# Supplementary material for: Hydroboration of Terminal Alkynes Catalyzed by a Mn(I) Alkyl PCP Pincer Complex Following Two Diverging Pathways
Source: ACS Catal. 2024 Aug 5;14(16):12385–91. doi: 10.1021/acscatal.4c03805 (PMC11334104; doi:10.1021/acscatal.4c03805)
Supplement: Supplementary file 2 — cs4c03805_si_002.cif [file cs4c03805_si_002.cif]

 

data_MnPNHCPnPropyl

 

_audit_creation_method            'SHELXL-2014/7'

_shelx_SHELXL_version_number      '2014/7'

_chemical_name_systematic         ?

_chemical_name_common             ?

_chemical_melting_point           ?

_chemical_formula_moiety          ?

_chemical_formula_sum

 'C26 H43 Mn N2 O2 P2' 

_chemical_formula_weight          532.50


loop_

 _atom_type_symbol

 _atom_type_description

 _atom_type_scat_dispersion_real

 _atom_type_scat_dispersion_imag

 _atom_type_scat_source

 'C'  'C'   0.0033   0.0016

 'International Tables Vol C Tables 4.2.6.8 and 6.1.1.4'

 'H'  'H'   0.0000   0.0000

 'International Tables Vol C Tables 4.2.6.8 and 6.1.1.4'

 'Mn'  'Mn'   0.3368   0.7283

 'International Tables Vol C Tables 4.2.6.8 and 6.1.1.4'

 'N'  'N'   0.0061   0.0033

 'International Tables Vol C Tables 4.2.6.8 and 6.1.1.4'

 'O'  'O'   0.0106   0.0060

 'International Tables Vol C Tables 4.2.6.8 and 6.1.1.4'

 'P'  'P'   0.1023   0.0942

 'International Tables Vol C Tables 4.2.6.8 and 6.1.1.4'

 

_space_group_crystal_system       monoclinic

_space_group_IT_number            14

_space_group_name_H-M_alt         'P 21/c'

_space_group_name_Hall            '-P 2ybc'

 

_shelx_space_group_comment

;

The symmetry employed for this shelxl refinement is uniquely defined

by the following loop, which should always be used as a source of

symmetry information in preference to the above space-group names.

They are only intended as comments.

;

 

loop_

 _space_group_symop_operation_xyz

 'x, y, z'

 '-x, y+1/2, -z+1/2'

 '-x, -y, -z'

 'x, -y-1/2, z-1/2'

 

_cell_length_a                    14.991(9)

_cell_length_b                    11.343(7)

_cell_length_c                    33.014(20)

_cell_angle_alpha                 90

_cell_angle_beta                  91.097(12)

_cell_angle_gamma                 90

_cell_volume                      5613(6)

_cell_formula_units_Z             8

_cell_measurement_temperature     100

_cell_measurement_reflns_used     9790

_cell_measurement_theta_min       2.26

_cell_measurement_theta_max       28.84

 

_exptl_crystal_description        block

_exptl_crystal_colour             yellow

_exptl_crystal_density_meas       ?

_exptl_crystal_density_method     ?

_exptl_crystal_density_diffrn     1.260          

_exptl_crystal_F_000              2272

_exptl_transmission_factor_min    ?

_exptl_transmission_factor_max    ?

_exptl_crystal_size_max           0.31

_exptl_crystal_size_mid           0.27

_exptl_crystal_size_min           0.15

_exptl_absorpt_coefficient_mu     0.609

_shelx_estimated_absorpt_T_min    0.834

_shelx_estimated_absorpt_T_max    0.914

_exptl_absorpt_correction_type    multi-scan

_exptl_absorpt_correction_T_min   0.634

_exptl_absorpt_correction_T_max   0.746

_exptl_absorpt_process_details    SADABS

_exptl_absorpt_special_details    ?

_diffrn_ambient_temperature       100

_diffrn_radiation_wavelength      0.71073

_diffrn_radiation_type            MoK\a

_diffrn_radiation_monochromator            'graphite'

_diffrn_measurement_device            'four-circle diffractometer'

_diffrn_source                    ?

_diffrn_measurement_device_type   'Bruker KAPPA APEX II CCD'

_diffrn_measurement_method        '\w- and \f-scans'

_diffrn_detector_area_resol_mean  ?

_diffrn_reflns_number             134483

_diffrn_reflns_av_unetI/netI      0.0380

_diffrn_reflns_av_R_equivalents   0.0707

_diffrn_reflns_limit_h_min        -20

_diffrn_reflns_limit_h_max        20

_diffrn_reflns_limit_k_min        -15

_diffrn_reflns_limit_k_max        15

_diffrn_reflns_limit_l_min        -44

_diffrn_reflns_limit_l_max        44

_diffrn_reflns_theta_min          2.252

_diffrn_reflns_theta_max          29.138

_diffrn_reflns_theta_full         25.242

_diffrn_measured_fraction_theta_max   0.981

_diffrn_measured_fraction_theta_full  0.999

_diffrn_reflns_Laue_measured_fraction_max    0.981

_diffrn_reflns_Laue_measured_fraction_full   0.999

_diffrn_reflns_point_group_measured_fraction_max   0.981

_diffrn_reflns_point_group_measured_fraction_full  0.999

_reflns_number_total              14840

_reflns_number_gt                 12064

_reflns_threshold_expression      'I > 2\s(I)'

_reflns_Friedel_coverage          0.000

_reflns_Friedel_fraction_max      .

_reflns_Friedel_fraction_full     .

 

_reflns_special_details

;

 Reflections were merged by SHELXL according to the crystal

 class for the calculation of statistics and refinement.

 

 _reflns_Friedel_fraction is defined as the number of unique

 Friedel pairs measured divided by the number that would be

 possible theoretically, ignoring centric projections and

 systematic absences.

;

 

_computing_data_collection        ?

_computing_cell_refinement        ?

_computing_data_reduction         ?

_computing_structure_solution     ?

_computing_structure_refinement 'SHELXL-2014/7 (Sheldrick, 2014)'

_computing_molecular_graphics     ?

_computing_publication_material   ?

_refine_special_details           ?

_refine_ls_structure_factor_coef  Fsqd

_refine_ls_matrix_type            full

_refine_ls_weighting_scheme       calc

_refine_ls_weighting_details

'w=1/[\s^2^(Fo^2^)+(0.0337P)^2^+7.2997P] where P=(Fo^2^+2Fc^2^)/3'

_atom_sites_solution_primary      ?

_atom_sites_solution_secondary    ?

_atom_sites_solution_hydrogens    geom

_refine_ls_hydrogen_treatment     constr

_refine_ls_extinction_method      none

_refine_ls_extinction_coef        .

_refine_ls_number_reflns          14840

_refine_ls_number_parameters      715

_refine_ls_number_restraints      0

_refine_ls_R_factor_all           0.0638

_refine_ls_R_factor_gt            0.0477

_refine_ls_wR_factor_ref          0.1136

_refine_ls_wR_factor_gt           0.1055

_refine_ls_goodness_of_fit_ref    1.097

_refine_ls_restrained_S_all       1.097

_refine_ls_shift/su_max           0.001

_refine_ls_shift/su_mean          0.000

 

loop_

 _atom_site_label

 _atom_site_type_symbol

 _atom_site_fract_x

 _atom_site_fract_y

 _atom_site_fract_z

 _atom_site_U_iso_or_equiv

 _atom_site_adp_type

 _atom_site_occupancy

 _atom_site_site_symmetry_order  

 _atom_site_calc_flag

 _atom_site_refinement_flags_posn

 _atom_site_refinement_flags_adp

 _atom_site_refinement_flags_occupancy

 _atom_site_disorder_assembly

 _atom_site_disorder_group

Mn1 Mn 0.57601(2) 0.80573(3) 0.35576(2) 0.01487(7) Uani 1 1 d . . . . .

Mn2 Mn 0.06777(2) 0.35505(3) 0.37612(2) 0.01911(8) Uani 1 1 d . . . . .

P1 P 0.50771(4) 0.64893(5) 0.38558(2) 0.01988(11) Uani 1 1 d . . . . .

P2 P 0.59806(3) 0.96581(5) 0.31525(2) 0.01824(11) Uani 1 1 d . . . . .

P3 P 0.10162(4) 0.16267(5) 0.36633(2) 0.02028(11) Uani 1 1 d . . . . .

P4 P 0.00149(4) 0.52231(5) 0.39868(2) 0.02725(13) Uani 1 1 d . . . . .

O1 O 0.74555(19) 0.8049(3) 0.40454(9) 0.0445(7) Uani 0.779(4) 1 d . . P A 1

O2 O 0.6409(2) 0.6319(2) 0.29811(7) 0.0334(6) Uani 0.779(4) 1 d . . P A 1

O1' O 0.7230(7) 0.8524(10) 0.4149(4) 0.0445(7) Uani 0.221(4) 1 d . . P A 2

O2' O 0.6842(8) 0.6487(8) 0.3080(3) 0.0334(6) Uani 0.221(4) 1 d . . P A 2

O3 O 0.23644(12) 0.44628(16) 0.34384(8) 0.0496(6) Uani 1 1 d . . . . .

O4 O -0.01150(16) 0.3864(2) 0.29421(6) 0.0558(6) Uani 1 1 d . . . . .

N1 N 0.39446(12) 0.72959(16) 0.32857(6) 0.0213(4) Uani 1 1 d . . . . .

N2 N 0.42920(11) 0.89926(16) 0.30230(6) 0.0227(4) Uani 1 1 d . . . . .

N3 N -0.04284(13) 0.16638(18) 0.41357(6) 0.0288(4) Uani 1 1 d . . . . .

N4 N -0.08992(14) 0.34168(19) 0.43027(6) 0.0303(4) Uani 1 1 d . . . . .

C1 C 0.67661(18) 0.8104(3) 0.38675(8) 0.0383(6) Uani 1 1 d . . . . .

C2 C 0.62223(17) 0.7026(2) 0.32131(8) 0.0335(6) Uani 1 1 d . . . . .

C3 C 0.46088(13) 0.81152(18) 0.32712(6) 0.0181(4) Uani 1 1 d . . . . .

C4 C 0.32053(14) 0.7636(2) 0.30479(7) 0.0227(4) Uani 1 1 d . . . . .

C5 C 0.23867(16) 0.7090(2) 0.29678(8) 0.0340(6) Uani 1 1 d . . . . .

H5 H 0.2240 0.6348 0.3082 0.041 Uiso 1 1 calc R U . . .

C6 C 0.17956(17) 0.7692(3) 0.27110(9) 0.0413(7) Uani 1 1 d . . . . .

H6 H 0.1231 0.7352 0.2648 0.050 Uiso 1 1 calc R U . . .

C7 C 0.20128(17) 0.8776(2) 0.25455(8) 0.0361(6) Uani 1 1 d . . . . .

H7 H 0.1590 0.9157 0.2372 0.043 Uiso 1 1 calc R U . . .

C8 C 0.28324(16) 0.9329(2) 0.26245(7) 0.0294(5) Uani 1 1 d . . . . .

H8 H 0.2977 1.0071 0.2509 0.035 Uiso 1 1 calc R U . . .

C9 C 0.34232(14) 0.8729(2) 0.28815(6) 0.0217(4) Uani 1 1 d . . . . .

C10 C 0.40840(18) 0.6221(2) 0.35154(10) 0.0452(8) Uani 1 1 d . . . . .

H10A H 0.4197 0.5551 0.3331 0.054 Uiso 1 1 calc R U . . .

H10B H 0.3552 0.6038 0.3677 0.054 Uiso 1 1 calc R U . . .

C11 C 0.56145(17) 0.5005(2) 0.38292(7) 0.0281(5) Uani 1 1 d . . . . .

H11A H 0.5912 0.4926 0.3562 0.034 Uiso 0.48(2) 1 calc R U P B 1

H11B H 0.5714 0.4941 0.3531 0.034 Uiso 0.52(2) 1 calc R U P B 2

C12 C 0.5039(2) 0.3915(3) 0.38989(14) 0.0668(11) Uani 1 1 d . . . . .

H12A H 0.4495 0.3966 0.3731 0.100 Uiso 1 1 calc R U . . .

H12B H 0.4880 0.3873 0.4185 0.100 Uiso 1 1 calc R U . . .

H12C H 0.5374 0.3207 0.3826 0.100 Uiso 1 1 calc R U . . .

C13 C 0.6337(6) 0.4876(6) 0.4176(4) 0.033(2) Uani 0.48(2) 1 d . . P B 1

H13A H 0.6714 0.4190 0.4122 0.050 Uiso 0.48(2) 1 calc R U P B 1

H13B H 0.6042 0.4770 0.4436 0.050 Uiso 0.48(2) 1 calc R U P B 1

H13C H 0.6708 0.5588 0.4187 0.050 Uiso 0.48(2) 1 calc R U P B 1

C13' C 0.6566(7) 0.4981(7) 0.3989(5) 0.047(3) Uani 0.52(2) 1 d . . P B 2

H13D H 0.6567 0.4991 0.4286 0.071 Uiso 0.52(2) 1 calc R U P B 2

H13E H 0.6886 0.5674 0.3890 0.071 Uiso 0.52(2) 1 calc R U P B 2

H13F H 0.6862 0.4264 0.3896 0.071 Uiso 0.52(2) 1 calc R U P B 2

C14 C 0.4762(5) 0.6725(5) 0.44159(18) 0.0205(13) Uani 0.478(9) 1 d . . P C 1

H14A H 0.4548 0.7558 0.4431 0.025 Uiso 0.478(9) 1 calc R U P C 1

C15 C 0.4006(4) 0.5983(7) 0.4580(2) 0.0379(16) Uani 0.478(9) 1 d . . P C 1

H15A H 0.3460 0.6132 0.4420 0.057 Uiso 0.478(9) 1 calc R U P C 1

H15B H 0.3907 0.6192 0.4863 0.057 Uiso 0.478(9) 1 calc R U P C 1

H15C H 0.4163 0.5146 0.4562 0.057 Uiso 0.478(9) 1 calc R U P C 1

C16 C 0.5576(5) 0.6666(5) 0.47005(15) 0.0309(16) Uani 0.478(9) 1 d . . P C 1

H16A H 0.5755 0.5841 0.4738 0.046 Uiso 0.478(9) 1 calc R U P C 1

H16B H 0.5426 0.7007 0.4963 0.046 Uiso 0.478(9) 1 calc R U P C 1

H16C H 0.6068 0.7111 0.4583 0.046 Uiso 0.478(9) 1 calc R U P C 1

C14' C 0.4395(4) 0.6550(5) 0.43160(18) 0.0220(11) Uani 0.522(9) 1 d . . P C 2

H14B H 0.3976 0.7226 0.4271 0.026 Uiso 0.522(9) 1 calc R U P C 2

C15' C 0.3808(4) 0.5518(6) 0.44341(19) 0.0302(13) Uani 0.522(9) 1 d . . P C 2

H15D H 0.3456 0.5257 0.4197 0.045 Uiso 0.522(9) 1 calc R U P C 2

H15E H 0.3405 0.5765 0.4649 0.045 Uiso 0.522(9) 1 calc R U P C 2

H15F H 0.4183 0.4867 0.4532 0.045 Uiso 0.522(9) 1 calc R U P C 2

C16' C 0.5005(4) 0.6926(5) 0.46757(15) 0.0318(15) Uani 0.522(9) 1 d . . P C 2

H16D H 0.5391 0.6265 0.4756 0.048 Uiso 0.522(9) 1 calc R U P C 2

H16E H 0.4636 0.7154 0.4905 0.048 Uiso 0.522(9) 1 calc R U P C 2

H16F H 0.5373 0.7596 0.4595 0.048 Uiso 0.522(9) 1 calc R U P C 2

C17 C 0.5091(2) 0.9322(2) 0.39626(9) 0.0416(7) Uani 1 1 d . . . . .

H17A H 0.4835 0.9964 0.3794 0.050 Uiso 0.651(9) 1 calc R U P D 1

H17B H 0.4588 0.8911 0.4092 0.050 Uiso 0.651(9) 1 calc R U P D 1

H17C H 0.4920 0.9975 0.3778 0.050 Uiso 0.349(9) 1 calc R U P D 2

H17D H 0.4525 0.8919 0.4026 0.050 Uiso 0.349(9) 1 calc R U P D 2

C18 C 0.5702(4) 0.9903(4) 0.43121(15) 0.0324(10) Uani 0.651(9) 1 d . . P D 1

H18A H 0.5909 0.9285 0.4503 0.039 Uiso 0.651(9) 1 calc R U P D 1

H18B H 0.6233 1.0272 0.4191 0.039 Uiso 0.651(9) 1 calc R U P D 1

C19 C 0.5164(5) 1.0842(4) 0.45415(15) 0.0441(14) Uani 0.651(9) 1 d . . P D 1

H19A H 0.4956 1.1450 0.4351 0.066 Uiso 0.651(9) 1 calc R U P D 1

H19B H 0.5546 1.1204 0.4751 0.066 Uiso 0.651(9) 1 calc R U P D 1

H19C H 0.4650 1.0469 0.4668 0.066 Uiso 0.651(9) 1 calc R U P D 1

C18' C 0.5291(8) 0.9847(9) 0.4290(3) 0.0324(10) Uani 0.349(9) 1 d . . P D 2

H18C H 0.5832 1.0322 0.4240 0.039 Uiso 0.349(9) 1 calc R U P D 2

H18D H 0.5461 0.9236 0.4491 0.039 Uiso 0.349(9) 1 calc R U P D 2

C19' C 0.4591(9) 1.0688(9) 0.4498(3) 0.048(3) Uani 0.349(9) 1 d . . P D 2

H19D H 0.4018 1.0280 0.4518 0.072 Uiso 0.349(9) 1 calc R U P D 2

H19E H 0.4514 1.1404 0.4335 0.072 Uiso 0.349(9) 1 calc R U P D 2

H19F H 0.4810 1.0901 0.4770 0.072 Uiso 0.349(9) 1 calc R U P D 2

C20 C 0.48247(14) 1.0051(2) 0.29616(7) 0.0260(5) Uani 1 1 d . . . . .

H20A H 0.4582 1.0722 0.3116 0.031 Uiso 1 1 calc R U . . .

H20B H 0.4833 1.0266 0.2671 0.031 Uiso 1 1 calc R U . . .

C21 C 0.65829(14) 0.9525(2) 0.26638(7) 0.0231(4) Uani 1 1 d . . . . .

H21 H 0.6595 1.0324 0.2536 0.028 Uiso 1 1 calc R U . . .

C22 C 0.61088(18) 0.8683(2) 0.23644(7) 0.0322(5) Uani 1 1 d . . . . .

H22A H 0.5502 0.8968 0.2307 0.048 Uiso 1 1 calc R U . . .

H22B H 0.6081 0.7892 0.2483 0.048 Uiso 1 1 calc R U . . .

H22C H 0.6441 0.8651 0.2112 0.048 Uiso 1 1 calc R U . . .

C23 C 0.75520(17) 0.9132(3) 0.27343(9) 0.0431(7) Uani 1 1 d . . . . .

H23A H 0.7860 0.9116 0.2475 0.065 Uiso 1 1 calc R U . . .

H23B H 0.7561 0.8342 0.2854 0.065 Uiso 1 1 calc R U . . .

H23C H 0.7855 0.9686 0.2918 0.065 Uiso 1 1 calc R U . . .

C24 C 0.63334(18) 1.1124(2) 0.33589(7) 0.0307(5) Uani 1 1 d . . . . .

H24 H 0.5916 1.1302 0.3584 0.037 Uiso 1 1 calc R U . . .

C25 C 0.6235(2) 1.2158(2) 0.30565(9) 0.0404(7) Uani 1 1 d . . . . .

H25A H 0.6679 1.2077 0.2844 0.061 Uiso 1 1 calc R U . . .

H25B H 0.6329 1.2905 0.3200 0.061 Uiso 1 1 calc R U . . .

H25C H 0.5635 1.2147 0.2934 0.061 Uiso 1 1 calc R U . . .

C26 C 0.7275(2) 1.1115(3) 0.35535(9) 0.0480(8) Uani 1 1 d . . . . .

H26A H 0.7721 1.1144 0.3341 0.072 Uiso 1 1 calc R U . . .

H26B H 0.7356 1.0392 0.3713 0.072 Uiso 1 1 calc R U . . .

H26C H 0.7347 1.1802 0.3731 0.072 Uiso 1 1 calc R U . . .

C27 C 0.01587(15) 0.3707(2) 0.32729(7) 0.0279(5) Uani 1 1 d . . . . .

C28 C 0.16928(15) 0.4125(2) 0.35655(8) 0.0304(5) Uani 1 1 d . . . . .

C29 C -0.02829(16) 0.2844(2) 0.40697(7) 0.0274(5) Uani 1 1 d . . . . .

C30 C -0.11081(15) 0.1482(2) 0.44159(7) 0.0313(5) Uani 1 1 d . . . . .

C31 C -0.14763(18) 0.0467(3) 0.45768(8) 0.0409(7) Uani 1 1 d . . . . .

H31 H -0.1270 -0.0296 0.4506 0.049 Uiso 1 1 calc R U . . .

C32 C -0.21753(19) 0.0631(3) 0.48520(10) 0.0514(8) Uani 1 1 d . . . . .

H32 H -0.2446 -0.0039 0.4971 0.062 Uiso 1 1 calc R U . . .

C33 C -0.24758(18) 0.1748(3) 0.49521(10) 0.0520(9) Uani 1 1 d . . . . .

H33 H -0.2950 0.1820 0.5137 0.062 Uiso 1 1 calc R U . . .

C34 C -0.21070(16) 0.2768(3) 0.47912(8) 0.0415(7) Uani 1 1 d . . . . .

H34 H -0.2315 0.3531 0.4862 0.050 Uiso 1 1 calc R U . . .

C35 C -0.14122(15) 0.2607(3) 0.45198(7) 0.0322(5) Uani 1 1 d . . . . .

C36 C 0.1200(3) 0.3304(4) 0.43955(13) 0.0197(10) Uani 0.508(6) 1 d . . P E 1

H36A H 0.0826 0.3777 0.4578 0.024 Uiso 0.508(6) 1 calc R U P E 1

H36B H 0.1120 0.2465 0.4470 0.024 Uiso 0.508(6) 1 calc R U P E 1

C37 C 0.2175(3) 0.3631(4) 0.44787(13) 0.0249(11) Uani 0.508(6) 1 d . . P E 1

H37A H 0.2252 0.4489 0.4437 0.030 Uiso 0.508(6) 1 calc R U P E 1

H37B H 0.2556 0.3217 0.4282 0.030 Uiso 0.508(6) 1 calc R U P E 1

C38 C 0.2490(4) 0.3307(6) 0.49156(17) 0.0370(14) Uani 0.508(6) 1 d . . P E 1

H38A H 0.2411 0.2459 0.4959 0.056 Uiso 0.508(6) 1 calc R U P E 1

H38B H 0.2135 0.3745 0.5111 0.056 Uiso 0.508(6) 1 calc R U P E 1

H38C H 0.3121 0.3512 0.4952 0.056 Uiso 0.508(6) 1 calc R U P E 1

C36' C 0.1613(3) 0.3590(4) 0.42922(14) 0.0186(11) Uani 0.492(6) 1 d . . P E 2

H36C H 0.2172 0.3197 0.4211 0.022 Uiso 0.492(6) 1 calc R U P E 2

H36D H 0.1761 0.4425 0.4348 0.022 Uiso 0.492(6) 1 calc R U P E 2

C37' C 0.1325(3) 0.3039(4) 0.46848(14) 0.0248(12) Uani 0.492(6) 1 d . . P E 2

H37C H 0.1135 0.2216 0.4632 0.030 Uiso 0.492(6) 1 calc R U P E 2

H37D H 0.0804 0.3476 0.4787 0.030 Uiso 0.492(6) 1 calc R U P E 2

C38' C 0.2073(4) 0.3040(6) 0.50134(16) 0.0324(13) Uani 0.492(6) 1 d . . P E 2

H38D H 0.2564 0.2535 0.4927 0.049 Uiso 0.492(6) 1 calc R U P E 2

H38E H 0.1837 0.2741 0.5268 0.049 Uiso 0.492(6) 1 calc R U P E 2

H38F H 0.2292 0.3847 0.5054 0.049 Uiso 0.492(6) 1 calc R U P E 2

C39 C 0.02160(16) 0.0797(2) 0.39943(7) 0.0271(5) Uani 1 1 d . . . . .

H39A H -0.0090 0.0168 0.3837 0.033 Uiso 1 1 calc R U . . .

H39B H 0.0539 0.0432 0.4227 0.033 Uiso 1 1 calc R U . . .

C40 C 0.20986(15) 0.09950(19) 0.38521(7) 0.0253(5) Uani 1 1 d . . . . .

H40 H 0.2173 0.1268 0.4139 0.030 Uiso 1 1 calc R U . . .

C41 C 0.21367(19) -0.0361(2) 0.38659(9) 0.0390(6) Uani 1 1 d . . . . .

H41A H 0.2109 -0.0674 0.3589 0.058 Uiso 1 1 calc R U . . .

H41B H 0.1630 -0.0661 0.4018 0.058 Uiso 1 1 calc R U . . .

H41C H 0.2695 -0.0611 0.3999 0.058 Uiso 1 1 calc R U . . .

C42 C 0.29093(16) 0.1478(2) 0.36239(9) 0.0358(6) Uani 1 1 d . . . . .

H42A H 0.2924 0.1128 0.3353 0.054 Uiso 1 1 calc R U . . .

H42B H 0.3459 0.1276 0.3774 0.054 Uiso 1 1 calc R U . . .

H42C H 0.2860 0.2337 0.3600 0.054 Uiso 1 1 calc R U . . .

C43 C 0.08416(18) 0.0923(2) 0.31548(7) 0.0324(5) Uani 1 1 d . . . . .

H43 H 0.1116 0.0120 0.3166 0.039 Uiso 1 1 calc R U . . .

C44 C 0.13207(19) 0.1634(2) 0.28257(8) 0.0369(6) Uani 1 1 d . . . . .

H44A H 0.1283 0.1206 0.2568 0.055 Uiso 1 1 calc R U . . .

H44B H 0.1949 0.1740 0.2905 0.055 Uiso 1 1 calc R U . . .

H44C H 0.1035 0.2406 0.2794 0.055 Uiso 1 1 calc R U . . .

C45 C -0.0148(2) 0.0775(3) 0.30386(9) 0.0483(8) Uani 1 1 d . . . . .

H45A H -0.0451 0.1538 0.3059 0.072 Uiso 1 1 calc R U . . .

H45B H -0.0423 0.0210 0.3223 0.072 Uiso 1 1 calc R U . . .

H45C H -0.0201 0.0483 0.2760 0.072 Uiso 1 1 calc R U . . .

C46 C -0.08372(17) 0.4690(2) 0.43571(8) 0.0353(6) Uani 1 1 d . . . . .

H46A H -0.0646 0.4881 0.4638 0.042 Uiso 1 1 calc R U . . .

H46B H -0.1423 0.5066 0.4301 0.042 Uiso 1 1 calc R U . . .

C47 C 0.06525(19) 0.6311(2) 0.43056(7) 0.0332(6) Uani 1 1 d . . . . .

H47 H 0.0857 0.5871 0.4553 0.040 Uiso 1 1 calc R U . . .

C48 C 0.1504(2) 0.6718(2) 0.40949(8) 0.0407(7) Uani 1 1 d . . . . .

H48A H 0.1847 0.6028 0.4010 0.061 Uiso 1 1 calc R U . . .

H48B H 0.1867 0.7194 0.4283 0.061 Uiso 1 1 calc R U . . .

H48C H 0.1343 0.7193 0.3857 0.061 Uiso 1 1 calc R U . . .

C49 C 0.0119(3) 0.7377(3) 0.44589(10) 0.0559(9) Uani 1 1 d . . . . .

H49A H -0.0012 0.7912 0.4233 0.084 Uiso 1 1 calc R U . . .

H49B H 0.0470 0.7793 0.4667 0.084 Uiso 1 1 calc R U . . .

H49C H -0.0442 0.7102 0.4574 0.084 Uiso 1 1 calc R U . . .

C50 C -0.0714(2) 0.6154(3) 0.36489(9) 0.0522(9) Uani 1 1 d . . . . .

H50A H -0.0969 0.6786 0.3823 0.063 Uiso 0.834(7) 1 calc R U P F 1

H50B H -0.1141 0.5606 0.3508 0.063 Uiso 0.166(7) 1 calc R U P F 2

C51 C -0.1526(3) 0.5416(4) 0.34780(12) 0.0622(15) Uani 0.834(7) 1 d . . P F 1

H51A H -0.1965 0.5949 0.3352 0.093 Uiso 0.834(7) 1 calc R U P F 1

H51B H -0.1804 0.4987 0.3700 0.093 Uiso 0.834(7) 1 calc R U P F 1

H51C H -0.1315 0.4854 0.3276 0.093 Uiso 0.834(7) 1 calc R U P F 1

C51' C -0.1157(8) 0.7136(13) 0.3720(4) 0.025(4) Uani 0.166(7) 1 d . . P F 2

H51D H -0.1512 0.7351 0.3479 0.038 Uiso 0.166(7) 1 calc R U P F 2

H51E H -0.0734 0.7770 0.3784 0.038 Uiso 0.166(7) 1 calc R U P F 2

H51F H -0.1552 0.7016 0.3949 0.038 Uiso 0.166(7) 1 calc R U P F 2

C52 C -0.0195(3) 0.6775(4) 0.33193(11) 0.0801(14) Uani 1 1 d . . . . .

H52A H 0.0130 0.6190 0.3161 0.120 Uiso 1 1 calc R U . F 2

H52B H 0.0229 0.7330 0.3444 0.120 Uiso 1 1 calc R U . F 2

H52C H -0.0611 0.7205 0.3140 0.120 Uiso 1 1 calc R U . F 2

 

loop_

 _atom_site_aniso_label

 _atom_site_aniso_U_11

 _atom_site_aniso_U_22

 _atom_site_aniso_U_33

 _atom_site_aniso_U_23

 _atom_site_aniso_U_13

 _atom_site_aniso_U_12

Mn1 0.01485(13) 0.01384(14) 0.01597(14) -0.00071(11) 0.00106(11) 0.00144(11)

Mn2 0.02007(15) 0.01727(15) 0.01984(15) -0.00350(12) -0.00361(12) 0.00385(12)

P1 0.0210(2) 0.0177(2) 0.0210(3) 0.0062(2) 0.0021(2) 0.0041(2)

P2 0.0190(2) 0.0147(2) 0.0212(2) 0.00017(19) 0.0060(2) -0.00090(19)

P3 0.0225(3) 0.0152(2) 0.0233(3) -0.0022(2) 0.0052(2) 0.00046(19)

P4 0.0343(3) 0.0247(3) 0.0224(3) -0.0066(2) -0.0097(2) 0.0145(2)

O1 0.0349(15) 0.0407(18) 0.0568(18) -0.0054(13) -0.0234(13) 0.0004(12)

O2 0.0558(18) 0.0256(11) 0.0188(11) -0.0046(9) 0.0007(11) -0.0016(12)

O1' 0.0349(15) 0.0407(18) 0.0568(18) -0.0054(13) -0.0234(13) 0.0004(12)

O2' 0.0558(18) 0.0256(11) 0.0188(11) -0.0046(9) 0.0007(11) -0.0016(12)

O3 0.0241(9) 0.0226(9) 0.1022(18) -0.0038(10) 0.0086(10) -0.0045(7)

O4 0.0692(15) 0.0643(14) 0.0331(10) -0.0161(10) -0.0233(10) 0.0386(12)

N1 0.0183(8) 0.0196(9) 0.0257(9) 0.0033(7) -0.0041(7) -0.0013(7)

N2 0.0166(8) 0.0242(9) 0.0273(9) 0.0110(7) 0.0021(7) 0.0037(7)

N3 0.0290(10) 0.0275(10) 0.0303(10) -0.0038(8) 0.0105(8) 0.0004(8)

N4 0.0298(10) 0.0359(11) 0.0253(10) -0.0076(8) 0.0039(8) 0.0104(9)

C1 0.0345(13) 0.0436(15) 0.0363(14) 0.0097(12) -0.0100(11) -0.0144(12)

C2 0.0372(13) 0.0279(12) 0.0360(13) 0.0138(10) 0.0119(11) 0.0135(10)

C3 0.0180(9) 0.0168(9) 0.0194(9) 0.0040(7) 0.0017(7) 0.0029(7)

C4 0.0206(10) 0.0252(11) 0.0221(10) -0.0030(8) -0.0042(8) 0.0037(8)

C5 0.0265(12) 0.0295(13) 0.0456(15) -0.0087(11) -0.0103(11) -0.0007(10)

C6 0.0280(12) 0.0411(15) 0.0539(17) -0.0203(13) -0.0194(12) 0.0080(11)

C7 0.0334(13) 0.0438(15) 0.0307(12) -0.0133(11) -0.0161(10) 0.0183(11)

C8 0.0301(12) 0.0371(13) 0.0209(10) 0.0011(9) -0.0010(9) 0.0160(10)

C9 0.0182(9) 0.0293(11) 0.0177(9) -0.0006(8) 0.0011(8) 0.0067(8)

C10 0.0338(13) 0.0244(13) 0.076(2) 0.0215(13) -0.0216(14) -0.0105(10)

C11 0.0403(13) 0.0180(10) 0.0261(11) 0.0026(8) 0.0049(10) 0.0070(9)

C12 0.062(2) 0.0204(14) 0.119(3) 0.0266(17) 0.016(2) 0.0065(14)

C13 0.034(3) 0.030(3) 0.035(5) 0.009(3) -0.001(3) 0.011(2)

C13' 0.053(4) 0.031(3) 0.057(7) 0.004(3) 0.002(4) 0.027(3)

C14 0.018(3) 0.022(3) 0.021(3) 0.009(2) 0.004(2) 0.004(2)

C15 0.036(3) 0.037(4) 0.041(4) 0.008(3) 0.010(3) -0.009(3)

C16 0.036(4) 0.038(3) 0.019(2) 0.002(2) -0.002(2) 0.003(2)

C14' 0.018(3) 0.024(2) 0.024(3) 0.0005(18) 0.003(2) -0.001(2)

C15' 0.029(3) 0.029(3) 0.033(3) 0.006(2) 0.006(2) 0.000(2)

C16' 0.035(4) 0.040(3) 0.020(3) 0.000(2) -0.003(2) -0.003(2)

C17 0.0644(19) 0.0181(11) 0.0433(15) 0.0037(10) 0.0278(14) -0.0017(11)

C18 0.042(3) 0.0282(15) 0.0270(15) -0.0002(12) 0.004(2) 0.003(3)

C19 0.066(4) 0.033(2) 0.033(2) -0.0083(18) 0.007(2) 0.012(3)

C18' 0.042(3) 0.0282(15) 0.0270(15) -0.0002(12) 0.004(2) 0.003(3)

C19' 0.067(7) 0.040(5) 0.037(5) -0.012(4) 0.018(5) 0.010(5)

C20 0.0227(10) 0.0211(10) 0.0347(12) 0.0136(9) 0.0094(9) 0.0063(8)

C21 0.0235(10) 0.0228(10) 0.0233(10) 0.0005(8) 0.0087(8) -0.0023(8)

C22 0.0408(14) 0.0329(13) 0.0230(11) -0.0036(10) 0.0052(10) -0.0044(11)

C23 0.0237(12) 0.066(2) 0.0398(15) -0.0087(14) 0.0118(11) -0.0001(12)

C24 0.0480(14) 0.0163(10) 0.0284(12) -0.0034(9) 0.0125(10) -0.0073(10)

C25 0.0632(18) 0.0180(11) 0.0405(14) 0.0013(10) 0.0162(13) -0.0078(11)

C26 0.066(2) 0.0361(15) 0.0411(15) -0.0025(12) -0.0070(14) -0.0252(14)

C27 0.0259(11) 0.0289(12) 0.0286(11) -0.0085(9) -0.0044(9) 0.0101(9)

C28 0.0225(11) 0.0161(10) 0.0522(15) -0.0064(10) -0.0062(10) 0.0026(8)

C29 0.0299(12) 0.0278(12) 0.0246(11) -0.0049(9) 0.0051(9) 0.0071(9)

C30 0.0224(11) 0.0438(14) 0.0279(12) -0.0087(10) 0.0063(9) -0.0066(10)

C31 0.0336(13) 0.0487(17) 0.0409(15) -0.0153(13) 0.0112(11) -0.0154(12)

C32 0.0382(15) 0.066(2) 0.0506(17) -0.0222(16) 0.0214(13) -0.0292(15)

C33 0.0267(13) 0.078(2) 0.0517(18) -0.0283(17) 0.0185(12) -0.0174(14)

C34 0.0216(11) 0.0644(19) 0.0387(14) -0.0219(14) 0.0048(10) -0.0008(12)

C35 0.0204(11) 0.0484(15) 0.0278(12) -0.0118(11) 0.0013(9) 0.0011(10)

C36 0.019(2) 0.017(2) 0.023(2) 0.0082(16) 0.0084(18) 0.0009(17)

C37 0.021(2) 0.028(2) 0.026(2) 0.0025(17) -0.0049(18) -0.0026(17)

C38 0.029(3) 0.054(4) 0.027(3) 0.002(2) -0.009(2) 0.001(3)

C36' 0.017(2) 0.016(2) 0.023(2) -0.0032(17) -0.0030(19) 0.0022(17)

C37' 0.022(2) 0.031(2) 0.022(2) -0.0036(19) 0.0010(17) 0.0022(18)

C38' 0.029(3) 0.049(3) 0.019(2) 0.005(2) -0.003(2) 0.007(3)

C39 0.0299(11) 0.0198(10) 0.0321(12) -0.0031(9) 0.0114(9) -0.0034(9)

C40 0.0264(11) 0.0165(10) 0.0331(12) 0.0034(9) 0.0058(9) 0.0049(8)

C41 0.0445(15) 0.0191(11) 0.0538(17) 0.0047(11) 0.0117(13) 0.0072(10)

C42 0.0261(12) 0.0275(12) 0.0542(16) 0.0083(11) 0.0121(11) 0.0077(10)

C43 0.0500(15) 0.0217(11) 0.0257(11) -0.0078(9) 0.0037(11) 0.0040(10)

C44 0.0470(15) 0.0368(14) 0.0271(12) 0.0024(10) 0.0088(11) 0.0141(12)

C45 0.0615(19) 0.0487(17) 0.0345(14) -0.0103(13) -0.0063(13) -0.0258(15)

C46 0.0313(12) 0.0397(14) 0.0349(13) -0.0159(11) -0.0025(10) 0.0145(11)

C47 0.0533(15) 0.0193(11) 0.0265(11) -0.0066(9) -0.0141(11) 0.0118(10)

C48 0.0699(19) 0.0172(11) 0.0345(13) -0.0002(10) -0.0127(13) -0.0059(12)

C49 0.087(2) 0.0340(15) 0.0458(17) -0.0186(13) -0.0214(17) 0.0298(16)

C50 0.069(2) 0.0414(16) 0.0447(16) -0.0098(13) -0.0320(15) 0.0307(15)

C51 0.047(2) 0.092(3) 0.047(2) -0.026(2) -0.0252(17) 0.044(2)

C51' 0.013(6) 0.032(8) 0.031(7) -0.009(6) 0.000(5) 0.012(5)

C52 0.126(4) 0.058(2) 0.054(2) 0.0229(18) -0.047(2) 0.008(2)

 

_geom_special_details

;

 All esds (except the esd in the dihedral angle between two l.s. planes)

 are estimated using the full covariance matrix.  The cell esds are taken

 into account individually in the estimation of esds in distances, angles

 and torsion angles; correlations between esds in cell parameters are only

 used when they are defined by crystal symmetry.  An approximate (isotropic)

 treatment of cell esds is used for estimating esds involving l.s. planes.

;

 

loop_

 _geom_bond_atom_site_label_1

 _geom_bond_atom_site_label_2

 _geom_bond_distance

 _geom_bond_site_symmetry_2

 _geom_bond_publ_flag

Mn1 C2 1.781(3) . ?

Mn1 C1 1.807(3) . ?

Mn1 C3 1.953(2) . ?

Mn1 C17 2.214(3) . ?

Mn1 P2 2.2831(11) . ?

Mn1 P1 2.2844(11) . ?

Mn2 C27 1.785(2) . ?

Mn2 C28 1.788(3) . ?

Mn2 C29 1.952(3) . ?

Mn2 C36' 2.224(4) . ?

Mn2 C36 2.239(5) . ?

Mn2 P3 2.2649(14) . ?

Mn2 P4 2.2737(12) . ?

P1 C14' 1.848(5) . ?

P1 C11 1.869(2) . ?

P1 C10 1.873(3) . ?

P1 C14 1.936(6) . ?

P2 C24 1.870(2) . ?

P2 C21 1.870(2) . ?

P2 C20 1.886(2) . ?

P3 C40 1.870(2) . ?

P3 C43 1.873(3) . ?

P3 C39 1.889(2) . ?

P4 C47 1.872(3) . ?

P4 C50 1.873(3) . ?

P4 C46 1.885(3) . ?

O1 C1 1.181(4) . ?

O2 C2 1.147(3) . ?

O1' C1 1.244(11) . ?

O2' C2 1.203(10) . ?

O3 C28 1.163(3) . ?

O4 C27 1.173(3) . ?

N1 C3 1.364(3) . ?

N1 C4 1.400(3) . ?

N1 C10 1.449(3) . ?

N2 C3 1.368(3) . ?

N2 C9 1.407(3) . ?

N2 C20 1.459(3) . ?

N3 C29 1.374(3) . ?

N3 C30 1.404(3) . ?

N3 C39 1.461(3) . ?

N4 C29 1.377(3) . ?

N4 C35 1.403(3) . ?

N4 C46 1.458(3) . ?

C4 C5 1.396(3) . ?

C4 C9 1.397(3) . ?

C5 C6 1.393(4) . ?

C6 C7 1.387(4) . ?

C7 C8 1.400(4) . ?

C8 C9 1.393(3) . ?

C11 C13' 1.512(8) . ?

C11 C12 1.527(4) . ?

C11 C13 1.569(7) . ?

C14 C15 1.519(8) . ?

C14 C16 1.527(8) . ?

C14' C15' 1.521(7) . ?

C14' C16' 1.544(8) . ?

C17 C18' 1.265(11) . ?

C17 C18 1.601(7) . ?

C18 C19 1.543(7) . ?

C18' C19' 1.584(13) . ?

C21 C23 1.533(3) . ?

C21 C22 1.539(3) . ?

C24 C26 1.539(4) . ?

C24 C25 1.545(4) . ?

C30 C31 1.388(4) . ?

C30 C35 1.400(4) . ?

C31 C32 1.412(4) . ?

C32 C33 1.387(5) . ?

C33 C34 1.392(5) . ?

C34 C35 1.399(3) . ?

C36 C37 1.528(7) . ?

C37 C38 1.553(7) . ?

C36' C37' 1.509(7) . ?

C37' C38' 1.545(7) . ?

C40 C41 1.540(3) . ?

C40 C42 1.543(3) . ?

C43 C45 1.534(4) . ?

C43 C44 1.541(4) . ?

C47 C48 1.537(4) . ?

C47 C49 1.541(4) . ?

C50 C51' 1.320(13) . ?

C50 C52 1.523(6) . ?

C50 C51 1.572(5) . ?

C51' C52 2.017(14) . ?

 

loop_

 _geom_angle_atom_site_label_1

 _geom_angle_atom_site_label_2

 _geom_angle_atom_site_label_3

 _geom_angle

 _geom_angle_site_symmetry_1

 _geom_angle_site_symmetry_3

 _geom_angle_publ_flag

C2 Mn1 C1 92.86(14) . . ?

C2 Mn1 C3 93.66(11) . . ?

C1 Mn1 C3 173.41(12) . . ?

C2 Mn1 C17 175.84(13) . . ?

C1 Mn1 C17 91.26(14) . . ?

C3 Mn1 C17 82.21(11) . . ?

C2 Mn1 P2 94.91(9) . . ?

C1 Mn1 P2 100.36(9) . . ?

C3 Mn1 P2 79.98(6) . . ?

C17 Mn1 P2 84.89(8) . . ?

C2 Mn1 P1 86.97(9) . . ?

C1 Mn1 P1 98.91(9) . . ?

C3 Mn1 P1 80.54(7) . . ?

C17 Mn1 P1 91.85(8) . . ?

P2 Mn1 P1 160.52(3) . . ?

C27 Mn2 C28 89.80(12) . . ?

C27 Mn2 C29 101.48(11) . . ?

C28 Mn2 C29 168.52(11) . . ?

C27 Mn2 C36' 165.23(17) . . ?

C28 Mn2 C36' 75.50(18) . . ?

C29 Mn2 C36' 93.27(17) . . ?

C27 Mn2 C36 174.51(16) . . ?

C28 Mn2 C36 95.66(16) . . ?

C29 Mn2 C36 73.08(16) . . ?

C27 Mn2 P3 93.55(8) . . ?

C28 Mn2 P3 96.02(8) . . ?

C29 Mn2 P3 81.27(7) . . ?

C36' Mn2 P3 89.56(11) . . ?

C36 Mn2 P3 86.43(11) . . ?

C27 Mn2 P4 91.56(8) . . ?

C28 Mn2 P4 101.23(8) . . ?

C29 Mn2 P4 80.82(8) . . ?

C36' Mn2 P4 89.87(11) . . ?

C36 Mn2 P4 86.86(11) . . ?

P3 Mn2 P4 162.02(3) . . ?

C14' P1 C11 108.53(18) . . ?

C14' P1 C10 93.1(3) . . ?

C11 P1 C10 99.43(13) . . ?

C11 P1 C14 106.40(17) . . ?

C10 P1 C14 112.9(3) . . ?

C14' P1 Mn1 125.77(17) . . ?

C11 P1 Mn1 118.94(9) . . ?

C10 P1 Mn1 103.04(9) . . ?

C14 P1 Mn1 115.1(2) . . ?

C24 P2 C21 104.38(10) . . ?

C24 P2 C20 99.39(12) . . ?

C21 P2 C20 100.75(11) . . ?

C24 P2 Mn1 122.47(9) . . ?

C21 P2 Mn1 121.28(8) . . ?

C20 P2 Mn1 103.97(7) . . ?

C40 P3 C43 103.95(11) . . ?

C40 P3 C39 99.95(11) . . ?

C43 P3 C39 103.11(12) . . ?

C40 P3 Mn2 121.13(8) . . ?

C43 P3 Mn2 120.71(8) . . ?

C39 P3 Mn2 104.53(8) . . ?

C47 P4 C50 104.43(13) . . ?

C47 P4 C46 101.07(13) . . ?

C50 P4 C46 99.92(15) . . ?

C47 P4 Mn2 120.83(9) . . ?

C50 P4 Mn2 121.94(10) . . ?

C46 P4 Mn2 104.51(9) . . ?

C3 N1 C4 111.29(18) . . ?

C3 N1 C10 119.59(18) . . ?

C4 N1 C10 129.07(19) . . ?

C3 N2 C9 110.63(18) . . ?

C3 N2 C20 119.83(18) . . ?

C9 N2 C20 129.40(18) . . ?

C29 N3 C30 111.5(2) . . ?

C29 N3 C39 119.79(19) . . ?

C30 N3 C39 127.2(2) . . ?

C29 N4 C35 110.9(2) . . ?

C29 N4 C46 119.7(2) . . ?

C35 N4 C46 128.3(2) . . ?

O1 C1 Mn1 173.4(3) . . ?

O1' C1 Mn1 151.9(6) . . ?

O2 C2 Mn1 171.2(3) . . ?

O2' C2 Mn1 151.7(6) . . ?

N1 C3 N2 105.75(17) . . ?

N1 C3 Mn1 126.80(15) . . ?

N2 C3 Mn1 127.43(15) . . ?

C5 C4 C9 122.1(2) . . ?

C5 C4 N1 131.9(2) . . ?

C9 C4 N1 106.05(18) . . ?

C6 C5 C4 116.4(3) . . ?

C7 C6 C5 121.5(2) . . ?

C6 C7 C8 122.4(2) . . ?

C9 C8 C7 116.1(2) . . ?

C8 C9 C4 121.5(2) . . ?

C8 C9 N2 132.2(2) . . ?

C4 C9 N2 106.27(18) . . ?

N1 C10 P1 106.40(16) . . ?

C13' C11 C12 117.7(5) . . ?

C12 C11 C13 101.4(4) . . ?

C13' C11 P1 113.8(3) . . ?

C12 C11 P1 118.5(2) . . ?

C13 C11 P1 110.0(3) . . ?

C15 C14 C16 110.4(5) . . ?

C15 C14 P1 117.4(5) . . ?

C16 C14 P1 112.0(4) . . ?

C15' C14' C16' 110.6(4) . . ?

C15' C14' P1 121.0(4) . . ?

C16' C14' P1 108.3(4) . . ?

C18' C17 Mn1 136.0(6) . . ?

C18 C17 Mn1 116.3(3) . . ?

C19 C18 C17 110.0(4) . . ?

C17 C18' C19' 120.4(8) . . ?

N2 C20 P2 105.12(14) . . ?

C23 C21 C22 109.9(2) . . ?

C23 C21 P2 111.36(17) . . ?

C22 C21 P2 112.30(15) . . ?

C26 C24 C25 110.5(2) . . ?

C26 C24 P2 113.38(18) . . ?

C25 C24 P2 114.61(18) . . ?

O4 C27 Mn2 174.0(3) . . ?

O3 C28 Mn2 177.9(2) . . ?

N3 C29 N4 105.1(2) . . ?

N3 C29 Mn2 127.14(16) . . ?

N4 C29 Mn2 127.39(19) . . ?

C31 C30 C35 121.9(2) . . ?

C31 C30 N3 132.3(2) . . ?

C35 C30 N3 105.8(2) . . ?

C30 C31 C32 116.2(3) . . ?

C33 C32 C31 121.5(3) . . ?

C32 C33 C34 122.4(3) . . ?

C33 C34 C35 116.2(3) . . ?

C34 C35 C30 121.7(3) . . ?

C34 C35 N4 131.6(3) . . ?

C30 C35 N4 106.7(2) . . ?

C37 C36 Mn2 117.0(3) . . ?

C36 C37 C38 112.4(4) . . ?

C37' C36' Mn2 118.8(3) . . ?

C36' C37' C38' 112.8(4) . . ?

N3 C39 P3 106.29(16) . . ?

C41 C40 C42 109.88(19) . . ?

C41 C40 P3 115.09(18) . . ?

C42 C40 P3 112.82(17) . . ?

C45 C43 C44 110.0(2) . . ?

C45 C43 P3 112.88(18) . . ?

C44 C43 P3 110.49(18) . . ?

N4 C46 P4 106.29(16) . . ?

C48 C47 C49 110.8(2) . . ?

C48 C47 P4 111.31(17) . . ?

C49 C47 P4 116.0(2) . . ?

C51' C50 C52 90.1(7) . . ?

C52 C50 C51 113.1(3) . . ?

C51' C50 P4 131.3(6) . . ?

C52 C50 P4 112.7(2) . . ?

C51 C50 P4 110.7(2) . . ?

C50 C51' C52 49.0(5) . . ?

C50 C52 C51' 40.9(4) . . ?

 

_refine_diff_density_max    1.045

_refine_diff_density_min   -0.521

_refine_diff_density_rms    0.072


_shelx_res_file

;

TITL

CELL  0.71073  14.9908  11.3429  33.0139   90.000   91.097   90.000

ZERR    8.000   0.0087   0.0068   0.0195    0.000    0.012    0.000

LATT  1

SYMM -X, 1/2+Y, 1/2-Z

SFAC C H MN N O P

UNIT 208 344 8 16 16 16

TEMP -173

SIZE 0.15 0.27 0.31

L.S. 10

BOND

LIST 4

FMAP 2

PLAN 20

OMIT 1 0 0

OMIT 0 0 2

OMIT 0 1 1

OMIT -1 0 2

OMIT -4 9 5

OMIT -1 1 1


EADP O1 O1'

EADP O2 O2'

EADP C18 C18'

ACTA

WGHT    0.033700    7.299700

FVAR       0.06582   0.77944   0.50778   0.47779   0.65051   0.83433   0.48483

MN1   3    0.576008    0.805728    0.355764    11.00000    0.01485    0.01384 =

         0.01597   -0.00071    0.00106    0.00144

MN2   3    0.067769    0.355046    0.376121    11.00000    0.02007    0.01727 =

         0.01984   -0.00350   -0.00361    0.00385

P1    6    0.507712    0.648935    0.385579    11.00000    0.02102    0.01771 =

         0.02098    0.00619    0.00212    0.00406

P2    6    0.598061    0.965808    0.315246    11.00000    0.01900    0.01473 =

         0.02121    0.00017    0.00597   -0.00090

P3    6    0.101620    0.162669    0.366326    11.00000    0.02254    0.01518 =

         0.02329   -0.00223    0.00521    0.00046

P4    6    0.001492    0.522305    0.398683    11.00000    0.03428    0.02469 =

         0.02238   -0.00656   -0.00974    0.01452

PART 1

O1    5    0.745555    0.804853    0.404542    21.00000    0.03495    0.04069 =

         0.05682   -0.00540   -0.02343    0.00036

O2    5    0.640945    0.631940    0.298112    21.00000    0.05579    0.02564 =

         0.01881   -0.00455    0.00066   -0.00157

PART 2

O1'   5    0.722968    0.852415    0.414858   -21.00000    0.03495    0.04069 =

         0.05682   -0.00540   -0.02343    0.00036

O2'   5    0.684249    0.648705    0.307958   -21.00000    0.05579    0.02564 =

         0.01881   -0.00455    0.00066   -0.00157

PART 0

O3    5    0.236439    0.446284    0.343841    11.00000    0.02412    0.02263 =

         0.10223   -0.00382    0.00858   -0.00451

O4    5   -0.011497    0.386398    0.294208    11.00000    0.06923    0.06426 =

         0.03305   -0.01613   -0.02331    0.03856

N1    4    0.394457    0.729585    0.328567    11.00000    0.01835    0.01957 =

         0.02574    0.00334   -0.00413   -0.00133

N2    4    0.429199    0.899259    0.302298    11.00000    0.01663    0.02419 =

         0.02730    0.01098    0.00212    0.00366

N3    4   -0.042837    0.166378    0.413573    11.00000    0.02896    0.02752 =

         0.03026   -0.00375    0.01046    0.00041

N4    4   -0.089923    0.341677    0.430274    11.00000    0.02982    0.03591 =

         0.02528   -0.00759    0.00392    0.01041

C1    1    0.676613    0.810365    0.386748    11.00000    0.03453    0.04358 =

         0.03634    0.00974   -0.00997   -0.01437

C2    1    0.622234    0.702623    0.321306    11.00000    0.03717    0.02790 =

         0.03600    0.01380    0.01192    0.01346

C3    1    0.460878    0.811524    0.327116    11.00000    0.01805    0.01685 =

         0.01937    0.00402    0.00170    0.00285

C4    1    0.320532    0.763613    0.304787    11.00000    0.02065    0.02522 =

         0.02214   -0.00303   -0.00416    0.00371

C5    1    0.238669    0.708979    0.296779    11.00000    0.02650    0.02948 =

         0.04557   -0.00871   -0.01032   -0.00070

AFIX  43

H5    2    0.224035    0.634756    0.308210    11.00000   -1.20000

AFIX   0

C6    1    0.179561    0.769216    0.271105    11.00000    0.02797    0.04107 =

         0.05395   -0.02031   -0.01937    0.00799

AFIX  43

H6    2    0.123061    0.735242    0.264797    11.00000   -1.20000

AFIX   0

C7    1    0.201283    0.877587    0.254548    11.00000    0.03336    0.04379 =

         0.03065   -0.01325   -0.01608    0.01835

AFIX  43

H7    2    0.158992    0.915685    0.237208    11.00000   -1.20000

AFIX   0

C8    1    0.283241    0.932890    0.262452    11.00000    0.03010    0.03707 =

         0.02092    0.00114   -0.00095    0.01596

AFIX  43

H8    2    0.297725    1.007071    0.250949    11.00000   -1.20000

AFIX   0

C9    1    0.342324    0.872874    0.288155    11.00000    0.01824    0.02933 =

         0.01767   -0.00063    0.00106    0.00674

C10   1    0.408399    0.622100    0.351544    11.00000    0.03377    0.02444 =

         0.07643    0.02149   -0.02162   -0.01048

AFIX  23

H10A  2    0.419731    0.555085    0.333132    11.00000   -1.20000

H10B  2    0.355226    0.603797    0.367724    11.00000   -1.20000

AFIX   0

C11   1    0.561451    0.500526    0.382919    11.00000    0.04032    0.01799 =

         0.02608    0.00261    0.00492    0.00701

PART 1

AFIX  13

H11A  2    0.591192    0.492576    0.356201    71.00000   -1.20000

AFIX  13

PART 2

H11B  2    0.571438    0.494092    0.353139   -71.00000   -1.20000

AFIX   0

PART 0

C12   1    0.503927    0.391534    0.389892    11.00000    0.06160    0.02042 =

         0.11882    0.02655    0.01618    0.00650

AFIX 137

H12A  2    0.449475    0.396643    0.373080    11.00000   -1.50000

H12B  2    0.488010    0.387326    0.418509    11.00000   -1.50000

H12C  2    0.537387    0.320697    0.382562    11.00000   -1.50000

AFIX   0

PART 1

C13   1    0.633738    0.487621    0.417630    71.00000    0.03430    0.02985 =

         0.03530    0.00881   -0.00088    0.01111

AFIX 137

H13A  2    0.671396    0.418992    0.412224    71.00000   -1.50000

H13B  2    0.604205    0.477017    0.443606    71.00000   -1.50000

H13C  2    0.670766    0.558792    0.418743    71.00000   -1.50000

AFIX   0

PART 2

C13'  1    0.656606    0.498136    0.398945   -71.00000    0.05337    0.03113 =

         0.05675    0.00447    0.00167    0.02719

AFIX 137

H13D  2    0.656725    0.499111    0.428629   -71.00000   -1.50000

H13E  2    0.688608    0.567394    0.389032   -71.00000   -1.50000

H13F  2    0.686153    0.426353    0.389560   -71.00000   -1.50000

AFIX   0

PART 1

C14   1    0.476211    0.672466    0.441589    41.00000    0.01808    0.02239 =

         0.02117    0.00888    0.00401    0.00378

AFIX  13

H14A  2    0.454826    0.755825    0.443128    41.00000   -1.20000

AFIX   0

C15   1    0.400587    0.598312    0.457967    41.00000    0.03563    0.03735 =

         0.04115    0.00767    0.00999   -0.00914

AFIX 137

H15A  2    0.346018    0.613236    0.441964    41.00000   -1.50000

H15B  2    0.390705    0.619249    0.486329    41.00000   -1.50000

H15C  2    0.416260    0.514622    0.456171    41.00000   -1.50000

AFIX   0

C16   1    0.557556    0.666567    0.470047    41.00000    0.03630    0.03754 =

         0.01874    0.00170   -0.00245    0.00308

AFIX 137

H16A  2    0.575527    0.584145    0.473764    41.00000   -1.50000

H16B  2    0.542558    0.700709    0.496321    41.00000   -1.50000

H16C  2    0.606804    0.711057    0.458326    41.00000   -1.50000

AFIX   0

PART 2

C14'  1    0.439538    0.655003    0.431595   -41.00000    0.01850    0.02374 =

         0.02371    0.00050    0.00289   -0.00070

AFIX  13

H14B  2    0.397648    0.722570    0.427118   -41.00000   -1.20000

AFIX   0

C15'  1    0.380758    0.551809    0.443415   -41.00000    0.02908    0.02919 =

         0.03256    0.00623    0.00641   -0.00026

AFIX 137

H15D  2    0.345568    0.525749    0.419747   -41.00000   -1.50000

H15E  2    0.340532    0.576484    0.464877   -41.00000   -1.50000

H15F  2    0.418290    0.486685    0.453237   -41.00000   -1.50000

AFIX   0

C16'  1    0.500451    0.692578    0.467574   -41.00000    0.03464    0.04027 =

         0.02028    0.00029   -0.00317   -0.00250

AFIX 137

H16D  2    0.539077    0.626512    0.475553   -41.00000   -1.50000

H16E  2    0.463628    0.715427    0.490493   -41.00000   -1.50000

H16F  2    0.537305    0.759640    0.459507   -41.00000   -1.50000

AFIX   0

PART 0

C17   1    0.509135    0.932194    0.396264    11.00000    0.06443    0.01807 =

         0.04326    0.00373    0.02778   -0.00172

PART 1

AFIX  23

H17A  2    0.483501    0.996425    0.379404    51.00000   -1.20000

H17B  2    0.458848    0.891098    0.409194    51.00000   -1.20000

AFIX  23

PART 2

H17C  2    0.492025    0.997495    0.377798   -51.00000   -1.20000

H17D  2    0.452478    0.891907    0.402556   -51.00000   -1.20000

AFIX   0

PART 1

C18   1    0.570179    0.990287    0.431206    51.00000    0.04226    0.02817 =

         0.02698   -0.00021    0.00412    0.00347

AFIX  23

H18A  2    0.590941    0.928460    0.450338    51.00000   -1.20000

H18B  2    0.623251    1.027245    0.419119    51.00000   -1.20000

AFIX   0

C19   1    0.516438    1.084226    0.454154    51.00000    0.06575    0.03332 =

         0.03339   -0.00831    0.00670    0.01159

AFIX 137

H19A  2    0.495640    1.145003    0.435106    51.00000   -1.50000

H19B  2    0.554576    1.120407    0.475146    51.00000   -1.50000

H19C  2    0.464973    1.046922    0.466782    51.00000   -1.50000

AFIX   0

PART 2

C18'  1    0.529071    0.984730    0.428998   -51.00000    0.04226    0.02817 =

         0.02698   -0.00021    0.00412    0.00347

AFIX  23

H18C  2    0.583215    1.032161    0.424043   -51.00000   -1.20000

H18D  2    0.546103    0.923558    0.449089   -51.00000   -1.20000

AFIX   0

C19'  1    0.459129    1.068842    0.449807   -51.00000    0.06683    0.04006 =

         0.03690   -0.01233    0.01754    0.00965

AFIX 137

H19D  2    0.401771    1.028004    0.451802   -51.00000   -1.50000

H19E  2    0.451360    1.140420    0.433494   -51.00000   -1.50000

H19F  2    0.480985    1.090140    0.477001   -51.00000   -1.50000

AFIX   0

PART 0

C20   1    0.482467    1.005143    0.296162    11.00000    0.02268    0.02111 =

         0.03465    0.01364    0.00941    0.00625

AFIX  23

H20A  2    0.458197    1.072250    0.311643    11.00000   -1.20000

H20B  2    0.483263    1.026604    0.267105    11.00000   -1.20000

AFIX   0

C21   1    0.658287    0.952538    0.266377    11.00000    0.02351    0.02282 =

         0.02328    0.00048    0.00867   -0.00235

AFIX  13

H21   2    0.659464    1.032445    0.253602    11.00000   -1.20000

AFIX   0

C22   1    0.610881    0.868286    0.236441    11.00000    0.04080    0.03294 =

         0.02305   -0.00362    0.00524   -0.00444

AFIX 137

H22A  2    0.550229    0.896839    0.230745    11.00000   -1.50000

H22B  2    0.608137    0.789237    0.248332    11.00000   -1.50000

H22C  2    0.644089    0.865129    0.211181    11.00000   -1.50000

AFIX   0

C23   1    0.755205    0.913167    0.273427    11.00000    0.02366    0.06625 =

         0.03985   -0.00874    0.01178   -0.00007

AFIX 137

H23A  2    0.785980    0.911576    0.247509    11.00000   -1.50000

H23B  2    0.756100    0.834153    0.285435    11.00000   -1.50000

H23C  2    0.785473    0.968610    0.291841    11.00000   -1.50000

AFIX   0

C24   1    0.633340    1.112393    0.335894    11.00000    0.04802    0.01626 =

         0.02841   -0.00342    0.01254   -0.00730

AFIX  13

H24   2    0.591621    1.130155    0.358368    11.00000   -1.20000

AFIX   0

C25   1    0.623494    1.215785    0.305649    11.00000    0.06321    0.01805 =

         0.04054    0.00127    0.01617   -0.00778

AFIX 137

H25A  2    0.667856    1.207669    0.284406    11.00000   -1.50000

H25B  2    0.632926    1.290534    0.319987    11.00000   -1.50000

H25C  2    0.563457    1.214714    0.293374    11.00000   -1.50000

AFIX   0

C26   1    0.727484    1.111474    0.355350    11.00000    0.06645    0.03607 =

         0.04109   -0.00251   -0.00703   -0.02520

AFIX 137

H26A  2    0.772100    1.114382    0.334061    11.00000   -1.50000

H26B  2    0.735625    1.039237    0.371280    11.00000   -1.50000

H26C  2    0.734661    1.180218    0.373096    11.00000   -1.50000

AFIX   0

C27   1    0.015873    0.370715    0.327289    11.00000    0.02594    0.02889 =

         0.02856   -0.00851   -0.00440    0.01008

C28   1    0.169282    0.412469    0.356548    11.00000    0.02246    0.01614 =

         0.05225   -0.00638   -0.00624    0.00263

C29   1   -0.028292    0.284354    0.406970    11.00000    0.02992    0.02784 =

         0.02461   -0.00492    0.00508    0.00710

C30   1   -0.110814    0.148215    0.441586    11.00000    0.02239    0.04382 =

         0.02786   -0.00870    0.00631   -0.00661

C31   1   -0.147629    0.046653    0.457680    11.00000    0.03356    0.04868 =

         0.04086   -0.01526    0.01124   -0.01539

AFIX  43

H31   2   -0.126979   -0.029648    0.450586    11.00000   -1.20000

AFIX   0

C32   1   -0.217527    0.063085    0.485202    11.00000    0.03824    0.06607 =

         0.05057   -0.02222    0.02143   -0.02923

AFIX  43

H32   2   -0.244568   -0.003887    0.497127    11.00000   -1.20000

AFIX   0

C33   1   -0.247579    0.174812    0.495211    11.00000    0.02671    0.07842 =

         0.05165   -0.02826    0.01853   -0.01735

AFIX  43

H33   2   -0.295033    0.181986    0.513715    11.00000   -1.20000

AFIX   0

C34   1   -0.210698    0.276806    0.479115    11.00000    0.02156    0.06442 =

         0.03873   -0.02194    0.00483   -0.00080

AFIX  43

H34   2   -0.231544    0.353050    0.486162    11.00000   -1.20000

AFIX   0

C35   1   -0.141225    0.260708    0.451984    11.00000    0.02041    0.04835 =

         0.02775   -0.01184    0.00133    0.00112

PART 1

C36   1    0.120019    0.330359    0.439552    31.00000    0.01939    0.01650 =

         0.02337    0.00821    0.00839    0.00092

AFIX  23

H36A  2    0.082600    0.377720    0.457824    31.00000   -1.20000

H36B  2    0.111965    0.246530    0.446987    31.00000   -1.20000

AFIX   0

C37   1    0.217542    0.363123    0.447867    31.00000    0.02050    0.02777 =

         0.02609    0.00251   -0.00490   -0.00258

AFIX  23

H37A  2    0.225214    0.448936    0.443712    31.00000   -1.20000

H37B  2    0.255552    0.321658    0.428235    31.00000   -1.20000

AFIX   0

C38   1    0.248967    0.330710    0.491564    31.00000    0.02939    0.05433 =

         0.02694    0.00159   -0.00888    0.00149

AFIX 137

H38A  2    0.241141    0.245901    0.495910    31.00000   -1.50000

H38B  2    0.213483    0.374529    0.511129    31.00000   -1.50000

H38C  2    0.312108    0.351247    0.495224    31.00000   -1.50000

AFIX   0

PART 2

C36'  1    0.161261    0.358968    0.429224   -31.00000    0.01659    0.01604 =

         0.02313   -0.00315   -0.00303    0.00219

AFIX  23

H36C  2    0.217156    0.319712    0.421142   -31.00000   -1.20000

H36D  2    0.176070    0.442514    0.434838   -31.00000   -1.20000

AFIX   0


C37'  1    0.132486    0.303857    0.468484   -31.00000    0.02154    0.03081 =

         0.02214   -0.00362    0.00100    0.00221

AFIX  23

H37C  2    0.113510    0.221573    0.463241   -31.00000   -1.20000

H37D  2    0.080386    0.347556    0.478725   -31.00000   -1.20000

AFIX   0

C38'  1    0.207280    0.304036    0.501343   -31.00000    0.02918    0.04873 =

         0.01919    0.00478   -0.00278    0.00714

AFIX 137

H38D  2    0.256384    0.253492    0.492679   -31.00000   -1.50000

H38E  2    0.183674    0.274069    0.526834   -31.00000   -1.50000

H38F  2    0.229223    0.384659    0.505357   -31.00000   -1.50000

AFIX   0

PART 0


C39   1    0.021596    0.079688    0.399426    11.00000    0.02993    0.01984 =

         0.03206   -0.00313    0.01141   -0.00338

AFIX  23

H39A  2   -0.009039    0.016751    0.383725    11.00000   -1.20000

H39B  2    0.053903    0.043247    0.422671    11.00000   -1.20000

AFIX   0

C40   1    0.209862    0.099502    0.385209    11.00000    0.02645    0.01648 =

         0.03306    0.00336    0.00578    0.00487

AFIX  13

H40   2    0.217317    0.126769    0.413879    11.00000   -1.20000

AFIX   0

C41   1    0.213668   -0.036095    0.386586    11.00000    0.04451    0.01906 =

         0.05380    0.00465    0.01174    0.00717

AFIX 137

H41A  2    0.210921   -0.067381    0.358920    11.00000   -1.50000

H41B  2    0.162992   -0.066094    0.401817    11.00000   -1.50000

H41C  2    0.269515   -0.061113    0.399896    11.00000   -1.50000

AFIX   0

C42   1    0.290926    0.147805    0.362389    11.00000    0.02609    0.02753 =

         0.05421    0.00833    0.01211    0.00767

AFIX 137

H42A  2    0.292361    0.112770    0.335275    11.00000   -1.50000

H42B  2    0.345898    0.127638    0.377369    11.00000   -1.50000

H42C  2    0.286019    0.233694    0.360026    11.00000   -1.50000

AFIX   0

C43   1    0.084155    0.092326    0.315477    11.00000    0.04997    0.02165 =

         0.02566   -0.00784    0.00374    0.00399

AFIX  13

H43   2    0.111627    0.012025    0.316586    11.00000   -1.20000

AFIX   0

C44   1    0.132072    0.163375    0.282568    11.00000    0.04695    0.03682 =

         0.02710    0.00244    0.00882    0.01408

AFIX 137

H44A  2    0.128305    0.120621    0.256797    11.00000   -1.50000

H44B  2    0.194862    0.174033    0.290541    11.00000   -1.50000

H44C  2    0.103516    0.240644    0.279441    11.00000   -1.50000

AFIX   0

C45   1   -0.014788    0.077513    0.303857    11.00000    0.06150    0.04875 =

         0.03448   -0.01031   -0.00629   -0.02583

AFIX 137

H45A  2   -0.045084    0.153785    0.305885    11.00000   -1.50000

H45B  2   -0.042337    0.021034    0.322278    11.00000   -1.50000

H45C  2   -0.020146    0.048256    0.275986    11.00000   -1.50000

AFIX   0

C46   1   -0.083723    0.468962    0.435715    11.00000    0.03127    0.03968 =

         0.03489   -0.01587   -0.00252    0.01449

AFIX  23

H46A  2   -0.064610    0.488142    0.463819    11.00000   -1.20000

H46B  2   -0.142258    0.506586    0.430113    11.00000   -1.20000

AFIX   0

C47   1    0.065247    0.631089    0.430560    11.00000    0.05329    0.01932 =

         0.02645   -0.00665   -0.01414    0.01179

AFIX  13

H47   2    0.085657    0.587136    0.455305    11.00000   -1.20000

AFIX   0

C48   1    0.150450    0.671807    0.409495    11.00000    0.06991    0.01717 =

         0.03448   -0.00019   -0.01272   -0.00590

AFIX 137

H48A  2    0.184721    0.602770    0.401049    11.00000   -1.50000

H48B  2    0.186683    0.719363    0.428347    11.00000   -1.50000

H48C  2    0.134272    0.719252    0.385658    11.00000   -1.50000

AFIX   0

C49   1    0.011860    0.737656    0.445890    11.00000    0.08700    0.03398 =

         0.04582   -0.01858   -0.02138    0.02979

AFIX 137

H49A  2   -0.001172    0.791238    0.423254    11.00000   -1.50000

H49B  2    0.046991    0.779294    0.466741    11.00000   -1.50000

H49C  2   -0.044202    0.710227    0.457426    11.00000   -1.50000

AFIX   0

C50   1   -0.071424    0.615375    0.364892    11.00000    0.06920    0.04142 =

         0.04474   -0.00980   -0.03203    0.03070

PART 1

AFIX  13

H50A  2   -0.096925    0.678562    0.382338    61.00000   -1.20000

AFIX  13

PART 2

H50B  2   -0.114142    0.560599    0.350839   -61.00000   -1.20000

AFIX   0

PART 1

C51   1   -0.152603    0.541640    0.347802    61.00000    0.04665    0.09196 =

         0.04709   -0.02625   -0.02519    0.04443

AFIX 137

H51A  2   -0.196471    0.594875    0.335173    61.00000   -1.50000

H51B  2   -0.180394    0.498661    0.370008    61.00000   -1.50000

H51C  2   -0.131537    0.485428    0.327571    61.00000   -1.50000

AFIX   0

PART 2

C51'  1   -0.115656    0.713594    0.371990   -61.00000    0.01324    0.03179 =

         0.03140   -0.00899   -0.00026    0.01172

AFIX 137

H51D  2   -0.151219    0.735099    0.347892   -61.00000   -1.50000

H51E  2   -0.073352    0.777047    0.378442   -61.00000   -1.50000

H51F  2   -0.155244    0.701570    0.394907   -61.00000   -1.50000

AFIX   0

PART 0

C52   1   -0.019516    0.677504    0.331929    11.00000    0.12560    0.05822 =

         0.05448    0.02286   -0.04731    0.00785

AFIX 137

H52A  2    0.013007    0.618983    0.316121    11.00000   -1.50000

H52B  2    0.022916    0.732995    0.344404    11.00000   -1.50000

H52C  2   -0.061063    0.720516    0.314046    11.00000   -1.50000

PART 0

AFIX   0

HKLF 4


END


WGHT      0.0337      7.2998


Q1    1   0.1010  0.3582  0.4052  11.00000  0.05    1.05

Q2    1   0.6052  0.6637  0.3008  11.00000  0.05    0.80

Q3    1   0.4690  0.9875  0.4082  11.00000  0.05    0.57

Q4    1   0.1535  0.3576  0.4544  11.00000  0.05    0.53

Q5    1   0.6594  0.6167  0.3098  11.00000  0.05    0.50

Q6    1   0.6242  0.5861  0.2918  11.00000  0.05    0.50

Q7    1  -0.0460  0.3467  0.3094  11.00000  0.05    0.50

Q8    1   0.1823  0.1928  0.4214  11.00000  0.05    0.48

Q9    1   0.2016  0.8110  0.2556  11.00000  0.05    0.45

Q10   1   0.5270  0.5773  0.3866  11.00000  0.05    0.45

Q11   1   0.6071  0.7375  0.3534  11.00000  0.05    0.43

Q12   1   0.5635  0.9144  0.4029  11.00000  0.05    0.43

Q13   1   0.2236  0.7342  0.2787  11.00000  0.05    0.42

Q14   1   0.2377  0.9094  0.2436  11.00000  0.05    0.40

Q15   1   0.7047  0.6582  0.3163  11.00000  0.05    0.39

Q16   1   0.6629  0.7225  0.3274  11.00000  0.05    0.39

Q17   1   0.4997  0.3925  0.3750  11.00000  0.05    0.38

Q18   1   0.0181  0.3996  0.3773  11.00000  0.05    0.38

Q19   1   0.3853  0.6605  0.3670  11.00000  0.05    0.38

Q20   1   0.6641  0.8617  0.3951  11.00000  0.05    0.37

;

_shelx_res_checksum   78564


_shelx_hkl_file

;

  -1   0   0    0.00    0.01

  -1   0   0   -0.01    0.02

  -1   0   0   -0.01    0.00

  -1   0   0   -0.01    0.00

  -1   0   0    0.00    0.01

   1   0   0    0.00    0.00

   1   0   0    0.00    0.01

   1   0   0   -0.01    0.01

   1   0   0    0.00    0.00

   1   0   0    0.00    0.00

   1   0   0    0.01    0.02

  -3   0   0    0.20    0.08

  -3   0   0    0.29    0.10

  -3   0   0    0.37    0.09

  -3   0   0    0.13    0.04

  -3   0   0    0.17    0.10

   3   0   0    0.09    0.08

   3   0   0    0.08    0.11

   3   0   0   -0.03    0.09

   3   0   0    0.10    0.07

   3   0   0    0.21    0.10

   3   0   0    0.13    0.03

   3   0   0    0.07    0.08

  -4   0   0   15.85    0.99

  -4   0   0   15.79    1.03

  -4   0   0   15.67    1.04

  -4   0   0   16.14    1.02

  -4   0   0   15.40    1.02

   4   0   0   13.11    1.03

   4   0   0   14.80    1.02

   4   0   0   15.93    1.04

   4   0   0   14.69    1.02

   4   0   0   14.76    1.01

   4   0   0   16.06    0.99

  -5   0   0   63.18    4.39

  -5   0   0   70.54    4.38

   5   0   0   70.17    4.34

   5   0   0   63.14    4.39

   5   0   0   65.34    4.37

   5   0   0   67.22    4.38

   5   0   0   59.77    4.39

   5   0   0   73.90    4.39

   5   0   0   75.63    4.38

  -6   0   0   50.00    3.08

  -6   0   0   46.46    3.09

   6   0   0   46.62    3.07

   6   0   0   49.80    3.03

   6   0   0   43.92    3.06

   6   0   0   47.14    3.08

   6   0   0   45.45    3.08

   7   0   0    5.73    0.44

   7   0   0    4.77    0.50

   7   0   0    5.64    0.43

   7   0   0    4.76    0.47

   7   0   0    5.69    0.47

   7   0   0    5.81    0.36

  -8   0   0   15.58    1.09

  -8   0   0   17.48    1.08

   8   0   0   14.43    1.06

   8   0   0   15.51    1.10

   8   0   0   14.02    1.02

   8   0   0   13.35    1.06

  -9   0   0    3.75    0.44

  -9   0   0    2.46    0.33

   9   0   0    1.71    0.27

   9   0   0    2.73    0.28

   9   0   0    3.18    0.33

   9   0   0    2.34    0.34

   9   0   0    2.68    0.38

 -10   0   0   26.23    1.80

 -10   0   0   26.75    1.84

 -10   0   0   25.76    1.80

  10   0   0   26.54    1.84

  10   0   0   29.58    1.77

  10   0   0   25.12    1.81

  10   0   0   24.96    1.80

  10   0   0   26.28    1.78

 -11   0   0    8.44    0.71

 -11   0   0    8.68    0.79

 -11   0   0    8.18    0.74

  11   0   0    9.57    0.79

  11   0   0    9.47    0.68

  11   0   0    8.40    0.69

  11   0   0    9.63    0.74

  11   0   0    8.40    0.71

 -12   0   0   58.91    4.09

 -12   0   0   63.09    4.10

 -12   0   0   62.93    4.14

  12   0   0   62.72    4.06

 -13   0   0   -0.01    0.24

 -13   0   0   -0.33    0.29

 -13   0   0   -0.25    0.31

  13   0   0    0.30    0.34

  13   0   0   -0.27    0.20

  13   0   0   -0.25    0.29

 -14   0   0   23.85    1.75

 -14   0   0   25.30    1.72

 -14   0   0   24.44    1.68

  14   0   0   22.94    1.77

  14   0   0   22.94    1.63

 -15   0   0    0.04    0.29

 -15   0   0   -1.05    0.37

 -15   0   0   -0.56    0.35

 -15   0   0   -0.49    0.28

  15   0   0    0.27    0.39

  15   0   0   -0.08    0.20

  15   0   0   -0.14    0.29

 -16   0   0    1.24    0.36

 -16   0   0    1.04    0.36

 -16   0   0    0.72    0.43

  16   0   0    1.37    0.29

  16   0   0    1.26    0.39

  16   0   0    0.50    0.43

 -17   0   0    0.34    0.33

 -17   0   0   -0.15    0.40

 -17   0   0    0.19    0.33

  17   0   0    0.62    0.37

  17   0   0    0.13    0.26

  17   0   0    0.00    0.40

 -18   0   0    0.60    0.40

 -18   0   0    0.45    0.41

 -18   0   0    1.09    0.41

  18   0   0    0.62    0.30

  18   0   0    0.37    0.46

  18   0   0    0.29    0.39

 -19   0   0    0.29    0.39

 -19   0   0    0.45    0.35

  19   0   0   -0.14    0.38

  19   0   0   -0.11    0.47

  19   0   0    0.05    0.25

 -20   0   0    0.47    0.35

  20   0   0    0.13    0.48

  20   0   0   -0.45    0.27

  20   0   0    0.05    0.41

  20  -1   0    0.72    0.48

  20  -1   0    1.00    0.58

 -20   1   0    1.11    0.41

  19  -1   0    5.54    0.58

  19  -1   0    7.26    0.97

 -19   1   0    4.29    0.64

 -19   1   0    6.10    0.70

  18  -1   0    0.46    0.39

  18  -1   0    0.52    0.29

  18  -1   0    1.01    0.50

 -18   1   0   -0.18    0.40

 -18   1   0    0.84    0.38

  17  -1   0    7.51    0.87

  17  -1   0    8.79    0.69

  17  -1   0    7.98    0.80

 -17   1   0    8.72    0.79

 -17   1   0    6.55    0.84

 -17   1   0    6.85    0.82

  16  -1   0    6.54    0.56

  16  -1   0    5.35    0.75

  16  -1   0    6.25    0.68

 -16   1   0    5.61    0.64

 -16   1   0    5.40    0.65

 -16   1   0    5.17    0.73

  15  -1   0    3.75    0.39

  15  -1   0    3.23    0.57

  15  -1   0    2.95    0.49

 -15   1   0    3.84    0.54

 -15   1   0    2.66    0.53

 -15   1   0    3.49    0.49

  14  -1   0    1.05    0.43

  14  -1   0    2.25    0.31

  14  -1   0    1.55    0.39

 -14   1   0    1.95    0.38

 -14   1   0    1.71    0.45

 -14   1   0    1.83    0.39

  13  -1   0    0.34    0.33

  13  -1   0   -0.08    0.31

  13  -1   0    0.27    0.21

 -13   1   0    0.20    0.28

 -13   1   0    0.37    0.28

 -13   1   0    0.16    0.35

  12  -1   0    0.31    0.32

  12  -1   0    0.29    0.31

  12  -1   0    0.38    0.18

 -12   1   0    0.44    0.30

 -12   1   0    0.08    0.28

  11  -1   0   11.67    1.06

  11  -1   0   14.76    0.99

  11  -1   0   13.47    1.03

 -11   1   0   15.02    1.11

 -11   1   0   14.59    1.03

  10  -1   0   -0.03    0.15

  10  -1   0   -0.07    0.15

  10  -1   0   -0.28    0.22

  10  -1   0   -0.06    0.23

 -10   1   0   -0.06    0.20

 -10   1   0   -0.05    0.24

   9  -1   0   25.81    1.86

   9  -1   0   28.29    1.79

   9  -1   0   25.52    1.83

   9  -1   0   24.96    1.84

  -9   1   0   28.82    1.87

  -9   1   0   27.29    1.74

  -9   1   0   27.62    1.82

   8  -1   0    1.91    0.28

   8  -1   0    1.73    0.22

   8  -1   0    2.02    0.27

   8  -1   0    1.95    0.32

  -8   1   0    2.32    0.29

  -8   1   0    1.92    0.17

  -8   1   0    1.74    0.28

   7  -1   0   21.36    1.39

   7  -1   0   19.30    1.36

   7  -1   0   21.07    1.33

   7  -1   0   20.25    1.32

   7  -1   0   18.60    1.29

   7  -1   0   20.68    1.37

  -7   1   0   19.23    1.29

  -7   1   0   19.96    1.38

  -7   1   0   18.48    1.34

   6  -1   0   14.14    0.93

   6  -1   0   11.63    0.93

   6  -1   0   12.21    0.88

   6  -1   0   12.83    0.85

   6  -1   0   12.90    0.87

  -6   1   0   13.46    0.85

  -6   1   0   13.55    0.93

  -6   1   0   12.70    0.90

   5  -1   0   21.40    1.52

   5  -1   0   22.12    1.53

   5  -1   0   25.36    1.53

   5  -1   0   24.98    1.50

   5  -1   0   22.57    1.47

   5  -1   0   21.74    1.49

  -5   1   0   22.04    1.47

  -5   1   0   21.24    1.52

  -5   1   0   23.56    1.51

   4  -1   0    7.61    0.56

   4  -1   0    7.51    0.53

   4  -1   0    8.21    0.57

   4  -1   0    7.41    0.54

   4  -1   0    7.61    0.52

   4  -1   0    9.01    0.58

  -4   1   0    7.96    0.57

  -4   1   0    7.75    0.55

  -4   1   0    7.82    0.52

  -4   1   0    7.91    0.53

  -4   1   0    7.24    0.53

   3  -1   0   54.93    3.63

   3  -1   0   58.22    3.63

   3  -1   0   55.23    3.65

   3  -1   0   53.81    3.64

   3  -1   0   60.47    3.66

   3  -1   0   53.81    3.65

  -3   1   0   60.76    3.64

  -3   1   0   52.25    3.65

  -3   1   0   55.72    3.63

  -3   1   0   61.07    3.63

  -3   1   0   54.04    3.64

  -3   1   0   56.12    3.65

   2  -1   0    2.18    0.18

   2  -1   0    2.41    0.17

   2  -1   0    2.42    0.21

  -2   1   0    1.84    0.16

  -2   1   0    2.44    0.16

  -2   1   0    2.11    0.20

   0  -1   0    0.00    0.00

   0  -1   0    0.02    0.01

   0  -1   0   -0.01    0.01

   0  -1   0    0.00    0.01

   0  -1   0    0.00    0.00

   0   1   0    0.01    0.01

   0   1   0    0.00    0.02

   0   1   0   -0.01    0.01

   0   1   0    0.00    0.02

   0   1   0    0.00    0.04

   0   1   0    0.06    0.03

   1   1   0    4.06    0.28

  -2  -1   0    1.96    0.19

  -2  -1   0    2.57    0.19

  -2  -1   0    2.58    0.18

   2   1   0    1.98    0.20

   2   1   0    2.68    0.20

   2   1   0    2.29    0.18

   2   1   0    2.24    0.22

  -3  -1   0   55.16    3.64

  -3  -1   0   56.94    3.65

  -3  -1   0   53.65    3.64

  -3  -1   0   54.39    3.64

  -3  -1   0   57.97    3.66

   3   1   0   59.70    3.65

   3   1   0   57.50    3.66

   3   1   0   53.99    3.64

   3   1   0   58.46    3.65

  -4  -1   0    8.53    0.59

  -4  -1   0    9.11    0.55

  -4  -1   0    7.68    0.55

  -4  -1   0    7.44    0.55

   4   1   0    6.81    0.55

   4   1   0    8.60    0.57

   4   1   0    7.49    0.55

   4   1   0    6.72    0.55

   4   1   0    8.31    0.58

  -5  -1   0   23.21    1.53

  -5  -1   0   23.84    1.53

  -5  -1   0   22.23    1.55

  -5  -1   0   22.03    1.53

   5   1   0   24.63    1.56

   5   1   0   24.66    1.54

   5   1   0   21.92    1.53

   5   1   0   23.17    1.53

   5   1   0   23.37    1.53

   5   1   0   22.52    1.55

  -6  -1   0   13.02    0.93

  -6  -1   0   14.13    0.91

  -6  -1   0   12.06    0.90

  -6  -1   0   12.30    0.91

   6   1   0   13.60    0.92

   6   1   0   11.92    0.90

   6   1   0   12.26    0.89

   6   1   0   13.35    0.85

   6   1   0   14.27    0.94

  -7  -1   0   20.98    1.42

  -7  -1   0   21.99    1.38

  -7  -1   0   19.22    1.37

  -7  -1   0   20.08    1.38

   7   1   0   19.91    1.40

   7   1   0   19.91    1.37

   7   1   0   20.17    1.38

   7   1   0   20.61    1.36

   7   1   0   19.83    1.31

  -8  -1   0    1.50    0.25

  -8  -1   0    1.41    0.24

  -8  -1   0    1.93    0.31

   8   1   0    1.60    0.23

   8   1   0    1.50    0.30

   8   1   0    1.83    0.26

   8   1   0    1.72    0.25

   8   1   0    1.78    0.22

  -9  -1   0   28.67    1.80

  -9  -1   0   26.78    1.81

  -9  -1   0   26.42    1.80

  -9  -1   0   26.95    1.84

   9   1   0   25.26    1.78

   9   1   0   26.75    1.83

   9   1   0   26.18    1.80

 -10  -1   0    0.10    0.22

 -10  -1   0   -0.22    0.18

 -10  -1   0   -0.10    0.22

 -10  -1   0   -0.14    0.17

  10   1   0   -0.45    0.17

  10   1   0    0.08    0.18

  10   1   0   -0.06    0.16

  10   1   0   -0.01    0.24

  10   1   0    0.07    0.16

 -11  -1   0   14.26    1.04

 -11  -1   0   14.41    1.07

 -11  -1   0   14.55    1.09

 -11  -1   0   15.39    1.06

  11   1   0   13.78    1.07

  11   1   0   14.15    1.11

  11   1   0   15.22    1.02

  11   1   0   13.67    1.04

 -12  -1   0   -0.14    0.21

 -12  -1   0    0.08    0.23

 -12  -1   0    0.10    0.24

 -12  -1   0    0.10    0.30

  12   1   0    0.01    0.21

  12   1   0    0.22    0.32

  12   1   0    0.17    0.25

  12   1   0    0.50    0.23

 -13  -1   0    0.36    0.27

 -13  -1   0    0.29    0.25

 -13  -1   0   -0.17    0.23

 -13  -1   0    0.35    0.33

  13   1   0    0.27    0.35

  13   1   0    0.02    0.29

  13   1   0    0.27    0.24

  13   1   0   -0.12    0.19

 -14  -1   0    1.79    0.33

 -14  -1   0    2.24    0.39

 -14  -1   0    2.50    0.41

 -14  -1   0    2.64    0.44

  14   1   0    2.48    0.35

  14   1   0    2.82    0.52

  14   1   0    2.48    0.43

 -15  -1   0    3.65    0.52

 -15  -1   0    4.28    0.50

 -15  -1   0    3.68    0.50

  15   1   0    3.69    0.60

  15   1   0    4.11    0.52

  15   1   0    3.62    0.43

 -16  -1   0    5.32    0.61

 -16  -1   0    5.58    0.72

 -16  -1   0    7.52    0.65

  16   1   0    6.02    0.56

  16   1   0    4.84    0.66

 -17  -1   0    8.04    0.76

 -17  -1   0    9.35    0.86

 -17  -1   0    7.73    0.74

  17   1   0    7.47    0.83

  17   1   0    6.05    0.85

  17   1   0    7.60    0.70

 -18  -1   0    0.77    0.36

 -18  -1   0    1.03    0.60

 -18  -1   0    1.06    0.36

  18   1   0    0.67    0.40

  18   1   0    0.24    0.27

  18   1   0    0.82    0.49

 -19  -1   0    6.33    0.68

 -19  -1   0    6.13    0.70

  19   1   0    5.87    0.84

  19   1   0    5.73    0.62

  19   1   0    4.98    0.70

 -20  -1   0    1.18    0.40

  20   1   0    0.75    0.44

  20   1   0    0.92    0.31

  20   1   0    1.19    0.66

  20  -2   0    2.85    0.59

  20  -2   0    2.16    0.66

 -20   2   0    2.80    0.52

  19  -2   0    0.94    0.54

  19  -2   0    0.61    0.46

 -19   2   0    2.29    0.46

 -19   2   0    0.12    0.49

  18  -2   0    1.21    0.31

  18  -2   0    1.08    0.45

  18  -2   0    1.02    0.51

 -18   2   0   -0.20    0.47

 -18   2   0    1.44    0.41

  17  -2   0    2.23    0.59

  17  -2   0    1.83    0.46

  17  -2   0    1.70    0.31

 -17   2   0    1.55    0.41

 -17   2   0    1.13    0.50

 -17   2   0    0.30    0.45

  16  -2   0    2.93    0.53

  16  -2   0    3.91    0.40

  16  -2   0    1.66    0.51

 -16   2   0    3.65    0.52

 -16   2   0    2.27    0.56

 -16   2   0    2.50    0.53

  15  -2   0    5.12    0.69

  15  -2   0    5.40    0.49

  15  -2   0    3.85    0.59

 -15   2   0    6.26    0.64

 -15   2   0    5.38    0.63

  14  -2   0    1.04    0.37

  14  -2   0    0.73    0.24

  14  -2   0    1.29    0.45

 -14   2   0    0.88    0.34

 -14   2   0    0.52    0.40

  13  -2   0   11.64    0.83

  13  -2   0    9.90    0.93

 -13   2   0   12.12    0.92

 -13   2   0   10.91    0.97

  12  -2   0    1.40    0.24

  12  -2   0    1.41    0.35

  12  -2   0    0.94    0.36

 -12   2   0    1.17    0.34

 -12   2   0    0.87    0.32

 -12   2   0    1.16    0.13

  11  -2   0    4.35    0.38

  11  -2   0    3.36    0.47

 -11   2   0    4.13    0.31

 -11   2   0    4.34    0.55

 -11   2   0    4.71    0.47

  10  -2   0    2.41    0.41

  10  -2   0    3.00    0.29

  10  -2   0    2.80    0.36

  10  -2   0    2.96    0.39

 -10   2   0    3.28    0.25

 -10   2   0    3.37    0.42

 -10   2   0    3.11    0.38

   9  -2   0    0.33    0.25

   9  -2   0    0.31    0.14

   9  -2   0    0.28    0.16

   9  -2   0    0.40    0.21

  -9   2   0    0.44    0.10

  -9   2   0    0.77    0.20

  -9   2   0    0.16    0.20

   8  -2   0    9.05    0.73

   8  -2   0   10.29    0.74

   8  -2   0    8.52    0.65

   8  -2   0   10.14    0.76

  -8   2   0    9.39    0.74

  -8   2   0    9.09    0.64

  -8   2   0   10.02    0.71

   7  -2   0    0.53    0.19

   7  -2   0    0.22    0.20

   7  -2   0    0.51    0.24

   7  -2   0    0.31    0.13

  -7   2   0    0.38    0.19

  -7   2   0    0.33    0.17

  -7   2   0    0.35    0.10

   6  -2   0   23.96    1.51

   6  -2   0   21.46    1.45

   6  -2   0   22.50    1.45

   6  -2   0   21.30    1.51

  -6   2   0   21.99    1.47

  -6   2   0   21.90    1.52

  -6   2   0   22.78    1.49

  -6   2   0   21.16    1.45

   5  -2   0   14.53    0.98

   5  -2   0   15.38    0.98

   5  -2   0   15.88    1.03

   5  -2   0   14.48    1.03

  -5   2   0   14.54    1.01

  -5   2   0   14.76    1.03

  -5   2   0   14.84    0.98

  -5   2   0   14.16    0.98

   4  -2   0   25.27    1.70

   4  -2   0   29.89    1.70

   4  -2   0   26.44    1.74

   4  -2   0   23.14    1.73

  -4   2   0   25.91    1.77

  -4   2   0   26.54    1.74

  -4   2   0   25.91    1.72

  -4   2   0   27.92    1.70

  -4   2   0   26.32    1.70

  -4   2   0   23.50    1.69

   3  -2   0    1.09    0.16

   3  -2   0    0.84    0.15

   3  -2   0    1.01    0.12

   3  -2   0    1.12    0.16

   3  -2   0    0.99    0.11

   3  -2   0    1.16    0.17

  -3   2   0    1.04    0.11

  -3   2   0    0.95    0.15

  -3   2   0    1.15    0.16

  -3   2   0    0.79    0.16

  -3   2   0    1.29    0.17

  -3   2   0    1.03    0.12

  -3   2   0    1.00    0.15

   2  -2   0    2.71    0.22

   2  -2   0    2.45    0.24

   2  -2   0    2.61    0.24

   2  -2   0    2.66    0.21

   2  -2   0    2.03    0.19

   2  -2   0    2.56    0.25

   2  -2   0    2.52    0.26

  -2   2   0    2.79    0.27

  -2   2   0    2.55    0.21

  -2   2   0    2.25    0.27

  -2   2   0    2.17    0.19

  -2   2   0    2.05    0.22

  -2   2   0    2.03    0.22

   1  -2   0    7.15    0.48

   1  -2   0    7.06    0.46

   1  -2   0    6.88    0.46

  -1   2   0    7.22    0.49

  -1   2   0    6.51    0.46

  -1   2   0    5.97    0.44

  -1   2   0    6.48    0.45

  -1   2   0    6.74    0.46

  -1   2   0    6.19    0.47

   0  -2   0   18.15    1.19

   0  -2   0   17.23    1.19

   0   2   0   17.49    1.20

   0   2   0   18.59    1.19

   0   2   0   18.72    1.19

   0   2   0   19.52    1.19

  -1  -2   0    6.67    0.43

  -1  -2   0    5.90    0.42

  -1  -2   0    5.88    0.44

  -1  -2   0    6.23    0.45

   1   2   0    6.31    0.42

   1   2   0    5.79    0.44

   1   2   0    6.49    0.43

   1   2   0    6.50    0.42

  -2  -2   0    1.69    0.16

  -2  -2   0    2.48    0.22

  -2  -2   0    1.94    0.21

  -2  -2   0    1.95    0.18

   2   2   0    1.90    0.18

   2   2   0    1.96    0.18

   2   2   0    2.19    0.21

   2   2   0    1.95    0.20

  -3  -2   0    0.88    0.12

  -3  -2   0    0.94    0.13

  -3  -2   0    0.89    0.13

  -3  -2   0    0.97    0.14

  -3  -2   0    0.84    0.10

   3   2   0    0.87    0.16

   3   2   0    0.92    0.12

   3   2   0    0.80    0.13

   3   2   0    0.83    0.10

   3   2   0    0.80    0.13

   3   2   0    0.87    0.13

  -4  -2   0   25.51    1.72

  -4  -2   0   28.02    1.72

  -4  -2   0   25.70    1.71

  -4  -2   0   24.33    1.71

   4   2   0   27.56    1.72

   4   2   0   27.58    1.71

   4   2   0   25.28    1.71

   4   2   0   23.47    1.72

   4   2   0   26.72    1.73

   4   2   0   27.35    1.75

  -5  -2   0   15.76    0.99

  -5  -2   0   14.52    1.00

  -5  -2   0   14.07    0.98

  -5  -2   0   15.51    1.03

  -5  -2   0   14.03    0.98

   5   2   0   14.17    0.99

   5   2   0   13.51    0.99

   5   2   0   14.46    1.02

   5   2   0   14.81    0.99

   5   2   0   15.05    1.02

  -6  -2   0   23.47    1.50

  -6  -2   0   20.85    1.49

  -6  -2   0   23.11    1.51

  -6  -2   0   20.63    1.52

   6   2   0   23.52    1.54

   6   2   0   23.27    1.50

   6   2   0   21.97    1.49

  -7  -2   0    0.63    0.16

  -7  -2   0    0.15    0.16

  -7  -2   0    0.47    0.24

  -7  -2   0    0.35    0.19

   7   2   0    0.84    0.23

   7   2   0    0.36    0.17

   7   2   0    0.80    0.23

   7   2   0    0.08    0.13

   7   2   0    0.27    0.09

  -8  -2   0   10.11    0.78

  -8  -2   0   11.71    0.74

  -8  -2   0    9.95    0.74

  -8  -2   0   10.31    0.77

   8   2   0    9.62    0.67

   8   2   0   10.01    0.67

   8   2   0    9.78    0.75

   8   2   0    8.58    0.77

   8   2   0   10.19    0.73

   8   2   0   10.13    0.74

   8   2   0   10.53    0.79

  -9  -2   0    0.41    0.23

  -9  -2   0    0.37    0.19

  -9  -2   0    0.50    0.16

  -9  -2   0    0.56    0.18

   9   2   0    0.18    0.19

   9   2   0    0.67    0.25

   9   2   0    0.52    0.20

   9   2   0    0.60    0.08

   9   2   0    0.43    0.17

   9   2   0    0.37    0.18

   9   2   0    0.48    0.07

 -10  -2   0    3.47    0.40

 -10  -2   0    3.33    0.36

 -10  -2   0    3.57    0.42

 -10  -2   0    3.18    0.35

  10   2   0    3.35    0.38

  10   2   0    3.21    0.22

  10   2   0    3.35    0.35

  10   2   0    3.70    0.45

  10   2   0    2.79    0.35

  10   2   0    3.11    0.38

 -11  -2   0    4.41    0.48

 -11  -2   0    5.23    0.44

 -11  -2   0    3.78    0.43

 -11  -2   0    3.98    0.40

  11   2   0    3.84    0.44

  11   2   0    3.98    0.41

  11   2   0    3.74    0.51

  11   2   0    4.41    0.45

  11   2   0    4.06    0.44

 -12  -2   0    0.84    0.22

 -12  -2   0    0.93    0.31

 -12  -2   0    0.44    0.25

 -12  -2   0    0.87    0.26

  12   2   0    0.30    0.32

  12   2   0    1.10    0.24

  12   2   0    0.97    0.24

  12   2   0    0.75    0.29

 -13  -2   0   10.67    0.79

 -13  -2   0    9.87    0.82

 -13  -2   0   11.18    0.85

 -13  -2   0   11.33    0.91

  13   2   0    9.42    0.85

  13   2   0   10.56    0.96

  13   2   0   10.53    0.80

  13   2   0    8.51    0.81

 -14  -2   0    1.28    0.30

 -14  -2   0    0.53    0.32

 -14  -2   0    1.01    0.34

 -14  -2   0    0.93    0.37

  14   2   0    0.95    0.27

  14   2   0    1.30    0.42

  14   2   0    1.21    0.32

  14   2   0    0.67    0.30

 -15  -2   0    4.92    0.56

 -15  -2   0    6.19    0.62

 -15  -2   0    5.64    0.66

  15   2   0    5.33    0.58

  15   2   0    5.92    0.57

  15   2   0    3.91    0.67

  15   2   0    5.93    0.64

 -16  -2   0    3.82    0.51

 -16  -2   0    3.42    0.48

 -16  -2   0    3.65    0.48

  16   2   0    2.91    0.41

  16   2   0    2.71    0.58

  16   2   0    3.78    0.51

 -17  -2   0    2.02    0.38

 -17  -2   0    2.32    0.41

 -17  -2   0    1.46    0.37

  17   2   0    1.53    0.34

  17   2   0    1.16    0.45

  17   2   0    1.65    0.53

 -18  -2   0    1.81    0.39

 -18  -2   0    1.58    0.39

  18   2   0    1.78    0.55

  18   2   0    1.12    0.35

  18   2   0    1.28    0.41

 -19  -2   0    1.55    0.39

  19   2   0    1.02    0.52

  19   2   0    1.20    0.34

  19   2   0    0.83    0.41

 -20  -2   0    3.65    0.54

  20   2   0    3.26    0.50

  20   2   0    3.43    0.80

  20   2   0    2.52    0.59

  20  -3   0   -0.13    0.52

  19  -3   0    0.64    0.45

 -19   3   0    0.70    0.40

 -19   3   0   -1.22    0.41

  18  -3   0    5.50    0.79

  18  -3   0    3.88    0.65

 -18   3   0    5.48    0.66

 -18   3   0    4.30    0.66

  17  -3   0    1.52    0.28

  17  -3   0    1.23    0.50

  17  -3   0    0.86    0.43

 -17   3   0    0.23    0.41

 -17   3   0    1.33    0.41

  16  -3   0    2.74    0.56

  16  -3   0    2.21    0.33

  16  -3   0    1.17    0.45

 -16   3   0    2.16    0.45

 -16   3   0    2.07    0.46

  15  -3   0    1.63    0.42

  15  -3   0    1.50    0.27

  15  -3   0    1.63    0.47

 -15   3   0    0.44    0.39

 -15   3   0    0.75    0.41

  14  -3   0    0.84    0.37

  14  -3   0    0.92    0.40

  14  -3   0    0.56    0.21

 -14   3   0    0.69    0.33

 -14   3   0    0.50    0.39

  13  -3   0    5.29    0.66

  13  -3   0    5.58    0.50

 -13   3   0    6.26    0.61

 -13   3   0    6.40    0.72

  12  -3   0   15.35    1.36

  12  -3   0   18.82    1.27

  12  -3   0   19.90    1.43

 -12   3   0   19.46    1.35

 -12   3   0   18.31    1.41

 -12   3   0   18.74    1.23

  11  -3   0    1.02    0.32

  11  -3   0    1.28    0.34

  11  -3   0    0.99    0.21

 -11   3   0    0.74    0.28

 -11   3   0    0.90    0.15

 -11   3   0    0.90    0.30

  10  -3   0    6.72    0.46

  10  -3   0    5.56    0.56

  10  -3   0    5.36    0.57

  10  -3   0    5.54    0.55

 -10   3   0    5.76    0.43

 -10   3   0    5.49    0.53

 -10   3   0    6.01    0.57

   9  -3   0    3.95    0.44

   9  -3   0    3.68    0.32

   9  -3   0    3.23    0.39

   9  -3   0    3.93    0.43

  -9   3   0    3.71    0.46

  -9   3   0    4.42    0.40

  -9   3   0    3.09    0.30

   8  -3   0    2.77    0.35

   8  -3   0    2.78    0.26

   8  -3   0    3.19    0.37

   8  -3   0    3.02    0.37

  -8   3   0    2.62    0.31

  -8   3   0    3.00    0.37

  -8   3   0    2.16    0.24

   7  -3   0    2.27    0.23

   7  -3   0    2.56    0.33

   7  -3   0    2.45    0.32

   7  -3   0    2.22    0.29

  -7   3   0    2.50    0.33

  -7   3   0    2.41    0.29

  -7   3   0    1.75    0.22

   6  -3   0   13.48    0.99

   6  -3   0   14.51    0.94

   6  -3   0   13.65    1.01

  -6   3   0   14.55    0.99

  -6   3   0   13.54    1.02

  -6   3   0   13.67    0.94

   5  -3   0    0.29    0.19

   5  -3   0    0.31    0.19

   5  -3   0    0.34    0.16

   5  -3   0    0.54    0.21

   5  -3   0    0.53    0.12

  -5   3   0    0.22    0.17

  -5   3   0    0.04    0.12

  -5   3   0    0.27    0.16

  -5   3   0    0.44    0.11

  -5   3   0    0.35    0.11

   4  -3   0    2.80    0.23

   4  -3   0    3.17    0.30

   4  -3   0    2.80    0.30

   4  -3   0    2.34    0.30

   4  -3   0    2.84    0.32

  -4   3   0    3.02    0.23

  -4   3   0    2.66    0.25

  -4   3   0    2.75    0.29

  -4   3   0    2.88    0.32

   3  -3   0    0.19    0.14

   3  -3   0    0.91    0.17

   3  -3   0    0.58    0.09

   3  -3   0    0.43    0.13

  -3   3   0    0.80    0.10

  -3   3   0    0.25    0.15

  -3   3   0    0.18    0.12

  -3   3   0    0.57    0.15

   2  -3   0   31.05    2.00

  -2   3   0   31.98    1.98

  -2   3   0   29.57    1.99

  -2   3   0   30.02    2.00

  -2   3   0   29.93    2.02

   1  -3   0   22.46    1.67

   1  -3   0   26.11    1.66

   1  -3   0   25.95    1.70

  -1   3   0   24.16    1.71

  -1   3   0   27.88    1.68

  -1   3   0   26.94    1.68

  -1   3   0   24.99    1.68

  -1   3   0   26.19    1.66

   0  -3   0    0.20    0.07

   0  -3   0    0.20    0.12

   0  -3   0    0.12    0.10

   0  -3   0    0.04    0.08

   0  -3   0   -0.05    0.13

   0  -3   0    0.12    0.06

   0   3   0    0.27    0.08

   0   3   0   -0.26    0.10

   0   3   0   -0.07    0.12

   0   3   0   -0.13    0.13

  -1  -3   0   25.76    1.66

  -1  -3   0   26.10    1.66

  -1  -3   0   24.89    1.70

  -1  -3   0   25.43    1.67

  -1  -3   0   27.68    1.69

   1   3   0   25.73    1.68

   1   3   0   25.04    1.66

   1   3   0   24.01    1.69

   1   3   0   25.23    1.66

  -2  -3   0   34.26    2.12

  -2  -3   0   32.79    2.11

  -2  -3   0   30.62    2.09

  -2  -3   0   33.12    2.09

   2   3   0   29.37    2.09

   2   3   0   31.92    2.09

   2   3   0   31.00    2.09

   2   3   0   34.05    2.12

  -3  -3   0    1.06    0.16

  -3  -3   0    1.22    0.18

   3   3   0    1.06    0.13

   3   3   0    0.66    0.14

  -4  -3   0    2.43    0.22

  -4  -3   0    2.76    0.25

  -4  -3   0    2.65    0.27

  -4  -3   0    2.64    0.30

   4   3   0    2.95    0.24

   4   3   0    2.51    0.23

   4   3   0    2.67    0.27

   4   3   0    2.77    0.25

   4   3   0    2.30    0.29

  -5  -3   0    1.44    0.21

  -5  -3   0    1.71    0.24

   5   3   0    1.56    0.21

  -6  -3   0   12.96    0.88

  -6  -3   0   13.58    0.90

  -6  -3   0   12.25    0.90

   6   3   0   12.13    0.87

   6   3   0   13.57    0.90

   6   3   0   13.28    0.86

   6   3   0   13.20    0.95

   6   3   0   10.89    0.91

  -7  -3   0    3.49    0.34

  -7  -3   0    3.21    0.31

  -7  -3   0    3.59    0.33

   7   3   0    2.72    0.35

   7   3   0    2.86    0.36

   7   3   0    2.47    0.29

   7   3   0    2.66    0.31

   7   3   0    2.74    0.26

  -8  -3   0    3.19    0.34

  -8  -3   0    2.72    0.31

  -8  -3   0    3.70    0.33

   8   3   0    3.00    0.38

   8   3   0    3.49    0.33

   8   3   0    3.21    0.34

   8   3   0    2.71    0.26

   8   3   0    2.72    0.36

  -9  -3   0    4.76    0.46

  -9  -3   0    4.57    0.40

  -9  -3   0    3.73    0.36

  -9  -3   0    4.55    0.38

   9   3   0    4.34    0.48

   9   3   0    3.16    0.38

   9   3   0    3.24    0.29

   9   3   0    3.32    0.43

   9   3   0    3.97    0.40

   9   3   0    4.24    0.39

 -10  -3   0    4.82    0.54

 -10  -3   0    5.23    0.46

 -10  -3   0    5.32    0.48

 -10  -3   0    5.30    0.46

  10   3   0    5.43    0.49

  10   3   0    5.65    0.48

  10   3   0    5.26    0.47

  10   3   0    5.03    0.52

  10   3   0    5.17    0.38

  10   3   0    4.52    0.53

  10   3   0    5.32    0.37

 -11  -3   0    1.68    0.30

 -11  -3   0    1.10    0.21

 -11  -3   0    1.37    0.29

 -11  -3   0    1.33    0.26

  11   3   0    0.89    0.29

  11   3   0    1.36    0.35

  11   3   0    1.21    0.13

  11   3   0    1.39    0.14

  11   3   0    1.24    0.26

  11   3   0    0.89    0.28

  11   3   0    1.67    0.26

 -12  -3   0   17.28    1.30

 -12  -3   0   18.25    1.28

 -12  -3   0   17.86    1.35

 -12  -3   0   18.27    1.31

  12   3   0   19.69    1.32

  12   3   0   17.57    1.30

  12   3   0   18.59    1.32

  12   3   0   19.28    1.39

 -13  -3   0    6.78    0.65

 -13  -3   0    5.83    0.60

 -13  -3   0    5.86    0.53

 -13  -3   0    5.99    0.57

  13   3   0    8.07    0.72

  13   3   0    6.48    0.57

  13   3   0    5.38    0.59

  13   3   0    5.56    0.60

 -14  -3   0    0.90    0.29

 -14  -3   0    0.74    0.26

 -14  -3   0    1.10    0.31

  14   3   0    0.54    0.39

  14   3   0    0.57    0.31

  14   3   0    0.57    0.29

  14   3   0    0.71    0.30

 -15  -3   0    1.66    0.34

 -15  -3   0    1.34    0.36

 -15  -3   0    1.77    0.36

  15   3   0    1.88    0.38

  15   3   0    1.23    0.36

  15   3   0    1.02    0.45

  15   3   0    1.63    0.33

 -16  -3   0    2.58    0.42

 -16  -3   0    2.86    0.41

 -16  -3   0    2.56    0.41

  16   3   0    2.04    0.41

  16   3   0    2.27    0.39

  16   3   0    2.19    0.41

  16   3   0    1.45    0.52

 -17  -3   0    2.37    0.40

 -17  -3   0    2.21    0.39

  17   3   0    2.06    0.40

  17   3   0    0.92    0.49

  17   3   0    1.26    0.41

 -18  -3   0    5.07    0.56

 -18  -3   0    5.63    0.64

  18   3   0    3.97    0.73

  18   3   0    4.98    0.64

  18   3   0    4.70    0.56

 -19  -3   0    1.25    0.39

  19   3   0    0.23    0.50

  19   3   0    0.21    0.30

 -20  -3   0    0.48    0.33

  20   3   0    0.38    0.53

  19  -4   0    1.48    0.58

  19  -4   0    0.09    0.44

 -19   4   0    0.70    0.41

 -19   4   0   -0.99    0.49

  18  -4   0    0.91    0.47

  18  -4   0    1.51    0.54

 -18   4   0    0.28    0.44

 -18   4   0    1.09    0.43

  17  -4   0   -0.01    0.40

  17  -4   0    0.04    0.50

 -17   4   0    0.60    0.38

 -17   4   0   -1.23    0.44

 -17   4   0   -1.12    0.35

  16  -4   0    1.04    0.25

  16  -4   0    0.54    0.45

  16  -4   0    1.35    0.45

 -16   4   0    1.01    0.45

  15  -4   0    1.48    0.43

  15  -4   0    2.41    0.52

  15  -4   0    1.24    0.25

 -15   4   0    0.87    0.45

 -15   4   0    1.00    0.38

  14  -4   0    5.23    0.66

  14  -4   0    7.39    0.78

  14  -4   0    5.41    0.50

 -14   4   0    5.92    0.68

 -14   4   0    5.72    0.69

  13  -4   0    1.87    0.26

  13  -4   0    1.44    0.42

  13  -4   0    1.87    0.41

 -13   4   0    2.24    0.38

 -13   4   0    1.67    0.41

  12  -4   0    0.44    0.31

  12  -4   0   -0.10    0.31

  12  -4   0    0.69    0.19

 -12   4   0    0.59    0.33

 -12   4   0    0.58    0.28

 -12   4   0    0.57    0.17

  11  -4   0    1.25    0.34

  11  -4   0    0.64    0.26

  11  -4   0    0.57    0.18

 -11   4   0    0.83    0.31

 -11   4   0    0.48    0.16

 -11   4   0    0.91    0.27

  10  -4   0    0.43    0.15

  10  -4   0    0.05    0.29

  10  -4   0    0.26    0.25

 -10   4   0    0.60    0.23

 -10   4   0    0.26    0.15

 -10   4   0    0.30    0.24

   9  -4   0   10.60    0.82

   9  -4   0   11.64    0.92

   9  -4   0   14.16    0.96

   9  -4   0   11.41    0.92

  -9   4   0   12.31    0.95

  -9   4   0   11.68    0.83

  -9   4   0   12.38    0.90

   8  -4   0    4.93    0.40

   8  -4   0    4.58    0.48

   8  -4   0    4.78    0.48

   8  -4   0    5.94    0.50

  -8   4   0    5.64    0.54

  -8   4   0    4.57    0.40

  -8   4   0    5.16    0.47

   7  -4   0   75.00    4.88

   7  -4   0   73.64    4.83

   7  -4   0   73.05    4.90

  -7   4   0   77.80    4.84

  -7   4   0   74.98    4.91

  -7   4   0   73.32    4.88

   6  -4   0   14.67    1.08

   6  -4   0   14.77    1.01

   6  -4   0   16.58    1.08

   6  -4   0   15.67    1.08

  -6   4   0   14.92    1.03

  -6   4   0   13.63    1.06

  -6   4   0   15.35    1.11

   5  -4   0   93.77    5.82

   5  -4   0   87.75    5.88

   5  -4   0   82.32    5.88

  -5   4   0   90.20    5.84

  -5   4   0   95.37    5.90

  -5   4   0   92.07    5.87

   4  -4   0    1.61    0.17

   4  -4   0    0.84    0.25

   4  -4   0    2.04    0.25

   4  -4   0    1.39    0.24

   4  -4   0    1.19    0.24

  -4   4   0    1.96    0.22

  -4   4   0    1.76    0.18

  -4   4   0    1.47    0.24

  -4   4   0    1.46    0.26

   3  -4   0    2.44    0.28

   3  -4   0    1.92    0.24

   3  -4   0    1.67    0.21

  -3   4   0    1.14    0.20

  -3   4   0    1.61    0.25

  -3   4   0    1.89    0.19

   2  -4   0   14.76    0.92

   2  -4   0   11.91    0.89

   2  -4   0   11.39    0.96

   2  -4   0   15.05    0.95

  -2   4   0   12.40    0.88

  -2   4   0   14.40    0.97

  -2   4   0   13.14    0.87

  -2   4   0   13.35    0.91

   1  -4   0   26.53    2.08

   1  -4   0   32.88    2.02

   1  -4   0   31.12    2.00

   1  -4   0   30.48    2.03

  -1   4   0   31.39    2.02

  -1   4   0   32.46    2.00

  -1   4   0   30.82    2.03

   0  -4   0  152.68    9.50

   0  -4   0  144.88    9.48

   0  -4   0  143.18    9.49

   0  -4   0  138.48    9.52

   0   4   0  148.73    9.49

   0   4   0  154.70    9.49

   0   4   0  150.68    9.51

   0   4   0  146.81    9.50

  -1  -4   0   31.74    2.07

  -1  -4   0   30.90    2.07

  -1  -4   0   33.98    2.11

  -1  -4   0   32.59    2.08

   1   4   0   32.52    2.07

   1   4   0   29.87    2.09

   1   4   0   31.34    2.08

  -2  -4   0   13.81    0.86

  -2  -4   0   11.91    0.91

  -2  -4   0   13.36    0.87

  -2  -4   0   12.12    0.93

   2   4   0   13.02    0.87

   2   4   0   12.89    0.87

   2   4   0   13.25    0.89

  -3  -4   0    1.56    0.25

   3   4   0    2.03    0.20

   3   4   0    1.38    0.22

   3   4   0    1.65    0.19

  -4  -4   0    1.74    0.21

  -4  -4   0    1.52    0.27

  -4  -4   0    1.49    0.15

  -4  -4   0    1.41    0.23

   4   4   0    1.74    0.22

   4   4   0    1.62    0.21

  -5  -4   0   84.04    5.85

  -5  -4   0   93.92    5.82

  -5  -4   0   90.78    5.85

  -5  -4   0   91.19    5.80

   5   4   0   90.14    5.83

   5   4   0   87.28    5.86

   5   4   0   92.65    5.82

  -6  -4   0   16.43    1.03

  -6  -4   0   15.30    1.05

  -6  -4   0   14.14    1.09

  -6  -4   0   16.31    1.07

   6   4   0   13.72    1.03

   6   4   0   15.58    1.11

   6   4   0   15.13    1.06

  -7  -4   0   82.50    5.09

  -7  -4   0   76.21    5.07

  -7  -4   0   77.86    5.11

  -7  -4   0   78.22    5.09

   7   4   0   79.63    5.12

   7   4   0   75.27    5.08

   7   4   0   80.47    5.10

   7   4   0   74.41    5.05

  -8  -4   0    4.98    0.47

  -8  -4   0    4.70    0.42

  -8  -4   0    5.07    0.44

   8   4   0    5.94    0.50

   8   4   0    5.49    0.52

   8   4   0    4.09    0.38

   8   4   0    4.67    0.41

  -9  -4   0   14.02    0.95

  -9  -4   0   12.42    0.93

  -9  -4   0   12.62    0.93

   9   4   0   12.36    1.01

   9   4   0   12.06    0.94

   9   4   0   13.43    0.97

   9   4   0   13.57    0.91

   9   4   0   12.46    0.87

 -10  -4   0    0.62    0.23

 -10  -4   0    0.50    0.23

 -10  -4   0    0.31    0.17

  10   4   0    0.23    0.18

  10   4   0    0.47    0.30

  10   4   0    0.33    0.22

  10   4   0    0.52    0.12

  10   4   0    0.04    0.21

  10   4   0    0.12    0.29

 -11  -4   0    0.58    0.19

 -11  -4   0    0.88    0.27

 -11  -4   0    0.67    0.26

  11   4   0    0.24    0.22

  11   4   0    0.48    0.31

  11   4   0    0.53    0.24

  11   4   0    0.67    0.13

  11   4   0    0.81    0.25

 -12  -4   0    0.47    0.24

 -12  -4   0    0.39    0.19

 -12  -4   0    0.43    0.24

  12   4   0    0.72    0.26

  12   4   0    0.40    0.11

  12   4   0    0.26    0.32

  12   4   0    0.45    0.25

  12   4   0    0.32    0.22

 -13  -4   0    1.56    0.33

 -13  -4   0    1.20    0.29

 -13  -4   0    2.14    0.35

  13   4   0    2.39    0.35

  13   4   0    1.89    0.46

  13   4   0    1.49    0.34

  13   4   0    1.10    0.30

 -14  -4   0    5.29    0.58

 -14  -4   0    6.25    0.58

  14   4   0    4.92    0.57

  14   4   0    5.26    0.56

  14   4   0    4.61    0.68

  14   4   0    5.54    0.55

 -15  -4   0    1.94    0.35

 -15  -4   0    2.02    0.34

  15   4   0    1.75    0.35

  15   4   0    1.72    0.53

  15   4   0    1.45    0.32

  15   4   0    1.50    0.37

 -16  -4   0    1.28    0.36

 -16  -4   0    1.31    0.34

  16   4   0    0.81    0.35

  16   4   0    0.66    0.34

  16   4   0    0.80    0.51

  16   4   0    1.61    0.38

 -17  -4   0    0.34    0.30

 -17  -4   0    0.47    0.29

  17   4   0   -0.07    0.33

  17   4   0   -0.02    0.28

  17   4   0    0.12    0.49

 -18  -4   0    1.84    0.39

 -18  -4   0    1.47    0.36

  18   4   0    0.88    0.35

 -19  -4   0    1.57    0.38

  19   4   0    0.99    0.40

  19   4   0    1.70    0.66

  19  -5   0    6.03    1.00

  19  -5   0    6.41    0.84

 -19   5   0    8.07    0.83

 -19   5   0    4.92    0.77

  18  -5   0    0.37    0.47

  18  -5   0    1.05    0.56

 -18   5   0    1.16    0.44

 -18   5   0    0.24    0.43

  17  -5   0    3.27    0.62

  17  -5   0    5.66    0.78

 -17   5   0    4.29    0.64

 -17   5   0    3.04    0.65

  16  -5   0   -0.01    0.40

  16  -5   0    0.68    0.51

 -16   5   0   -0.42    0.34

 -16   5   0   -0.04    0.42

  15  -5   0    2.32    0.31

  15  -5   0    1.57    0.50

  15  -5   0    1.30    0.45

 -15   5   0    1.81    0.48

 -15   5   0    2.05    0.43

  14  -5   0    1.20    0.41

  14  -5   0    0.46    0.21

  14  -5   0    0.19    0.39

 -14   5   0    0.67    0.33

 -14   5   0    0.07    0.32

  13  -5   0    4.01    0.41

  13  -5   0    5.51    0.67

  13  -5   0    3.63    0.56

 -13   5   0    4.48    0.53

 -13   5   0    4.41    0.58

  12  -5   0    1.06    0.21

  12  -5   0    0.99    0.36

  12  -5   0    0.95    0.38

 -12   5   0    0.87    0.31

 -12   5   0    0.65    0.35

 -12   5   0    0.88    0.21

  11  -5   0    0.54    0.17

  11  -5   0    0.68    0.31

  11  -5   0    0.05    0.30

 -11   5   0    0.46    0.28

 -11   5   0    0.72    0.27

 -11   5   0    0.33    0.18

  10  -5   0    6.59    0.61

  10  -5   0    7.10    0.48

  10  -5   0    4.76    0.58

 -10   5   0    5.46    0.60

 -10   5   0    5.26    0.49

 -10   5   0    5.95    0.57

   9  -5   0    4.07    0.46

   9  -5   0    3.35    0.32

   9  -5   0    4.19    0.49

  -9   5   0    3.69    0.43

  -9   5   0    3.93    0.48

  -9   5   0    2.90    0.34

   8  -5   0    2.01    0.33

   8  -5   0    1.35    0.19

   8  -5   0    0.97    0.27

  -8   5   0    1.44    0.27

  -8   5   0    1.38    0.29

  -8   5   0    1.05    0.20

   7  -5   0    0.25    0.21

   7  -5   0    0.41    0.19

   7  -5   0    0.39    0.25

   7  -5   0    0.52    0.14

   7  -5   0    0.58    0.22

  -7   5   0    0.32    0.16

  -7   5   0    0.42    0.22

  -7   5   0    0.51    0.21

   6  -5   0    0.01    0.20

   6  -5   0    0.26    0.12

   6  -5   0   -0.09    0.17

   6  -5   0   -0.13    0.18

   6  -5   0    0.54    0.25

  -6   5   0   -0.05    0.15

  -6   5   0    0.39    0.24

  -6   5   0   -0.05    0.19

   5  -5   0    0.58    0.13

   5  -5   0    0.76    0.21

   5  -5   0    0.31    0.17

   5  -5   0    0.44    0.20

  -5   5   0    0.61    0.17

  -5   5   0    0.38    0.24

  -5   5   0    0.26    0.20

   4  -5   0   21.85    1.63

   4  -5   0   21.86    1.62

  -4   5   0   25.69    1.62

  -4   5   0   25.62    1.68

  -4   5   0   26.23    1.65

   3  -5   0    9.58    0.88

   3  -5   0   12.26    0.93

   3  -5   0   12.07    0.85

  -3   5   0   12.99    0.92

  -3   5   0   12.24    0.80

  -3   5   0   12.17    0.85

   2  -5   0   25.65    1.75

   2  -5   0   29.07    1.77

   2  -5   0   25.64    1.83

  -2   5   0   26.76    1.72

  -2   5   0   25.56    1.76

  -2   5   0   25.68    1.81

   1  -5   0   42.12    2.82

   1  -5   0   45.74    2.85

   1  -5   0   46.59    2.84

   1  -5   0   40.51    2.88

  -1   5   0   42.76    2.86

  -1   5   0   43.54    2.82

   0  -5   0    0.53    0.24

   0  -5   0    0.34    0.14

   0   5   0    0.59    0.18

  -1  -5   0   45.80    2.96

  -1  -5   0   44.93    2.97

  -1  -5   0   48.83    3.01

   1   5   0   42.93    2.96

   1   5   0   45.74    2.99

  -2  -5   0   27.04    1.92

  -2  -5   0   28.24    1.86

  -2  -5   0   29.12    1.84

  -2  -5   0   27.69    1.90

   2   5   0   30.17    1.87

   2   5   0   27.15    1.88

  -3  -5   0   13.89    0.96

  -3  -5   0   12.66    0.90

  -3  -5   0   13.44    0.87

   3   5   0   13.19    0.91

   3   5   0   12.79    0.93

  -4  -5   0   26.03    1.76

  -4  -5   0   25.46    1.74

  -4  -5   0   27.93    1.82

   4   5   0   27.45    1.77

   4   5   0   26.97    1.78

  -5  -5   0    0.54    0.19

  -5  -5   0    0.64    0.17

  -5  -5   0    0.47    0.10

  -5  -5   0    0.35    0.23

   5   5   0    0.36    0.15

   5   5   0    0.54    0.17

  -6  -5   0    0.20    0.10

  -6  -5   0    0.21    0.22

  -6  -5   0    0.19    0.17

  -6  -5   0    0.16    0.16

   6   5   0    0.39    0.21

   6   5   0    0.46    0.17

   6   5   0   -0.24    0.14

  -7  -5   0    0.61    0.19

  -7  -5   0    0.73    0.13

  -7  -5   0    0.72    0.25

  -7  -5   0    0.64    0.19

   7   5   0    0.49    0.16

   7   5   0    0.60    0.20

   7   5   0    0.63    0.25

   7   5   0    0.39    0.18

  -8  -5   0    1.91    0.34

  -8  -5   0    1.73    0.26

  -8  -5   0    1.64    0.24

   8   5   0    1.77    0.22

   8   5   0    1.33    0.29

   8   5   0    1.66    0.26

   8   5   0    1.48    0.30

  -9  -5   0    3.67    0.39

  -9  -5   0    4.00    0.47

  -9  -5   0    3.44    0.39

   9   5   0    3.60    0.33

   9   5   0    3.12    0.44

   9   5   0    3.70    0.40

   9   5   0    3.82    0.45

 -10  -5   0    6.87    0.66

 -10  -5   0    7.55    0.58

 -10  -5   0    5.85    0.54

 -10  -5   0    6.43    0.58

  10   5   0    5.31    0.60

  10   5   0    6.38    0.50

  10   5   0    7.27    0.60

 -11  -5   0    0.50    0.33

 -11  -5   0    0.41    0.25

 -11  -5   0    0.75    0.25

 -11  -5   0    0.76    0.22

  11   5   0    0.74    0.27

  11   5   0    0.48    0.34

  11   5   0    0.44    0.26

  11   5   0    0.59    0.15

 -12  -5   0    0.88    0.26

 -12  -5   0    0.97    0.27

 -12  -5   0    0.79    0.39

 -12  -5   0    0.64    0.22

  12   5   0    1.00    0.35

  12   5   0    0.87    0.29

  12   5   0    1.17    0.30

  12   5   0    0.98    0.16

 -13  -5   0    3.94    0.48

 -13  -5   0    4.38    0.61

 -13  -5   0    4.25    0.47

  13   5   0    4.68    0.51

  13   5   0    4.32    0.51

  13   5   0    5.00    0.61

 -14  -5   0    0.74    0.28

 -14  -5   0    0.67    0.27

  14   5   0    0.35    0.36

  14   5   0    1.00    0.32

  14   5   0    0.54    0.31

 -15  -5   0    2.92    0.42

 -15  -5   0    2.45    0.38

  15   5   0    2.27    0.52

  15   5   0    2.01    0.42

  15   5   0    2.26    0.41

 -16  -5   0    0.94    0.32

 -16  -5   0    0.40    0.28

  16   5   0   -0.12    0.33

  16   5   0   -0.06    0.45

  16   5   0   -0.16    0.32

 -17  -5   0    4.16    0.54

 -17  -5   0    5.58    0.56

  17   5   0    4.69    0.76

  17   5   0    4.75    0.61

  17   5   0    4.29    0.56

 -18  -5   0    0.62    0.32

 -18  -5   0    0.10    0.51

  18   5   0    1.55    0.39

  18   5   0    1.28    0.58

 -19  -5   0    5.68    0.92

 -19  -5   0    7.73    0.78

  19   5   0    8.69    1.07

  19   5   0    8.31    0.78

  18  -6   0    0.09    0.58

  18  -6   0    0.45    0.46

 -18   6   0   -0.24    0.43

  17  -6   0    2.45    0.68

  17  -6   0    1.93    0.51

 -17   6   0    1.34    0.50

 -17   6   0    0.24    0.54

  16  -6   0    2.65    0.54

  16  -6   0    1.98    0.56

 -16   6   0    2.19    0.54

 -16   6   0    2.18    0.49

  15  -6   0    0.22    0.42

  15  -6   0    0.19    0.38

 -15   6   0   -0.27    0.36

 -15   6   0    0.85    0.37

  14  -6   0    2.46    0.53

  14  -6   0    1.72    0.46

 -14   6   0    2.72    0.49

 -14   6   0    2.12    0.45

  13  -6   0    1.67    0.26

  13  -6   0    1.90    0.43

 -13   6   0    1.50    0.39

 -13   6   0    1.29    0.36

 -13   6   0    1.78    0.30

  12  -6   0    5.45    0.63

  12  -6   0    5.96    0.66

  12  -6   0    5.24    0.45

 -12   6   0    5.06    0.59

 -12   6   0    4.91    0.49

 -12   6   0    5.43    0.64

  11  -6   0    0.05    0.29

  11  -6   0   -0.01    0.17

  11  -6   0    0.31    0.36

 -11   6   0   -0.03    0.18

 -11   6   0   -0.01    0.31

 -11   6   0    0.10    0.27

  10  -6   0    1.38    0.35

  10  -6   0    1.64    0.36

  10  -6   0    1.46    0.22

 -10   6   0    1.26    0.32

 -10   6   0    1.06    0.24

 -10   6   0    1.29    0.37

   9  -6   0    0.35    0.16

   9  -6   0    0.17    0.26

   9  -6   0    0.48    0.27

  -9   6   0    0.54    0.27

  -9   6   0    0.10    0.19

  -9   6   0    0.45    0.27

   8  -6   0    0.96    0.29

   8  -6   0    0.65    0.30

   8  -6   0    0.45    0.26

   8  -6   0    0.60    0.16

  -8   6   0    0.89    0.28

  -8   6   0    0.38    0.25

  -8   6   0    0.54    0.18

   7  -6   0    0.55    0.15

   7  -6   0    0.30    0.23

   7  -6   0    0.80    0.29

   7  -6   0    0.39    0.23

  -7   6   0   -0.01    0.22

  -7   6   0    0.70    0.24

  -7   6   0    0.46    0.17

   6  -6   0   20.95    1.42

   6  -6   0   19.57    1.38

   6  -6   0   22.56    1.39

  -6   6   0   19.45    1.35

  -6   6   0   17.69    1.41

  -6   6   0   17.92    1.38

   5  -6   0   30.10    2.12

   5  -6   0   32.80    2.11

  -5   6   0   30.42    2.05

  -5   6   0   32.35    2.18

  -5   6   0   31.59    2.10

  -5   6   0   31.69    2.13

   4  -6   0    4.08    0.40

   4  -6   0    3.53    0.44

  -4   6   0    4.79    0.49

  -4   6   0    4.26    0.32

  -4   6   0    4.30    0.39

   3  -6   0    1.39    0.22

  -3   6   0    1.07    0.23

  -3   6   0    1.05    0.27

  -3   6   0    1.24    0.14

   2  -6   0   66.07    4.43

   2  -6   0   74.48    4.43

   2  -6   0   66.88    4.51

  -2   6   0   66.08    4.44

  -2   6   0   66.06    4.49

  -2   6   0   68.75    4.40

   1  -6   0    1.15    0.30

   1  -6   0    1.03    0.17

   1  -6   0    0.76    0.19

  -1   6   0    1.32    0.15

  -1   6   0    0.61    0.22

   0  -6   0  110.32    7.13

   0  -6   0  116.29    7.23

   0  -6   0  113.38    7.15

   0  -6   0  111.88    7.18

   0   6   0  101.92    7.12

   0   6   0  109.67    7.16

  -1  -6   0    1.14    0.18

  -1  -6   0    0.91    0.28

  -1  -6   0    1.37    0.20

  -1  -6   0    1.53    0.28

   1   6   0    1.73    0.19

   1   6   0    0.97    0.23

  -2  -6   0   69.00    4.40

  -2  -6   0   69.08    4.38

  -2  -6   0   64.50    4.44

  -2  -6   0   65.94    4.46

   2   6   0   68.88    4.40

   2   6   0   69.12    4.43

  -3  -6   0    1.11    0.23

  -3  -6   0    0.81    0.27

  -3  -6   0    1.46    0.19

  -3  -6   0    1.14    0.13

   3   6   0    1.06    0.19

   3   6   0    0.59    0.21

  -4  -6   0    3.90    0.47

  -4  -6   0    4.07    0.37

  -4  -6   0    4.40    0.44

  -4  -6   0    4.49    0.32

   4   6   0    4.20    0.40

   4   6   0    4.46    0.38

  -5  -6   0   36.15    2.21

  -5  -6   0   29.86    2.19

  -5  -6   0   33.04    2.11

  -5  -6   0   31.26    2.14

   5   6   0   32.48    2.16

   5   6   0   31.74    2.15

  -6  -6   0   18.83    1.25

  -6  -6   0   17.08    1.30

  -6  -6   0   20.59    1.31

  -6  -6   0   17.44    1.20

   6   6   0   18.94    1.27

   6   6   0   17.06    1.31

   6   6   0   18.46    1.26

  -7  -6   0    0.69    0.11

  -7  -6   0    0.66    0.26

  -7  -6   0    0.32    0.20

  -7  -6   0    0.32    0.19

   7   6   0    0.49    0.18

   7   6   0    0.51    0.20

   7   6   0    0.46    0.20

   7   6   0    0.31    0.23

  -8  -6   0    0.96    0.29

  -8  -6   0    0.65    0.22

  -8  -6   0    0.69    0.15

  -8  -6   0    0.46    0.21

   8   6   0    0.63    0.19

   8   6   0    0.66    0.22

   8   6   0    0.69    0.25

  -9  -6   0    0.39    0.20

  -9  -6   0    0.47    0.23

  -9  -6   0    0.28    0.29

   9   6   0    0.06    0.21

   9   6   0    0.40    0.27

   9   6   0    0.54    0.17

 -10  -6   0    1.51    0.37

 -10  -6   0    1.29    0.27

 -10  -6   0    1.34    0.29

  10   6   0    1.54    0.22

  10   6   0    1.03    0.28

  10   6   0    1.04    0.33

 -11  -6   0    0.27    0.20

 -11  -6   0    0.04    0.25

 -11  -6   0    0.12    0.33

  11   6   0    0.14    0.16

  11   6   0   -0.02    0.31

  11   6   0    0.41    0.26

 -12  -6   0    4.35    0.59

 -12  -6   0    5.49    0.52

 -12  -6   0    4.96    0.52

  12   6   0    4.48    0.42

  12   6   0    5.19    0.54

  12   6   0    4.01    0.58

  12   6   0    5.83    0.56

 -13  -6   0    1.47    0.34

 -13  -6   0    1.34    0.42

  13   6   0    1.29    0.30

  13   6   0    2.12    0.44

  13   6   0    1.97    0.37

 -14  -6   0    2.45    0.52

 -14  -6   0    2.73    0.41

  14   6   0    1.56    0.40

  14   6   0    2.65    0.43

  14   6   0    2.89    0.55

 -15  -6   0    0.38    0.41

 -15  -6   0    0.33    0.27

  15   6   0    0.14    0.30

  15   6   0   -0.28    0.43

  15   6   0    0.42    0.33

 -16  -6   0    2.01    0.59

 -16  -6   0    3.14    0.45

  16   6   0    2.20    0.46

  16   6   0    3.01    0.63

  16   6   0    2.25    0.44

 -17  -6   0    1.47    0.39

 -17  -6   0    0.81    0.56

  17   6   0    1.23    0.42

  17   6   0    1.52    0.41

  17   6   0    1.55    0.60

 -18  -6   0    0.37    0.31

 -18  -6   0    0.38    0.48

  18   6   0    0.08    0.36

  18   6   0    0.38    0.56

  18   6   0    0.52    0.35

  18  -7   0   -0.28    0.57

  18  -7   0    0.36    0.48

 -18   7   0   -0.12    0.49

  17  -7   0   -0.09    0.47

  17  -7   0    0.04    0.42

 -17   7   0   -0.13    0.39

  16  -7   0    3.95    0.65

  16  -7   0    5.37    0.80

 -16   7   0    4.10    0.72

 -16   7   0    4.25    0.65

  15  -7   0    0.15    0.41

  15  -7   0    0.21    0.42

 -15   7   0    0.94    0.39

 -15   7   0    0.28    0.40

  14  -7   0    8.43    0.93

  14  -7   0    8.09    0.92

 -14   7   0   11.80    1.03

 -14   7   0   10.68    0.91

  13  -7   0    3.47    0.57

  13  -7   0    3.37    0.60

 -13   7   0    4.49    0.47

 -13   7   0    3.14    0.56

 -13   7   0    4.45    0.54

  12  -7   0    0.04    0.34

  12  -7   0   -0.02    0.33

  12  -7   0   -0.12    0.18

 -12   7   0    0.24    0.34

 -12   7   0    0.19    0.31

 -12   7   0   -0.13    0.20

  11  -7   0    1.23    0.40

  11  -7   0    0.60    0.40

  11  -7   0    0.97    0.21

 -11   7   0    0.71    0.24

 -11   7   0    0.44    0.32

 -11   7   0    0.99    0.38

  10  -7   0   16.34    1.15

  10  -7   0   12.67    1.11

  10  -7   0   14.19    1.00

 -10   7   0   13.64    1.03

 -10   7   0   14.49    1.12

 -10   7   0   14.15    1.19

   9  -7   0    8.53    0.80

   9  -7   0   10.82    0.83

   9  -7   0    9.89    0.69

  -9   7   0    8.77    0.85

  -9   7   0    9.06    0.80

  -9   7   0    8.82    0.72

   8  -7   0    8.73    0.85

   8  -7   0   11.03    0.83

   8  -7   0    9.84    0.82

  -8   7   0   10.13    0.76

  -8   7   0    9.28    0.90

  -8   7   0   10.32    0.84

   7  -7   0    8.79    0.76

   7  -7   0   10.08    0.84

   7  -7   0    9.24    0.80

  -7   7   0    9.67    0.73

  -7   7   0   10.35    0.80

  -7   7   0    8.89    0.84

   6  -7   0    2.13    0.36

   6  -7   0    1.30    0.30

   6  -7   0    1.61    0.29

  -6   7   0    1.39    0.32

  -6   7   0    1.20    0.17

  -6   7   0    1.31    0.26

  -6   7   0    1.29    0.25

   5  -7   0    0.70    0.23

   5  -7   0    0.84    0.23

   5  -7   0    0.75    0.28

  -5   7   0    0.63    0.27

  -5   7   0    0.34    0.21

  -5   7   0    0.76    0.13

  -5   7   0    0.46    0.20

   4  -7   0    9.75    0.87

   4  -7   0   10.85    0.82

  -4   7   0   12.32    0.87

  -4   7   0   11.62    0.78

  -4   7   0   12.84    0.94

   3  -7   0   32.70    2.17

   3  -7   0   29.81    2.25

   3  -7   0   28.50    2.20

  -3   7   0   36.05    2.25

  -3   7   0   33.66    2.17

  -3   7   0   33.28    2.11

   2  -7   0   41.59    2.89

   2  -7   0   48.21    3.02

   2  -7   0   46.32    2.91

  -2   7   0   44.57    2.93

  -2   7   0   41.90    2.87

  -2   7   0   43.35    2.98

   1  -7   0   31.60    2.02

   1  -7   0   28.59    2.12

   1  -7   0   26.79    2.06

  -1   7   0   31.74    1.99

  -1   7   0   32.64    2.05

   0  -7   0    0.08    0.27

   0  -7   0    0.41    0.23

   0  -7   0   -0.16    0.15

   0   7   0    0.03    0.15

   0   7   0   -0.09    0.11

  -1  -7   0   30.71    2.26

  -1  -7   0   34.78    2.20

  -1  -7   0   34.13    2.22

   1   7   0   33.76    2.20

   1   7   0   33.55    2.24

  -2  -7   0   37.42    2.83

  -2  -7   0   44.97    2.79

  -2  -7   0   40.17    2.76

   2   7   0   45.23    2.82

   2   7   0   44.78    2.79

  -3  -7   0   35.46    2.35

  -3  -7   0   33.37    2.40

  -3  -7   0   35.53    2.43

  -3  -7   0   36.52    2.32

   3   7   0   35.85    2.35

   3   7   0   36.60    2.38

  -4  -7   0   11.70    0.95

  -4  -7   0   12.83    0.84

  -4  -7   0   12.92    0.89

   4   7   0   12.87    0.93

   4   7   0   12.57    0.90

  -5  -7   0    0.61    0.18

  -5  -7   0    0.78    0.27

  -5  -7   0    0.48    0.25

  -5  -7   0    0.67    0.09

  -5  -7   0    0.55    0.10

   5   7   0    0.74    0.19

   5   7   0    0.54    0.20

  -6  -7   0    1.17    0.31

  -6  -7   0    1.61    0.16

  -6  -7   0    1.30    0.24

  -6  -7   0    1.41    0.29

   6   7   0    1.71    0.26

   6   7   0    1.64    0.27

  -7  -7   0    9.66    0.73

  -7  -7   0    8.07    0.79

  -7  -7   0    9.61    0.81

   7   7   0   10.76    0.75

   7   7   0   10.03    0.75

   7   7   0   10.48    0.76

  -8  -7   0    9.68    0.81

  -8  -7   0   10.03    0.83

  -8  -7   0    9.15    0.74

   8   7   0   11.14    0.79

   8   7   0    9.87    0.74

   8   7   0    8.81    0.76

  -9  -7   0    8.94    0.78

  -9  -7   0    9.81    0.83

  -9  -7   0    9.63    0.75

   9   7   0    8.65    0.77

   9   7   0   10.47    0.77

   9   7   0    9.66    0.73

 -10  -7   0   12.96    0.94

 -10  -7   0   11.07    0.96

 -10  -7   0   12.13    1.02

  10   7   0   12.81    0.91

  10   7   0   14.28    1.00

  10   7   0   11.79    0.96

 -11  -7   0    0.95    0.28

 -11  -7   0    1.26    0.31

 -11  -7   0    0.53    0.35

  11   7   0    0.88    0.22

  11   7   0    0.47    0.28

  11   7   0    0.82    0.33

 -12  -7   0    0.71    0.37

 -12  -7   0    0.01    0.27

  12   7   0    0.02    0.34

  12   7   0    0.31    0.20

  12   7   0    0.20    0.27

 -13  -7   0    4.26    0.50

 -13  -7   0    5.00    0.63

  13   7   0    3.55    0.57

  13   7   0    3.84    0.52

  13   7   0    4.19    0.53

 -14  -7   0    9.16    0.81

 -14  -7   0    9.19    0.91

  14   7   0    9.76    0.85

  14   7   0    9.05    0.85

  14   7   0   10.39    0.95

 -15  -7   0    0.56    0.42

 -15  -7   0    0.21    0.33

  15   7   0    0.40    0.34

  15   7   0    0.73    0.36

  15   7   0    0.82    0.42

 -16  -7   0    3.22    0.61

 -16  -7   0    3.50    0.50

  16   7   0    3.40    0.54

  16   7   0    4.03    0.64

  16   7   0    4.79    0.57

 -17  -7   0    0.45    0.36

 -17  -7   0    0.48    0.43

  17   7   0    0.12    0.35

  17   7   0    0.48    0.44

  17   7   0   -0.25    0.35

 -18  -7   0    0.45    0.46

  18   7   0    0.90    0.49

  18   7   0    0.12    0.39

  18   7   0    0.55    0.36

  17  -8   0   -0.53    0.52

  17  -8   0    0.70    0.47

 -17   8   0   -0.34    0.40

  16  -8   0    0.72    0.48

  16  -8   0    0.68    0.46

 -16   8   0    0.83    0.43

  15  -8   0    4.74    0.72

 -15   8   0    5.19    0.66

  14  -8   0    1.73    0.48

  14  -8   0    1.60    0.48

 -14   8   0    1.76    0.51

 -14   8   0    1.94    0.45

  13  -8   0    3.19    0.58

  13  -8   0    4.06    0.61

 -13   8   0    5.07    0.48

 -13   8   0    3.64    0.58

 -13   8   0    4.47    0.58

  12  -8   0    0.17    0.37

  12  -8   0    0.00    0.35

 -12   8   0    0.21    0.23

 -12   8   0    0.23    0.35

 -12   8   0    0.06    0.33

  11  -8   0    2.20    0.48

  11  -8   0    3.26    0.53

 -11   8   0    2.62    0.49

 -11   8   0    2.93    0.39

 -11   8   0    3.27    0.48

  10  -8   0    0.73    0.36

  10  -8   0    1.06    0.37

 -10   8   0    0.78    0.34

 -10   8   0    0.94    0.27

 -10   8   0    0.75    0.36

   9  -8   0    6.33    0.63

   9  -8   0    6.17    0.63

   9  -8   0    4.19    0.64

  -9   8   0    6.18    0.58

  -9   8   0    6.71    0.71

  -9   8   0    5.42    0.63

   8  -8   0    0.06    0.28

   8  -8   0    0.18    0.32

   8  -8   0    0.11    0.31

  -8   8   0    0.67    0.36

  -8   8   0    0.22    0.22

  -8   8   0    0.08    0.15

  -8   8   0    0.22    0.28

   7  -8   0   21.14    1.41

  -7   8   0   19.79    1.35

  -7   8   0   18.86    1.46

  -7   8   0   19.03    1.41

  -7   8   0   17.39    1.28

   6  -8   0   10.03    0.86

   6  -8   0   12.53    0.92

  -6   8   0   10.98    0.77

  -6   8   0   11.07    0.91

  -6   8   0   10.62    0.85

  -6   8   0   11.77    1.00

   5  -8   0    1.47    0.36

   5  -8   0    1.77    0.29

   5  -8   0    1.82    0.31

  -5   8   0    1.59    0.19

  -5   8   0    1.44    0.30

  -5   8   0    1.66    0.36

  -5   8   0    1.31    0.29

   4  -8   0    0.44    0.28

   4  -8   0    0.20    0.20

   4  -8   0    0.21    0.18

  -4   8   0    0.12    0.10

  -4   8   0   -0.24    0.22

  -4   8   0    0.26    0.27

   3  -8   0    9.67    0.76

   3  -8   0   12.39    0.89

  -3   8   0    9.87    0.72

  -3   8   0   11.87    0.93

  -3   8   0   10.27    0.81

   2  -8   0    5.49    0.66

   2  -8   0    6.86    0.49

   2  -8   0    5.97    0.53

  -2   8   0    5.98    0.64

  -2   8   0    6.46    0.46

  -2   8   0    6.35    0.57

   1  -8   0    6.85    0.70

   1  -8   0    9.28    0.65

  -1   8   0    8.76    0.60

  -1   8   0    8.13    0.68

   0  -8   0    0.46    0.26

   0  -8   0    0.40    0.16

   0  -8   0    0.40    0.28

   0   8   0    0.63    0.14

   0   8   0    0.14    0.21

  -1  -8   0    7.12    0.73

  -1  -8   0    9.46    0.65

  -1  -8   0    9.23    0.68

   1   8   0    9.56    0.65

   1   8   0    8.70    0.71

  -2  -8   0    6.40    0.49

  -2  -8   0    6.65    0.53

  -2  -8   0    5.68    0.69

  -2  -8   0    6.05    0.60

   2   8   0    6.73    0.58

   2   8   0    7.50    0.52

  -3  -8   0   11.02    0.73

  -3  -8   0   10.78    0.78

  -3  -8   0   10.15    0.86

   3   8   0   11.34    0.83

   3   8   0    9.96    0.77

  -4  -8   0    0.18    0.26

  -4  -8   0    0.01    0.24

  -4  -8   0    0.11    0.09

  -4  -8   0    0.03    0.17

   4   8   0    0.31    0.22

   4   8   0    0.28    0.18

  -5  -8   0    1.51    0.31

  -5  -8   0    1.75    0.16

  -5  -8   0    1.33    0.24

  -5  -8   0    1.58    0.35

  -5  -8   0    1.49    0.15

   5   8   0    1.95    0.27

   5   8   0    1.80    0.29

  -6  -8   0   10.70    0.89

  -6  -8   0   10.37    0.78

  -6  -8   0   10.36    0.69

  -6  -8   0   10.91    0.88

   6   8   0   10.69    0.81

  -7  -8   0   18.62    1.21

  -7  -8   0   15.93    1.29

  -7  -8   0   16.49    1.29

  -7  -8   0   17.11    1.12

   7   8   0   17.76    1.23

   7   8   0   16.83    1.21

   7   8   0   17.46    1.22

  -8  -8   0    0.01    0.30

  -8  -8   0    0.23    0.25

  -8  -8   0   -0.04    0.22

   8   8   0    0.22    0.24

   8   8   0    0.16    0.24

   8   8   0    0.43    0.23

  -9  -8   0    5.26    0.58

  -9  -8   0    5.09    0.63

  -9  -8   0    5.33    0.51

   9   8   0    4.92    0.56

   9   8   0    5.19    0.54

   9   8   0    6.35    0.53

 -10  -8   0    0.64    0.28

 -10  -8   0    1.10    0.38

 -10  -8   0    0.86    0.28

  10   8   0    1.13    0.25

  10   8   0    1.35    0.34

  10   8   0    0.66    0.29

 -11  -8   0    2.92    0.52

 -11  -8   0    3.44    0.43

 -11  -8   0    2.97    0.42

  11   8   0    2.99    0.49

  11   8   0    3.19    0.45

  11   8   0    2.90    0.37

 -12  -8   0    0.03    0.28

 -12  -8   0    0.01    0.34

  12   8   0    0.30    0.22

  12   8   0   -0.09    0.32

  12   8   0    0.12    0.29

 -13  -8   0    3.30    0.45

 -13  -8   0    3.43    0.57

  13   8   0    3.60    0.50

  13   8   0    3.10    0.48

  13   8   0    2.92    0.53

 -14  -8   0    2.25    0.41

 -14  -8   0    2.37    0.52

  14   8   0    2.12    0.51

  14   8   0    2.76    0.46

  14   8   0    2.28    0.44

 -15  -8   0    5.85    0.79

 -15  -8   0    4.85    0.61

  15   8   0    6.67    0.81

  15   8   0    7.06    0.70

  15   8   0    6.13    0.69

 -16  -8   0    1.61    0.49

  16   8   0    1.10    0.44

  16   8   0    0.98    0.39

  16   8   0    0.66    0.38

 -17  -8   0    0.38    0.42

  17   8   0    0.11    0.41

  17   8   0    0.49    0.37

  17   8   0    0.22    0.36

  16  -9   0    0.67    0.55

  16  -9   0    0.37    0.47

 -16   9   0    0.64    0.43

  15  -9   0   -0.34    0.42

  15  -9   0    0.25    0.47

 -15   9   0   -0.24    0.36

  14  -9   0    0.59    0.47

  14  -9   0    1.01    0.47

 -14   9   0    0.87    0.42

  13  -9   0    0.20    0.36

  13  -9   0   -0.36    0.37

 -13   9   0    0.17    0.36

 -13   9   0   -0.14    0.34

 -13   9   0    0.29    0.27

  12  -9   0   12.21    1.15

  12  -9   0   12.87    1.13

 -12   9   0   13.53    1.18

 -12   9   0   12.22    1.11

 -12   9   0   13.82    1.01

  11  -9   0    1.05    0.41

  11  -9   0    1.56    0.39

 -11   9   0    0.25    0.36

 -11   9   0    1.03    0.38

 -11   9   0    1.10    0.28

  10  -9   0   19.52    1.53

  10  -9   0   19.91    1.52

 -10   9   0   19.37    1.54

 -10   9   0   22.51    1.48

 -10   9   0   20.77    1.61

   9  -9   0    1.69    0.39

   9  -9   0    1.23    0.37

   9  -9   0    1.21    0.44

  -9   9   0    1.42    0.33

  -9   9   0    1.49    0.41

  -9   9   0    1.41    0.40

   8  -9   0    2.58    0.41

   8  -9   0    1.59    0.37

   8  -9   0    1.74    0.47

  -8   9   0    1.55    0.42

  -8   9   0    1.99    0.35

  -8   9   0    0.82    0.36

   7  -9   0    0.12    0.27

   7  -9   0   -0.08    0.27

   7  -9   0    0.33    0.35

  -7   9   0   -0.03    0.25

  -7   9   0    0.09    0.30

  -7   9   0    0.12    0.31

   6  -9   0    0.92    0.36

   6  -9   0    0.28    0.30

   6  -9   0    0.90    0.28

  -6   9   0    0.78    0.15

  -6   9   0    0.15    0.27

  -6   9   0    1.05    0.36

  -6   9   0    0.69    0.28

   5  -9   0    0.78    0.26

   5  -9   0    1.02    0.31

   5  -9   0    1.03    0.35

  -5   9   0    0.93    0.33

  -5   9   0    0.98    0.16

  -5   9   0    0.54    0.29

  -5   9   0    0.63    0.34

   4  -9   0   12.60    0.85

   4  -9   0    9.74    0.86

   4  -9   0   10.65    0.94

  -4   9   0   11.22    0.79

  -4   9   0   12.04    0.91

  -4   9   0   12.13    1.00

   3  -9   0    0.29    0.18

   3  -9   0    0.56    0.32

   3  -9   0    0.22    0.23

  -3   9   0    0.09    0.29

  -3   9   0    0.26    0.12

  -3   9   0   -0.29    0.24

   2  -9   0    0.70    0.34

   2  -9   0    0.69    0.24

   2  -9   0    1.53    0.36

  -2   9   0    0.84    0.32

  -2   9   0    0.86    0.15

  -2   9   0    0.80    0.28

   1  -9   0    0.45    0.20

   1  -9   0    0.18    0.31

   1  -9   0    0.52    0.28

  -1   9   0    0.44    0.31

  -1   9   0    0.33    0.25

  -1   9   0    0.64    0.15

   0  -9   0   -0.13    0.16

   0  -9   0    0.15    0.29

   0  -9   0   -0.03    0.30

   0   9   0    0.07    0.13

   0   9   0   -0.14    0.23

  -1  -9   0    0.26    0.16

  -1  -9   0    0.33    0.28

  -1  -9   0    0.31    0.31

   1   9   0    0.35    0.16

   1   9   0    0.24    0.25

  -2  -9   0    0.98    0.18

  -2  -9   0    1.39    0.34

  -2  -9   0    0.86    0.37

  -2  -9   0    1.28    0.25

   2   9   0    1.18    0.29

   2   9   0    1.08    0.21

  -3  -9   0    0.39    0.12

  -3  -9   0    0.44    0.21

  -3  -9   0   -0.43    0.31

  -3  -9   0    0.27    0.30

   3   9   0    0.46    0.19

   3   9   0    0.23    0.25

  -4  -9   0   10.80    0.93

  -4  -9   0   11.70    0.77

  -4  -9   0   12.43    0.85

  -4  -9   0    9.88    0.98

   4   9   0   12.32    0.90

   4   9   0   10.72    0.83

  -5  -9   0    1.41    0.25

  -5  -9   0    0.91    0.34

  -5  -9   0    0.46    0.31

   5   9   0    0.62    0.22

   5   9   0    1.03    0.30

  -6  -9   0    0.98    0.34

  -6  -9   0    0.43    0.21

  -6  -9   0    0.57    0.32

   6   9   0    0.95    0.24

   6   9   0    0.69    0.27

  -7  -9   0    0.41    0.33

  -7  -9   0    0.49    0.30

  -7  -9   0    0.43    0.22

   7   9   0    0.48    0.25

   7   9   0    0.22    0.24

   7   9   0    0.45    0.23

  -8  -9   0    1.85    0.42

  -8  -9   0    1.72    0.37

  -8  -9   0    1.65    0.29

   8   9   0    2.14    0.34

   8   9   0    1.52    0.33

   8   9   0    2.05    0.32

  -9  -9   0    1.23    0.40

  -9  -9   0    1.25    0.28

  -9  -9   0    1.79    0.36

   9   9   0    2.00    0.31

   9   9   0    1.47    0.34

   9   9   0    1.52    0.32

 -10  -9   0   22.57    1.59

 -10  -9   0   20.11    1.50

 -10  -9   0   21.51    1.62

  10   9   0   20.11    1.53

  10   9   0   21.07    1.51

  10   9   0   23.04    1.56

 -11  -9   0    0.54    0.38

 -11  -9   0    0.60    0.28

  11   9   0    0.51    0.30

  11   9   0    0.80    0.27

  11   9   0    0.85    0.33

 -12  -9   0   11.07    0.97

 -12  -9   0   13.70    1.12

  12   9   0   12.59    0.97

  12   9   0   12.83    1.08

  12   9   0   13.85    1.04

 -13  -9   0   -0.18    0.28

 -13  -9   0    0.45    0.39

  13   9   0   -0.01    0.33

  13   9   0    0.19    0.39

  13   9   0   -0.07    0.31

 -14  -9   0    0.52    0.47

  14   9   0    0.59    0.37

  14   9   0    1.49    0.40

 -15  -9   0    0.92    0.43

  15   9   0    0.04    0.35

  15   9   0    0.32    0.35

 -16  -9   0    0.42    0.43

  16   9   0    0.14    0.36

  16   9   0    0.53    0.40

  15 -10   0    2.14    0.54

  15 -10   0    1.46    0.52

 -15  10   0    1.38    0.50

  14 -10   0    0.91    0.48

  14 -10   0   -0.02    0.44

 -14  10   0    0.33    0.40

  13 -10   0    3.56    0.61

  13 -10   0    3.49    0.61

 -13  10   0    3.82    0.50

 -13  10   0    4.00    0.61

  12 -10   0   -0.01    0.37

  12 -10   0    0.22    0.39

 -12  10   0    0.60    0.30

 -12  10   0   -0.02    0.37

  11 -10   0    0.73    0.42

  11 -10   0    1.33    0.41

 -11  10   0    1.22    0.35

 -11  10   0    1.10    0.43

 -11  10   0    0.75    0.40

  10 -10   0    3.10    0.52

  10 -10   0    2.41    0.46

  10 -10   0    1.38    0.51

 -10  10   0    2.04    0.49

 -10  10   0    2.27    0.40

 -10  10   0    1.89    0.45

   9 -10   0    9.75    0.97

   9 -10   0    8.40    0.84

   9 -10   0   11.13    0.90

  -9  10   0   11.39    0.87

  -9  10   0    9.85    0.99

  -9  10   0    9.96    0.93

   8 -10   0    1.04    0.32

   8 -10   0    0.79    0.34

   8 -10   0    1.03    0.37

  -8  10   0    0.69    0.42

  -8  10   0    0.46    0.30

  -8  10   0    0.72    0.37

   7 -10   0   24.61    1.63

   7 -10   0   21.56    1.66

   7 -10   0   24.79    1.74

  -7  10   0   22.82    1.78

  -7  10   0   21.39    1.69

  -7  10   0   22.20    1.65

   6 -10   0    0.44    0.30

   6 -10   0    0.60    0.37

   6 -10   0    0.36    0.25

  -6  10   0    0.04    0.32

  -6  10   0    0.51    0.35

  -6  10   0   -0.16    0.28

   5 -10   0   24.19    1.93

   5 -10   0   27.76    1.97

  -5  10   0   30.45    1.99

  -5  10   0   30.96    2.05

  -5  10   0   30.97    2.11

   4 -10   0    0.94    0.36

   4 -10   0    1.13    0.25

   4 -10   0    0.99    0.30

  -4  10   0    0.35    0.31

  -4  10   0    0.72    0.37

   3 -10   0    0.00    0.23

   3 -10   0   -0.19    0.32

  -3  10   0   -0.04    0.32

  -3  10   0    0.21    0.29

  -3  10   0    0.10    0.12

   2 -10   0   -0.22    0.32

   2 -10   0    0.05    0.33

   2 -10   0   -0.39    0.20

  -2  10   0   -0.27    0.26

  -2  10   0    0.08    0.31

  -2  10   0   -0.01    0.14

   1 -10   0   23.04    1.82

   1 -10   0   24.23    1.72

  -1  10   0   26.10    1.88

  -1  10   0   27.48    1.69

  -1  10   0   25.44    1.78

   0 -10   0    4.52    0.59

   0 -10   0    3.68    0.41

   0 -10   0    3.37    0.53

   0  10   0    4.84    0.51

   0  10   0    3.75    0.36

  -1 -10   0   26.08    1.74

  -1 -10   0   22.04    1.84

  -1 -10   0   26.96    1.93

   1  10   0   27.06    1.83

   1  10   0   27.17    1.74

  -2 -10   0    0.34    0.34

  -2 -10   0   -0.12    0.14

  -2 -10   0    0.16    0.32

   2  10   0    0.50    0.27

   2  10   0   -0.03    0.17

  -3 -10   0   -0.16    0.24

  -3 -10   0   -0.67    0.33

  -3 -10   0    0.25    0.21

  -3 -10   0   -0.02    0.12

   3  10   0    0.07    0.17

   3  10   0   -0.35    0.29

  -4 -10   0    1.44    0.39

  -4 -10   0    1.18    0.26

  -4 -10   0    0.75    0.37

   4  10   0    1.32    0.25

   4  10   0    1.50    0.37

  -5 -10   0   29.01    2.07

  -5 -10   0   31.76    2.19

  -5 -10   0   30.56    2.22

   5  10   0   31.35    2.09

   5  10   0   31.84    2.13

  -6 -10   0    0.13    0.33

  -6 -10   0    0.12    0.33

  -6 -10   0    0.19    0.21

   6  10   0    0.54    0.26

   6  10   0    0.31    0.30

  -7 -10   0   21.83    1.69

  -7 -10   0   22.44    1.56

  -7 -10   0   23.22    1.69

   7  10   0   23.26    1.62

   7  10   0   22.53    1.58

  -8 -10   0    0.28    0.24

  -8 -10   0    0.69    0.37

  -8 -10   0    0.89    0.36

   8  10   0    0.53    0.26

   8  10   0    0.87    0.32

  -9 -10   0   12.00    0.98

  -9 -10   0    8.96    0.92

  -9 -10   0    9.82    0.79

   9  10   0   10.11    0.86

   9  10   0    9.68    0.82

 -10 -10   0    1.98    0.41

 -10 -10   0    2.28    0.48

 -10 -10   0    1.48    0.32

  10  10   0    1.42    0.35

  10  10   0    1.17    0.34

 -11 -10   0    0.72    0.41

  11  10   0    1.14    0.34

  11  10   0    0.89    0.30

 -12 -10   0    0.13    0.39

  12  10   0    0.04    0.25

  12  10   0    0.32    0.32

 -13 -10   0    3.77    0.64

  13  10   0    4.89    0.57

  13  10   0    3.57    0.57

 -14 -10   0    0.62    0.49

  14  10   0    0.57    0.36

  14  10   0    0.62    0.36

 -15 -10   0    2.80    0.57

  15  10   0    1.71    0.51

  15  10   0    1.63    0.46

  14 -11   0    0.23    0.46

  14 -11   0    0.86    0.48

 -14  11   0    0.28    0.44

  13 -11   0    0.14    0.43

  13 -11   0    0.29    0.47

 -13  11   0    0.62    0.41

 -13  11   0   -0.18    0.39

  12 -11   0    0.16    0.41

  12 -11   0   -0.11    0.40

 -12  11   0    0.89    0.36

 -12  11   0    0.11    0.41

  11 -11   0    1.13    0.47

  11 -11   0    0.90    0.40

 -11  11   0    1.12    0.34

 -11  11   0    0.38    0.34

  10 -11   0    4.97    0.63

  10 -11   0    5.75    0.67

  10 -11   0    3.89    0.69

 -10  11   0    4.59    0.65

 -10  11   0    4.85    0.56

   9 -11   0    2.87    0.53

   9 -11   0    2.59    0.58

   9 -11   0    3.24    0.49

  -9  11   0    2.62    0.52

  -9  11   0    3.52    0.50

  -9  11   0    2.32    0.53

   8 -11   0   10.82    0.94

   8 -11   0   11.64    0.95

  -8  11   0   10.75    1.08

  -8  11   0   11.36    1.02

  -8  11   0   10.34    0.92

   7 -11   0    0.44    0.34

   7 -11   0    0.50    0.41

  -7  11   0    0.19    0.40

  -7  11   0    0.18    0.30

  -7  11   0    0.33    0.36

   6 -11   0    0.07    0.37

   6 -11   0   -0.12    0.32

  -6  11   0    0.05    0.32

  -6  11   0    0.27    0.36

  -6  11   0    0.02    0.27

   5 -11   0    0.36    0.30

   5 -11   0   -0.05    0.35

  -5  11   0    0.03    0.35

  -5  11   0    0.05    0.32

  -5  11   0    0.14    0.34

   4 -11   0   10.92    1.02

   4 -11   0   12.15    0.94

  -4  11   0   11.79    0.97

  -4  11   0   12.00    1.13

   3 -11   0    0.69    0.27

   3 -11   0    0.54    0.38

  -3  11   0    0.70    0.34

  -3  11   0    0.40    0.37

   2 -11   0    9.36    0.77

   2 -11   0    8.40    0.89

  -2  11   0   10.18    0.85

  -2  11   0    9.92    0.99

   1 -11   0    0.45    0.38

   1 -11   0    0.08    0.42

   1 -11   0    0.18    0.23

  -1  11   0    0.83    0.33

  -1  11   0   -0.20    0.33

   0 -11   0   -0.13    0.42

   0 -11   0   -0.16    0.19

   0 -11   0    0.49    0.35

   0  11   0    0.43    0.18

   0  11   0   -0.38    0.33

   0  11   0    0.29    0.32

  -1 -11   0    0.80    0.40

  -1 -11   0    0.82    0.39

  -1 -11   0    0.00    0.19

   1  11   0    0.63    0.32

   1  11   0    0.59    0.21

  -2 -11   0   10.48    0.97

  -2 -11   0   11.98    1.05

   2  11   0   11.19    0.94

   2  11   0   10.93    0.83

  -3 -11   0    0.45    0.37

  -3 -11   0    0.51    0.42

   3  11   0    0.98    0.33

   3  11   0   -0.03    0.20

  -4 -11   0   11.42    1.00

  -4 -11   0    9.94    1.02

  -4 -11   0   11.66    0.86

   4  11   0   11.59    0.86

   4  11   0   11.54    0.94

  -5 -11   0    0.43    0.22

  -5 -11   0    0.48    0.39

  -5 -11   0    0.67    0.38

   5  11   0   -0.01    0.29

   5  11   0    0.21    0.24

  -6 -11   0    0.35    0.21

  -6 -11   0    0.16    0.35

  -6 -11   0    0.11    0.36

   6  11   0    0.15    0.22

   6  11   0    0.53    0.31

  -7 -11   0    0.10    0.32

  -7 -11   0    0.00    0.34

  -7 -11   0   -0.09    0.23

   7  11   0    0.47    0.33

   7  11   0    0.31    0.26

  -8 -11   0   12.35    1.07

  -8 -11   0   10.28    0.88

  -8 -11   0   10.86    1.04

   8  11   0   12.07    0.94

   8  11   0   13.61    0.99

  -9 -11   0    2.75    0.53

  -9 -11   0    2.81    0.54

   9  11   0    3.14    0.44

   9  11   0    3.58    0.45

 -10 -11   0    5.83    0.73

  10  11   0    5.24    0.60

  10  11   0    5.18    0.59

 -11 -11   0    0.16    0.39

  11  11   0    0.58    0.33

  11  11   0    0.70    0.33

 -12 -11   0    0.24    0.42

  12  11   0    0.20    0.31

 -13 -11   0   -0.04    0.39

  13  11   0   -0.45    0.31

  13  11   0   -0.80    0.31

 -14 -11   0    1.00    0.46

  14  11   0    0.35    0.39

  14  11   0   -0.16    0.34

  12 -12   0    0.44    0.51

 -12  12   0    0.33    0.45

 -12  12   0    0.73    0.40

  11 -12   0    1.79    0.50

 -11  12   0    2.77    0.56

 -11  12   0    1.86    0.47

  10 -12   0    0.68    0.49

  10 -12   0   -0.33    0.35

 -10  12   0    0.14    0.33

 -10  12   0    0.21    0.41

   9 -12   0    1.44    0.47

   9 -12   0    1.00    0.50

  -9  12   0    1.18    0.43

  -9  12   0    1.16    0.46

   8 -12   0   -0.12    0.43

   8 -12   0    0.02    0.36

  -8  12   0    0.28    0.33

  -8  12   0    0.22    0.39

   7 -12   0   -0.03    0.33

   7 -12   0    0.03    0.41

  -7  12   0    0.09    0.36

  -7  12   0   -0.12    0.32

   6 -12   0    2.75    0.45

   6 -12   0    1.71    0.50

  -6  12   0    1.92    0.49

  -6  12   0    2.41    0.52

  -6  12   0    2.96    0.48

   5 -12   0   18.33    1.43

   5 -12   0   19.39    1.53

  -5  12   0   20.54    1.50

  -5  12   0   18.38    1.51

  -5  12   0   20.64    1.61

   4 -12   0    1.08    0.47

   4 -12   0    1.47    0.35

  -4  12   0    1.94    0.48

  -4  12   0    1.28    0.41

   3 -12   0    6.29    0.67

   3 -12   0    7.94    0.82

  -3  12   0    7.91    0.87

  -3  12   0    7.36    0.76

   2 -12   0    1.76    0.31

   2 -12   0    1.46    0.48

  -2  12   0    1.24    0.45

  -2  12   0    1.61    0.41

   1 -12   0    7.70    0.84

   1 -12   0    7.82    0.67

  -1  12   0    7.32    0.87

  -1  12   0    7.55    0.77

   0 -12   0    0.68    0.43

   0 -12   0    0.94    0.43

   0  12   0    0.44    0.36

   0  12   0    1.16    0.42

  -1 -12   0    8.28    0.88

  -1 -12   0    8.14    0.82

   1  12   0    6.03    0.82

  -2 -12   0    1.34    0.49

  -2 -12   0    1.46    0.46

   2  12   0    1.13    0.39

  -3 -12   0    7.57    0.85

  -3 -12   0    7.51    0.80

   3  12   0    6.84    0.63

   3  12   0    8.48    0.77

  -4 -12   0    0.85    0.41

  -4 -12   0    1.02    0.44

   4  12   0    1.43    0.28

   4  12   0    1.65    0.40

  -5 -12   0   22.57    1.63

  -5 -12   0   20.79    1.44

  -5 -12   0   18.30    1.54

   5  12   0   19.49    1.43

   5  12   0   21.20    1.54

  -6 -12   0    2.49    0.51

  -6 -12   0    2.39    0.52

   6  12   0    1.62    0.34

   6  12   0    2.41    0.44

  -7 -12   0   -0.05    0.37

  -7 -12   0    0.29    0.40

   7  12   0    0.20    0.26

   7  12   0    0.64    0.33

  -8 -12   0    0.15    0.39

  -8 -12   0    0.29    0.37

   8  12   0    0.08    0.31

   8  12   0    0.28    0.29

  -9 -12   0    0.56    0.39

  -9 -12   0    1.55    0.49

   9  12   0    0.53    0.30

   9  12   0    0.76    0.34

 -10 -12   0   -0.09    0.39

  10  12   0   -0.02    0.33

  10  12   0    0.30    0.30

 -11 -12   0    2.91    0.58

  11  12   0    1.74    0.43

  11  12   0    2.71    0.45

 -12 -12   0    0.71    0.44

  12  12   0    0.28    0.33

  10 -13   0    0.38    0.52

  10 -13   0    1.20    0.44

 -10  13   0    0.67    0.46

 -10  13   0    1.07    0.42

   9 -13   0    0.73    0.44

   9 -13   0    0.64    0.49

  -9  13   0    0.47    0.45

  -9  13   0    1.00    0.48

   8 -13   0    1.31    0.43

   8 -13   0   -0.40    0.44

  -8  13   0    0.59    0.44

  -8  13   0    0.24    0.43

   7 -13   0    1.85    0.55

   7 -13   0    1.62    0.45

  -7  13   0    1.93    0.50

  -7  13   0    1.93    0.51

   6 -13   0   -0.17    0.32

   6 -13   0   -0.14    0.40

  -6  13   0   -0.01    0.37

  -6  13   0    0.51    0.43

   5 -13   0    0.86    0.35

   5 -13   0    0.77    0.47

  -5  13   0    1.33    0.41

  -5  13   0    0.61    0.43

   4 -13   0    0.39    0.44

   4 -13   0    1.01    0.34

  -4  13   0    0.38    0.32

  -4  13   0    1.07    0.42

   3 -13   0    0.80    0.44

  -3  13   0    0.55    0.39

   2 -13   0    0.59    0.43

  -2  13   0    0.88    0.40

   1 -13   0    0.50    0.45

  -1  13   0    0.73    0.40

   0 -13   0    0.25    0.43

   0  13   0    0.42    0.38

   0  13   0    0.12    0.45

  -1 -13   0    0.82    0.43

   1  13   0    0.11    0.46

   1  13   0   -0.31    0.35

  -2 -13   0    0.49    0.45

  -2 -13   0    0.81    0.42

   2  13   0    0.39    0.40

  -3 -13   0    0.15    0.39

  -3 -13   0    0.58    0.41

   3  13   0    0.50    0.37

  -4 -13   0    0.49    0.42

  -4 -13   0    0.58    0.41

   4  13   0    0.87    0.44

  -5 -13   0    1.53    0.49

  -5 -13   0    0.72    0.41

   5  13   0    0.98    0.40

  -6 -13   0    0.17    0.41

  -6 -13   0    0.25    0.41

   6  13   0    0.33    0.32

   6  13   0    0.76    0.41

  -7 -13   0    1.76    0.51

  -7 -13   0    1.70    0.53

   7  13   0    1.49    0.42

   7  13   0    1.35    0.35

  -8 -13   0    0.34    0.41

  -8 -13   0    0.97    0.47

   8  13   0    0.09    0.31

   8  13   0    0.18    0.35

  -9 -13   0    1.10    0.50

   9  13   0    0.83    0.41

   9  13   0    0.57    0.31

 -10 -13   0    0.78    0.47

  10  13   0    2.57    0.46

  10  13   0    1.03    0.35

   8 -14   0    0.09    0.52

   8 -14   0    0.11    0.40

  -8  14   0    1.27    0.50

  -8  14   0    0.19    0.41

   7 -14   0    6.49    0.73

   7 -14   0    5.02    0.81

  -7  14   0    6.30    0.75

  -7  14   0    6.10    0.81

   6 -14   0    0.05    0.46

  -6  14   0    0.63    0.45

  -6  14   0    0.34    0.41

   5 -14   0    7.17    0.90

  -5  14   0    7.92    0.83

  -5  14   0    6.79    0.85

   4 -14   0    1.27    0.53

  -4  14   0    0.66    0.45

  -4  14   0    1.65    0.48

   3 -14   0    0.22    0.45

  -3  14   0    0.13    0.39

   2 -14   0    2.34    0.58

  -2  14   0    2.27    0.52

   1 -14   0    1.52    0.54

  -1  14   0   -0.07    0.40

   0 -14   0    1.02    0.50

  -1 -14   0    1.12    0.51

   1  14   0   -0.01    0.39

  -2 -14   0    2.21    0.57

   2  14   0    1.94    0.49

  -3 -14   0    0.00    0.40

   3  14   0   -0.03    0.39

  -4 -14   0    1.43    0.48

  -4 -14   0    1.34    0.50

   4  14   0    1.73    0.48

  -5 -14   0    6.06    0.86

  -5 -14   0    7.61    0.88

   5  14   0    8.04    0.82

  -6 -14   0    0.51    0.46

  -6 -14   0    0.22    0.43

   6  14   0    0.68    0.46

  -7 -14   0    6.97    0.91

  -7 -14   0    5.40    0.80

   7  14   0    7.10    0.79

  -8 -14   0    0.91    0.50

   8  14   0    0.54    0.46

   4 -15   0    1.17    0.54

  -4  15   0    1.77    0.53

  -4  15   0    1.82    0.53

   3 -15   0    0.79    0.52

  -3  15   0    0.59    0.47

  -3  15   0    1.20    0.49

   2 -15   0    2.84    0.65

  -2  15   0    2.78    0.56

   1 -15   0    0.48    0.53

  -1  15   0    0.66    0.45

   0 -15   0   -0.02    0.55

   0  15   0    0.10    0.41

  -1 -15   0    0.56    0.46

   1  15   0    1.69    0.48

  -2 -15   0    3.01    0.63

   2  15   0    2.63    0.57

  -3 -15   0    2.07    0.62

   3  15   0    0.79    0.45

  -4 -15   0    2.07    0.60

   4  15   0    1.52    0.49

   4  15  -1    2.39    0.51

  -4 -15   1    1.58    0.56

   3  15  -1    1.26    0.52

  -3 -15   1    1.43    0.54

   2  15  -1    5.99    0.78

  -2 -15   1    4.64    0.80

   1  15  -1    1.23    0.47

  -1 -15   1    1.53    0.57

   0  15  -1    0.45    0.43

   0 -15   1    0.59    0.51

  -1  15  -1    3.34    0.62

   1 -15   1    4.01    0.71

  -2  15  -1    0.98    0.45

   2 -15   1    0.75    0.50

  -3  15  -1    1.17    0.51

  -3  15  -1    0.74    0.46

   3 -15   1    0.78    0.54

  -4  15  -1    0.17    0.44

  -4  15  -1    0.56    0.46

   4 -15   1   -0.24    0.48

   8  14  -1    1.03    0.41

  -8 -14   1    0.93    0.50

   7  14  -1    0.33    0.37

  -7 -14   1    0.57    0.38

  -7 -14   1    1.03    0.51

   6  14  -1    0.75    0.40

  -6 -14   1    0.81    0.53

   5  14  -1    0.54    0.40

  -5 -14   1    1.37    0.50

   4  14  -1    1.92    0.51

  -4 -14   1    1.06    0.50

   3  14  -1    0.65    0.42

  -3 -14   1    0.57    0.48

   2  14  -1    9.90    0.95

  -2 -14   1    9.51    1.01

   1  14  -1   -0.36    0.36

  -1 -14   1    0.09    0.42

   0  14  -1   10.73    1.00

   0 -14   1   10.19    1.06

  -1  14  -1    0.78    0.42

   1 -14   1    0.33    0.48

  -2  14  -1    0.72    0.41

   2 -14   1    0.67    0.49

  -3  14  -1    0.27    0.42

  -3  14  -1    0.11    0.39

   3 -14   1    0.15    0.45

  -4  14  -1   -0.18    0.37

  -4  14  -1    0.73    0.45

   4 -14   1   -0.17    0.43

  -5  14  -1    1.58    0.48

  -5  14  -1    1.34    0.51

   5 -14   1    1.35    0.54

  -6  14  -1    0.34    0.42

  -6  14  -1    0.80    0.46

   6 -14   1    0.90    0.51

  -7  14  -1    2.76    0.54

  -7  14  -1    2.74    0.60

   7 -14   1    3.09    0.66

   7 -14   1    2.50    0.52

  -8  14  -1    1.34    0.54

  -8  14  -1    2.38    0.56

   8 -14   1    1.66    0.50

   8 -14   1    1.84    0.62

  10  13  -1    2.11    0.45

  10  13  -1    1.22    0.36

 -10 -13   1    1.54    0.56

   9  13  -1    2.99    0.48

   9  13  -1    2.96    0.44

  -9 -13   1    2.89    0.64

   8  13  -1   -0.68    0.31

   8  13  -1   -0.12    0.29

  -8 -13   1    0.22    0.39

  -8 -13   1    0.18    0.43

   7  13  -1    1.35    0.35

   7  13  -1    0.77    0.39

  -7 -13   1    1.12    0.44

  -7 -13   1    1.31    0.49

   6  13  -1    8.02    0.81

  -6 -13   1    7.52    0.87

  -6 -13   1    8.31    0.93

   5  13  -1    2.75    0.52

  -5 -13   1    1.52    0.47

  -5 -13   1    2.13    0.53

   4  13  -1    3.27    0.54

  -4 -13   1    3.72    0.60

  -4 -13   1    2.62    0.57

   3  13  -1    1.98    0.46

  -3 -13   1    1.99    0.53

   2  13  -1    4.21    0.59

   2  13  -1    3.27    0.60

  -2 -13   1    4.90    0.67

   1  13  -1   -0.09    0.41

   1  13  -1    0.67    0.44

  -1 -13   1    0.07    0.41

   0  13  -1    4.57    0.71

   0  13  -1    6.39    0.69

   0 -13   1    4.38    0.67

  -1  13  -1   15.46    1.20

   1 -13   1   12.21    1.20

  -2  13  -1    8.59    0.91

   2 -13   1   11.39    1.02

  -3  13  -1    4.79    0.66

   3 -13   1    6.22    0.77

  -4  13  -1    0.85    0.43

  -4  13  -1    1.11    0.47

   4 -13   1    0.74    0.44

   4 -13   1    0.83    0.31

  -5  13  -1    1.33    0.42

  -5  13  -1    0.67    0.43

   5 -13   1    0.88    0.34

   5 -13   1    0.05    0.43

  -6  13  -1   -0.11    0.40

  -6  13  -1    0.58    0.43

   6 -13   1   -0.25    0.42

   6 -13   1    0.49    0.36

  -7  13  -1    1.80    0.46

  -7  13  -1    1.73    0.51

   7 -13   1    1.41    0.53

   7 -13   1    1.92    0.47

  -8  13  -1    9.10    0.95

  -8  13  -1    7.88    0.85

   8 -13   1    9.54    0.91

   8 -13   1    8.43    0.98

  -9  13  -1    0.21    0.44

  -9  13  -1    0.06    0.38

   9 -13   1   -0.06    0.36

   9 -13   1   -0.01    0.48

 -10  13  -1    8.12    0.88

 -10  13  -1    6.50    0.88

  10 -13   1    8.22    0.99

  10 -13   1    8.25    0.85

  12  12  -1    3.16    0.51

 -12 -12   1    3.74    0.64

  11  12  -1   -0.13    0.30

  11  12  -1   -0.05    0.32

 -11 -12   1    0.29    0.41

  10  12  -1    1.95    0.42

  10  12  -1    1.51    0.36

 -10 -12   1    1.16    0.47

   9  12  -1    3.67    0.51

   9  12  -1    4.36    0.50

  -9 -12   1    3.56    0.65

  -9 -12   1    3.52    0.62

   8  12  -1    0.40    0.31

   8  12  -1    0.47    0.37

  -8 -12   1    0.35    0.41

  -8 -12   1    0.33    0.37

   7  12  -1    4.06    0.52

   7  12  -1    3.49    0.46

  -7 -12   1    3.51    0.58

  -7 -12   1    3.58    0.60

   6  12  -1    2.97    0.48

   6  12  -1    3.04    0.41

  -6 -12   1    2.86    0.38

  -6 -12   1    2.49    0.54

  -6 -12   1    3.20    0.55

   5  12  -1    0.92    0.27

   5  12  -1    1.73    0.43

  -5 -12   1    0.72    0.26

  -5 -12   1    0.88    0.43

  -5 -12   1    0.39    0.36

   4  12  -1    0.08    0.22

   4  12  -1    0.41    0.34

  -4 -12   1    0.40    0.37

  -4 -12   1    0.91    0.39

   3  12  -1   12.49    0.93

   3  12  -1   14.32    1.06

  -3 -12   1   11.29    1.10

  -3 -12   1   11.68    1.08

   2  12  -1    1.65    0.43

  -2 -12   1    2.16    0.51

  -2 -12   1    0.92    0.37

   1  12  -1   39.01    2.75

   1  12  -1   39.25    2.85

  -1 -12   1   41.45    2.81

   0  12  -1    1.31    0.41

   0  12  -1    1.13    0.45

   0 -12   1    1.26    0.43

  -1  12  -1   11.52    0.98

  -1  12  -1   12.01    1.08

   1 -12   1   11.30    0.86

   1 -12   1    9.69    1.01

  -2  12  -1    1.05    0.44

  -2  12  -1    1.64    0.42

   2 -12   1    1.18    0.30

   2 -12   1    0.83    0.43

  -3  12  -1    1.43    0.43

  -3  12  -1    0.83    0.44

   3 -12   1    0.49    0.29

   3 -12   1    0.59    0.40

  -4  12  -1    1.01    0.44

  -4  12  -1    1.89    0.40

  -4  12  -1    1.68    0.42

   4 -12   1    0.64    0.43

   4 -12   1    2.17    0.37

  -5  12  -1    5.38    0.72

  -5  12  -1    7.48    0.72

  -5  12  -1    7.56    0.85

   5 -12   1    6.53    0.67

   5 -12   1    5.70    0.76

  -6  12  -1    0.28    0.38

  -6  12  -1    0.34    0.43

  -6  12  -1    0.44    0.35

   6 -12   1    0.06    0.39

   6 -12   1    0.23    0.32

  -7  12  -1    5.66    0.68

  -7  12  -1    4.96    0.61

   7 -12   1    3.78    0.56

   7 -12   1    5.27    0.72

  -8  12  -1    0.64    0.42

  -8  12  -1    0.43    0.35

   8 -12   1    0.16    0.38

   8 -12   1    0.35    0.46

  -9  12  -1    0.16    0.43

  -9  12  -1    0.55    0.35

   9 -12   1    0.85    0.44

   9 -12   1    0.46    0.48

 -10  12  -1    2.59    0.49

 -10  12  -1    1.88    0.47

  10 -12   1    2.59    0.52

  10 -12   1    1.88    0.58

 -11  12  -1    8.55    0.96

 -11  12  -1    9.95    0.89

  11 -12   1    8.08    0.96

 -12  12  -1    0.54    0.41

 -12  12  -1    0.83    0.48

  12 -12   1    0.99    0.48

  14  11  -1    0.42    0.39

  14  11  -1    0.87    0.44

 -14 -11   1    0.83    0.47

  13  11  -1    0.08    0.34

  13  11  -1   -0.95    0.31

 -13 -11   1    0.34    0.43

  12  11  -1    9.40    0.86

 -12 -11   1   10.13    0.98

  11  11  -1    1.68    0.39

  11  11  -1    1.92    0.38

 -11 -11   1    2.01    0.51

  10  11  -1    1.32    0.35

  10  11  -1    1.74    0.39

 -10 -11   1    2.04    0.49

   9  11  -1   -0.01    0.30

   9  11  -1   -0.39    0.30

  -9 -11   1   -0.10    0.32

  -9 -11   1    0.39    0.40

   8  11  -1    0.29    0.32

   8  11  -1    0.13    0.27

  -8 -11   1    0.36    0.35

  -8 -11   1    0.18    0.23

  -8 -11   1    0.17    0.37

   7  11  -1    0.03    0.32

   7  11  -1    0.16    0.26

  -7 -11   1    0.12    0.23

  -7 -11   1    0.22    0.36

  -7 -11   1    0.61    0.36

   6  11  -1   13.19    1.01

   6  11  -1   11.89    0.94

  -6 -11   1   12.26    0.93

  -6 -11   1   12.16    1.07

   5  11  -1    3.55    0.49

   5  11  -1    4.67    0.45

  -5 -11   1    3.56    0.43

  -5 -11   1    3.95    0.58

  -5 -11   1    3.36    0.55

   4  11  -1    0.36    0.22

   4  11  -1    0.22    0.31

  -4 -11   1    0.38    0.24

  -4 -11   1    0.44    0.35

  -4 -11   1    0.34    0.37

   3  11  -1    7.61    0.70

   3  11  -1    7.11    0.58

  -3 -11   1    5.80    0.80

  -3 -11   1    5.92    0.72

  -3 -11   1    7.08    0.61

   2  11  -1    5.76    0.59

   2  11  -1    5.33    0.45

  -2 -11   1    3.70    0.60

  -2 -11   1    4.33    0.61

   1  11  -1   -0.07    0.17

   1  11  -1    0.03    0.30

  -1 -11   1   -0.19    0.19

  -1 -11   1    0.01    0.34

  -1 -11   1    0.20    0.36

   0  11  -1   15.76    1.25

   0  11  -1   14.77    1.15

   0  11  -1   14.69    1.02

   0 -11   1   13.38    1.27

   0 -11   1   14.56    1.19

   0 -11   1   13.90    1.04

  -1  11  -1    3.68    0.59

  -1  11  -1    3.58    0.48

   1 -11   1    2.74    0.50

   1 -11   1    2.86    0.37

  -2  11  -1    9.37    0.84

  -2  11  -1    8.97    0.93

   2 -11   1   10.19    0.92

   2 -11   1    9.59    0.77

  -3  11  -1    9.07    0.81

  -3  11  -1    9.55    0.92

   3 -11   1    9.41    0.75

   3 -11   1    7.35    0.85

  -4  11  -1    4.43    0.58

  -4  11  -1    5.33    0.61

  -4  11  -1    5.71    0.72

   4 -11   1    5.07    0.67

   4 -11   1    5.90    0.58

  -5  11  -1    1.42    0.38

  -5  11  -1    1.03    0.40

  -5  11  -1    0.77    0.45

   5 -11   1    1.18    0.33

   5 -11   1    1.29    0.45

  -6  11  -1    0.32    0.36

  -6  11  -1    0.20    0.31

  -6  11  -1    0.35    0.35

   6 -11   1    0.18    0.37

   6 -11   1    0.52    0.33

  -7  11  -1   11.31    0.98

  -7  11  -1   11.35    1.13

  -7  11  -1   12.12    1.03

   7 -11   1   11.61    0.99

   7 -11   1   10.56    1.03

  -8  11  -1    3.06    0.52

  -8  11  -1    1.81    0.50

  -8  11  -1    2.90    0.45

   8 -11   1    1.82    0.43

   8 -11   1    3.63    0.60

  -9  11  -1    0.76    0.32

  -9  11  -1    0.75    0.40

  -9  11  -1    0.83    0.42

   9 -11   1    0.48    0.33

   9 -11   1    1.66    0.44

   9 -11   1    0.69    0.43

 -10  11  -1    2.99    0.45

 -10  11  -1    2.94    0.54

  10 -11   1    2.89    0.49

  10 -11   1    3.73    0.65

  10 -11   1    2.63    0.51

 -11  11  -1    0.11    0.39

 -11  11  -1    0.19    0.33

  11 -11   1    0.18    0.35

  11 -11   1    0.31    0.39

 -12  11  -1   -0.13    0.40

 -12  11  -1    0.74    0.32

  12 -11   1    0.71    0.42

  12 -11   1   -0.13    0.39

 -13  11  -1    0.10    0.35

 -13  11  -1    0.17    0.42

  13 -11   1    0.56    0.45

  13 -11   1    0.37    0.41

 -14  11  -1    3.69    0.64

  14 -11   1    3.01    0.62

  14 -11   1    4.25    0.68

  15  10  -1    2.03    0.48

  15  10  -1    0.73    0.41

 -15 -10   1    2.10    0.53

  14  10  -1    1.17    0.41

  14  10  -1    0.43    0.37

 -14 -10   1    1.22    0.46

  13  10  -1   -0.20    0.34

  13  10  -1    0.07    0.32

 -13 -10   1    0.61    0.43

  12  10  -1    0.34    0.32

  12  10  -1    0.48    0.28

 -12 -10   1    0.72    0.42

  11  10  -1    1.79    0.35

  11  10  -1    1.88    0.38

 -11 -10   1    1.82    0.36

 -11 -10   1    1.72    0.48

  10  10  -1    0.69    0.29

  10  10  -1    0.07    0.27

 -10 -10   1    0.90    0.27

 -10 -10   1    0.62    0.32

 -10 -10   1    0.71    0.41

   9  10  -1    1.59    0.35

   9  10  -1    1.12    0.33

  -9 -10   1    1.11    0.29

  -9 -10   1    0.91    0.40

  -9 -10   1    0.72    0.33

   8  10  -1    4.93    0.51

   8  10  -1    5.45    0.53

  -8 -10   1    3.66    0.56

  -8 -10   1    4.95    0.62

  -8 -10   1    3.94    0.45

   7  10  -1    0.86    0.26

   7  10  -1    1.42    0.35

  -7 -10   1    1.59    0.41

  -7 -10   1    1.45    0.39

  -7 -10   1    1.54    0.30

   6  10  -1    1.88    0.35

   6  10  -1    1.57    0.28

  -6 -10   1    1.77    0.42

  -6 -10   1    1.58    0.29

  -6 -10   1    1.31    0.40

   5  10  -1    0.51    0.25

   5  10  -1    1.18    0.31

  -5 -10   1    0.87    0.38

  -5 -10   1    1.23    0.37

  -5 -10   1    0.96    0.26

   4  10  -1    0.70    0.22

   4  10  -1    0.38    0.29

  -4 -10   1   -0.11    0.31

  -4 -10   1    0.39    0.23

  -4 -10   1    0.99    0.37

   3  10  -1    0.08    0.19

   3  10  -1    0.89    0.30

  -3 -10   1    0.32    0.15

  -3 -10   1    1.12    0.36

  -3 -10   1    0.44    0.24

  -3 -10   1    0.56    0.34

   2  10  -1    2.41    0.28

   2  10  -1    2.39    0.38

  -2 -10   1    1.66    0.25

  -2 -10   1    2.60    0.41

  -2 -10   1    1.91    0.46

  -2 -10   1    1.83    0.32

   1  10  -1    6.93    0.68

   1  10  -1    6.69    0.57

  -1 -10   1    6.26    0.71

  -1 -10   1    7.60    0.58

  -1 -10   1    9.24    0.86

   0  10  -1    1.02    0.19

   0  10  -1    1.05    0.32

   0  10  -1    0.86    0.35

   0 -10   1    0.56    0.22

   0 -10   1    0.91    0.36

   0 -10   1    1.29    0.43

  -1  10  -1    3.04    0.31

  -1  10  -1    3.38    0.50

  -1  10  -1    2.96    0.43

   1 -10   1    3.51    0.51

   1 -10   1    3.11    0.38

  -2  10  -1   -0.37    0.26

  -2  10  -1   -0.13    0.33

  -2  10  -1    0.00    0.12

   2 -10   1   -0.22    0.32

   2 -10   1   -0.45    0.22

  -3  10  -1    0.74    0.36

  -3  10  -1    1.43    0.24

  -3  10  -1    1.21    0.34

   3 -10   1    1.36    0.29

   3 -10   1    0.92    0.37

  -4  10  -1    4.51    0.60

  -4  10  -1    4.71    0.54

   4 -10   1    4.47    0.59

   4 -10   1    4.81    0.53

   4 -10   1    4.40    0.44

  -5  10  -1    0.73    0.36

  -5  10  -1    0.97    0.36

  -5  10  -1    0.38    0.33

   5 -10   1    0.59    0.29

   5 -10   1    1.02    0.39

   5 -10   1    0.94    0.25

  -6  10  -1    0.87    0.38

  -6  10  -1   -0.04    0.33

  -6  10  -1    0.71    0.29

   6 -10   1    1.03    0.27

   6 -10   1    0.87    0.30

   6 -10   1    0.66    0.38

  -7  10  -1    1.21    0.34

  -7  10  -1    1.60    0.43

  -7  10  -1    1.37    0.38

   7 -10   1    1.26    0.43

   7 -10   1    1.56    0.39

   7 -10   1    1.34    0.33

  -8  10  -1   -0.07    0.34

  -8  10  -1    0.33    0.29

  -8  10  -1    0.66    0.42

   8 -10   1    0.45    0.41

   8 -10   1    0.46    0.32

   8 -10   1    0.81    0.31

  -9  10  -1    1.54    0.36

  -9  10  -1    0.59    0.38

  -9  10  -1    0.95    0.40

   9 -10   1    1.59    0.47

   9 -10   1    0.75    0.33

   9 -10   1    1.69    0.41

 -10  10  -1    1.15    0.41

 -10  10  -1    0.25    0.39

 -10  10  -1    1.52    0.36

  10 -10   1    1.25    0.45

  10 -10   1    1.67    0.51

  10 -10   1    1.26    0.40

 -11  10  -1    0.16    0.36

 -11  10  -1    0.52    0.43

 -11  10  -1    0.29    0.30

  11 -10   1    0.16    0.37

  11 -10   1    0.11    0.34

 -12  10  -1    1.97    0.35

 -12  10  -1    1.18    0.45

  12 -10   1    1.98    0.49

  12 -10   1    1.51    0.46

 -13  10  -1    0.41    0.32

 -13  10  -1    0.20    0.39

  13 -10   1    0.50    0.42

  13 -10   1    0.04    0.40

 -14  10  -1    1.98    0.52

  14 -10   1    3.08    0.56

  14 -10   1    2.77    0.63

 -15  10  -1    0.26    0.48

  15 -10   1    0.24    0.48

  15 -10   1    0.73    0.47

  16   9  -1    0.13    0.36

  16   9  -1    0.07    0.38

 -16  -9   1    0.66    0.43

  15   9  -1    0.18    0.35

  15   9  -1    0.08    0.34

 -15  -9   1    0.48    0.42

  14   9  -1    2.14    0.45

  14   9  -1    2.30    0.50

 -14  -9   1    2.91    0.57

  13   9  -1    0.56    0.34

  13   9  -1    0.55    0.33

 -13  -9   1    0.87    0.42

 -13  -9   1    0.00    0.30

  12   9  -1    1.03    0.27

  12   9  -1    1.16    0.34

 -12  -9   1    0.21    0.30

 -12  -9   1    1.35    0.43

  11   9  -1    3.21    0.42

  11   9  -1    3.71    0.48

 -11  -9   1    3.23    0.57

 -11  -9   1    3.92    0.46

  10   9  -1    4.40    0.50

  10   9  -1    4.93    0.54

 -10  -9   1    4.38    0.62

 -10  -9   1    4.82    0.51

 -10  -9   1    5.62    0.60

   9   9  -1    1.47    0.31

   9   9  -1    0.92    0.30

  -9  -9   1    1.14    0.39

  -9  -9   1    1.25    0.29

  -9  -9   1    1.15    0.32

   8   9  -1    0.01    0.22

   8   9  -1    0.57    0.28

  -8  -9   1    0.44    0.24

  -8  -9   1    0.30    0.33

  -8  -9   1    0.46    0.30

   7   9  -1   10.60    0.88

   7   9  -1   13.27    0.94

  -7  -9   1   14.00    1.01

  -7  -9   1   11.21    0.98

  -7  -9   1   10.49    0.87

   6   9  -1    5.95    0.57

   6   9  -1    6.55    0.56

  -6  -9   1    5.45    0.52

  -6  -9   1    6.38    0.65

  -6  -9   1    5.30    0.62

   5   9  -1    4.83    0.48

   5   9  -1    4.07    0.40

  -5  -9   1    3.71    0.30

  -5  -9   1    3.46    0.52

  -5  -9   1    3.38    0.51

  -5  -9   1    3.61    0.40

   4   9  -1    1.14    0.28

  -4  -9   1    0.82    0.25

  -4  -9   1    0.65    0.32

  -4  -9   1    0.56    0.32

  -4  -9   1    0.83    0.14

   3   9  -1    1.44    0.30

   3   9  -1    1.37    0.22

  -3  -9   1    1.20    0.36

  -3  -9   1    1.08    0.35

  -3  -9   1    1.16    0.26

  -3  -9   1    1.50    0.19

   2   9  -1    0.11    0.15

   2   9  -1    0.22    0.24

  -2  -9   1    0.19    0.27

  -2  -9   1    0.01    0.14

  -2  -9   1    0.11    0.20

  -2  -9   1   -0.06    0.28

   1   9  -1    5.77    0.47

   1   9  -1    6.05    0.57

  -1  -9   1    5.03    0.55

  -1  -9   1    6.01    0.49

  -1  -9   1    6.94    0.69

   0   9  -1    3.29    0.32

   0   9  -1    3.73    0.43

   0  -9   1    3.84    0.48

   0  -9   1    3.99    0.53

   0  -9   1    2.98    0.36

  -1   9  -1    1.67    0.19

  -1   9  -1    0.89    0.33

  -1   9  -1    1.18    0.30

   1  -9   1    1.57    0.27

   1  -9   1    1.84    0.37

   1  -9   1    1.11    0.37

  -2   9  -1    1.14    0.34

  -2   9  -1    1.17    0.30

  -2   9  -1    1.30    0.17

   2  -9   1    1.64    0.38

   2  -9   1    1.08    0.30

   2  -9   1    1.53    0.28

  -3   9  -1    0.99    0.15

  -3   9  -1    1.17    0.34

  -3   9  -1    0.58    0.28

   3  -9   1    0.75    0.25

   3  -9   1    1.22    0.36

   3  -9   1    1.15    0.21

  -4   9  -1    0.30    0.29

  -4   9  -1   -0.64    0.24

  -4   9  -1   -0.19    0.10

   4  -9   1   -0.26    0.21

   4  -9   1    0.16    0.18

   4  -9   1    0.15    0.30

  -5   9  -1    0.90    0.34

  -5   9  -1    0.54    0.13

  -5   9  -1    0.25    0.28

  -5   9  -1    1.20    0.34

   5  -9   1    0.54    0.34

   5  -9   1    0.57    0.26

   5  -9   1    0.29    0.21

  -6   9  -1    2.99    0.45

  -6   9  -1    3.49    0.44

  -6   9  -1    2.50    0.29

  -6   9  -1    2.94    0.48

   6  -9   1    3.08    0.39

   6  -9   1    3.18    0.42

   6  -9   1    2.07    0.46

  -7   9  -1    1.87    0.42

  -7   9  -1    2.21    0.42

  -7   9  -1    1.98    0.35

   7  -9   1    2.02    0.37

   7  -9   1    1.97    0.40

   7  -9   1    2.12    0.45

  -8   9  -1    1.33    0.34

  -8   9  -1    1.40    0.38

  -8   9  -1    1.34    0.39

   8  -9   1    2.03    0.37

   8  -9   1    1.53    0.40

   8  -9   1    0.96    0.41

  -9   9  -1    1.08    0.39

  -9   9  -1    1.26    0.39

  -9   9  -1    1.66    0.34

   9  -9   1    1.65    0.46

   9  -9   1    0.79    0.36

   9  -9   1    1.18    0.35

 -10   9  -1    0.77    0.36

 -10   9  -1    1.26    0.32

 -10   9  -1    0.47    0.37

  10  -9   1    1.20    0.39

  10  -9   1    0.93    0.36

 -11   9  -1    4.68    0.63

 -11   9  -1    4.00    0.58

 -11   9  -1    4.76    0.48

  11  -9   1    4.06    0.58

  11  -9   1    2.85    0.55

 -12   9  -1    0.48    0.37

 -12   9  -1    0.69    0.29

 -12   9  -1    0.03    0.35

  12  -9   1    0.46    0.39

  12  -9   1    0.21    0.38

 -13   9  -1    0.02    0.40

 -13   9  -1   -0.09    0.36

 -13   9  -1    0.32    0.28

  13  -9   1    0.01    0.40

  13  -9   1    0.70    0.43

 -14   9  -1    0.10    0.38

  14  -9   1   -0.43    0.38

  14  -9   1    0.49    0.43

 -15   9  -1    0.21    0.39

  15  -9   1   -0.03    0.41

  15  -9   1   -0.28    0.49

 -16   9  -1    2.04    0.53

  16  -9   1    1.65    0.56

  16  -9   1    2.06    0.56

  17   8  -1    3.51    0.57

  17   8  -1    4.11    0.57

  17   8  -1    2.75    0.58

 -17  -8   1    3.85    0.64

  16   8  -1    1.21    0.41

  16   8  -1    0.85    0.39

  16   8  -1    0.42    0.40

 -16  -8   1    1.11    0.60

 -16  -8   1    1.46    0.47

  15   8  -1   11.20    0.97

  15   8  -1   10.93    1.05

  15   8  -1   11.57    1.01

 -15  -8   1   10.78    0.93

 -15  -8   1   10.32    1.01

  14   8  -1    4.03    0.60

  14   8  -1    3.74    0.53

  14   8  -1    4.21    0.55

 -14  -8   1    2.66    0.48

 -14  -8   1    4.51    0.63

  13   8  -1    1.33    0.36

  13   8  -1    0.96    0.40

  13   8  -1    0.81    0.33

 -13  -8   1    1.34    0.43

 -13  -8   1    0.27    0.32

  12   8  -1   12.67    1.00

  12   8  -1   10.89    0.86

  12   8  -1   11.03    0.94

  12   8  -1   10.79    0.93

 -12  -8   1   11.25    0.91

 -12  -8   1   12.05    1.02

  11   8  -1    2.68    0.35

  11   8  -1    3.05    0.47

  11   8  -1    2.68    0.42

 -11  -8   1    2.29    0.37

 -11  -8   1    3.10    0.52

 -11  -8   1    3.04    0.41

  10   8  -1    0.07    0.27

  10   8  -1   -0.57    0.22

  10   8  -1   -0.11    0.20

 -10  -8   1    0.07    0.23

 -10  -8   1    0.45    0.34

 -10  -8   1    0.11    0.25

   9   8  -1    3.59    0.40

   9   8  -1    3.79    0.44

   9   8  -1    3.63    0.45

  -9  -8   1    3.90    0.50

  -9  -8   1    4.49    0.56

  -9  -8   1    3.49    0.42

   8   8  -1    1.05    0.27

   8   8  -1    1.80    0.31

   8   8  -1    1.81    0.30

  -8  -8   1    1.18    0.36

  -8  -8   1    1.36    0.31

  -8  -8   1    1.33    0.26

   7   8  -1    4.88    0.47

   7   8  -1    4.19    0.45

   7   8  -1    4.24    0.43

  -7  -8   1    4.97    0.54

  -7  -8   1    4.03    0.51

  -7  -8   1    3.93    0.32

  -7  -8   1    4.10    0.43

   6   8  -1    5.68    0.51

   6   8  -1    6.23    0.54

   6   8  -1    6.03    0.49

  -6  -8   1    6.69    0.62

  -6  -8   1    6.17    0.42

  -6  -8   1    4.82    0.44

  -6  -8   1    6.40    0.51

  -6  -8   1    5.61    0.61

   5   8  -1   28.04    1.92

   5   8  -1   29.72    1.94

  -5  -8   1   24.00    1.97

  -5  -8   1   29.59    1.86

  -5  -8   1   28.39    1.92

  -5  -8   1   30.30    1.86

   4   8  -1    9.17    0.69

   4   8  -1    9.93    0.74

  -4  -8   1    9.64    0.79

  -4  -8   1    9.41    0.80

  -4  -8   1    8.29    0.69

  -4  -8   1    9.47    0.64

   3   8  -1    7.39    0.62

   3   8  -1    8.33    0.58

  -3  -8   1    7.43    0.59

  -3  -8   1    8.37    0.68

  -3  -8   1    6.59    0.69

  -3  -8   1    7.00    0.54

   2   8  -1   -0.12    0.21

   2   8  -1    0.03    0.14

  -2  -8   1    0.16    0.13

  -2  -8   1    0.26    0.25

  -2  -8   1   -0.08    0.17

  -2  -8   1   -0.06    0.25

   1   8  -1    1.54    0.28

   1   8  -1    1.79    0.20

  -1  -8   1    1.29    0.34

  -1  -8   1    1.39    0.32

  -1  -8   1    1.39    0.21

  -1  -8   1    1.72    0.24

   0   8  -1    0.33    0.22

   0   8  -1    0.26    0.13

   0  -8   1    0.14    0.24

   0  -8   1    0.12    0.16

   0  -8   1    0.28    0.29

  -1   8  -1    0.86    0.14

  -1   8  -1    0.42    0.26

  -1   8  -1    0.63    0.23

   1  -8   1    0.71    0.20

   1  -8   1    0.81    0.29

   1  -8   1    0.45    0.26

  -2   8  -1   10.70    0.89

  -2   8  -1    9.05    0.68

  -2   8  -1    8.99    0.77

   2  -8   1    9.84    0.70

   2  -8   1   10.93    0.89

   2  -8   1    9.44    0.82

   2  -8   1   10.67    0.75

  -3   8  -1   14.13    1.13

  -3   8  -1   14.38    1.05

  -3   8  -1   13.87    0.96

   3  -8   1   15.82    1.01

   3  -8   1   13.53    1.04

  -4   8  -1    9.26    0.76

  -4   8  -1    8.72    0.67

  -4   8  -1    7.70    0.54

   4  -8   1    8.01    0.66

   4  -8   1    6.75    0.59

   4  -8   1    7.22    0.69

  -5   8  -1    0.32    0.26

  -5   8  -1    0.15    0.30

  -5   8  -1    0.09    0.26

  -5   8  -1    0.17    0.11

   5  -8   1    0.20    0.28

   5  -8   1   -0.04    0.22

   5  -8   1    0.52    0.21

  -6   8  -1   44.54    2.88

  -6   8  -1   48.95    2.96

  -6   8  -1   47.11    3.01

  -6   8  -1   46.82    3.05

   6  -8   1   44.49    2.97

   6  -8   1   39.81    2.95

   6  -8   1   38.81    3.00

  -7   8  -1   33.38    2.38

  -7   8  -1   34.56    2.21

  -7   8  -1   34.47    2.28

  -7   8  -1   31.90    2.32

  -8   8  -1    1.82    0.33

  -8   8  -1    1.55    0.37

  -8   8  -1    1.54    0.21

  -8   8  -1    1.37    0.38

   8  -8   1    1.32    0.41

   8  -8   1    1.71    0.36

   8  -8   1    2.26    0.38

  -9   8  -1    9.64    0.89

  -9   8  -1    9.89    0.76

  -9   8  -1    9.09    0.78

   9  -8   1    9.99    0.81

   9  -8   1    7.69    0.81

   9  -8   1    8.04    0.80

 -10   8  -1    3.20    0.40

 -10   8  -1    2.69    0.46

 -10   8  -1    2.97    0.50

  10  -8   1    3.60    0.48

  10  -8   1    3.14    0.50

 -11   8  -1    0.24    0.33

 -11   8  -1    0.26    0.24

 -11   8  -1    0.23    0.33

  11  -8   1    0.05    0.34

  11  -8   1    0.61    0.37

 -12   8  -1    1.56    0.41

 -12   8  -1    1.56    0.31

 -12   8  -1    1.38    0.42

  12  -8   1    1.06    0.39

  12  -8   1    0.85    0.41

 -13   8  -1   15.15    1.28

 -13   8  -1   15.69    1.17

 -13   8  -1   15.31    1.37

  13  -8   1   17.81    1.33

  13  -8   1   16.27    1.32

 -14   8  -1    1.20    0.49

 -14   8  -1    1.58    0.44

  14  -8   1    1.30    0.48

  14  -8   1    1.25    0.50

 -15   8  -1    7.49    0.85

  15  -8   1    8.39    0.96

  15  -8   1   10.30    0.95

 -16   8  -1    0.65    0.44

  16  -8   1    1.32    0.51

  16  -8   1    1.00    0.51

 -17   8  -1   -0.18    0.40

  17  -8   1   -0.03    0.55

  17  -8   1    1.31    0.52

  18   7  -1    2.13    0.46

  18   7  -1    1.11    0.44

  18   7  -1    1.34    0.52

 -18  -7   1    1.09    0.48

 -18  -7   1    1.24    0.51

  17   7  -1   -0.24    0.32

  17   7  -1   -0.58    0.32

  17   7  -1   -0.02    0.41

 -17  -7   1    0.09    0.41

 -17  -7   1   -0.33    0.29

  16   7  -1    0.34    0.35

  16   7  -1    0.60    0.42

  16   7  -1    0.66    0.41

 -16  -7   1    1.06    0.45

 -16  -7   1    0.32    0.34

  15   7  -1    2.96    0.55

  15   7  -1    3.51    0.52

  15   7  -1    3.98    0.53

 -15  -7   1    2.84    0.47

 -15  -7   1    3.49    0.62

  14   7  -1   11.59    1.00

  14   7  -1   11.33    0.95

  14   7  -1   11.12    0.95

 -14  -7   1   10.99    1.01

 -14  -7   1   11.02    0.93

  13   7  -1    7.97    0.74

  13   7  -1    9.62    0.82

  13   7  -1    7.32    0.75

 -13  -7   1    8.67    0.84

 -13  -7   1    8.62    0.73

  12   7  -1   21.93    1.72

  12   7  -1   22.43    1.69

  12   7  -1   25.15    1.71

  12   7  -1   24.00    1.62

 -12  -7   1   25.77    1.69

 -12  -7   1   24.39    1.76

  11   7  -1   -0.25    0.24

  11   7  -1    0.29    0.31

  11   7  -1    0.05    0.18

 -11  -7   1    0.15    0.33

 -11  -7   1    0.03    0.20

 -11  -7   1    0.09    0.27

  10   7  -1    3.56    0.39

  10   7  -1    3.76    0.45

  10   7  -1    4.44    0.50

 -10  -7   1    3.92    0.44

 -10  -7   1    3.09    0.42

 -10  -7   1    4.08    0.53

   9   7  -1   -0.18    0.18

   9   7  -1   -0.23    0.24

   9   7  -1    0.11    0.22

  -9  -7   1    0.25    0.24

  -9  -7   1    0.15    0.29

  -9  -7   1   -0.02    0.21

   8   7  -1   13.60    0.98

   8   7  -1   13.50    1.00

   8   7  -1   12.77    1.00

  -8  -7   1   14.22    1.03

  -8  -7   1   14.16    0.99

  -8  -7   1   13.33    1.06

   7   7  -1   12.92    0.88

   7   7  -1   11.45    0.86

   7   7  -1   10.42    0.86

  -7  -7   1   11.97    0.87

  -7  -7   1   11.27    0.92

  -7  -7   1   11.77    0.94

  -7  -7   1   12.64    0.80

   6   7  -1    6.96    0.56

   6   7  -1    6.70    0.55

   6   7  -1    7.19    0.58

  -6  -7   1    7.10    0.56

  -6  -7   1    7.74    0.64

  -6  -7   1    6.12    0.62

   5   7  -1    2.37    0.29

   5   7  -1    2.35    0.29

  -5  -7   1    2.46    0.28

  -5  -7   1    1.79    0.31

  -5  -7   1    2.16    0.21

  -5  -7   1    1.93    0.34

  -5  -7   1    2.16    0.21

   4   7  -1    1.97    0.24

   4   7  -1    1.75    0.27

  -4  -7   1    1.98    0.25

  -4  -7   1    1.41    0.31

  -4  -7   1    1.65    0.19

  -4  -7   1    2.64    0.34

   3   7  -1    0.40    0.19

   3   7  -1    0.38    0.16

  -3  -7   1    0.66    0.13

  -3  -7   1    0.54    0.24

  -3  -7   1    0.14    0.23

  -3  -7   1    0.44    0.16

   2   7  -1    2.99    0.31

   2   7  -1    3.19    0.36

  -2  -7   1    3.65    0.31

  -2  -7   1    3.04    0.39

  -2  -7   1    3.32    0.44

  -2  -7   1    3.97    0.33

   1   7  -1    2.27    0.32

   1   7  -1    3.22    0.27

  -1  -7   1    2.56    0.40

  -1  -7   1    2.73    0.29

  -1  -7   1    3.07    0.32

  -1  -7   1    2.74    0.37

   0   7  -1   51.32    3.59

   0   7  -1   56.35    3.55

   0  -7   1   53.04    3.57

   0  -7   1   56.48    3.59

   0  -7   1   56.26    3.68

  -1   7  -1   13.41    0.82

  -1   7  -1   11.37    0.89

  -1   7  -1   11.62    0.95

   1  -7   1   11.84    0.98

   1  -7   1   11.64    0.86

  -2   7  -1   94.28    6.19

  -2   7  -1   98.66    6.07

  -2   7  -1   95.85    6.13

   2  -7   1   94.05    6.12

   2  -7   1   99.46    6.21

   2  -7   1   83.58    6.09

  -3   7  -1    0.44    0.21

  -3   7  -1    0.62    0.25

  -3   7  -1    0.34    0.10

   3  -7   1    0.40    0.19

   3  -7   1    0.27    0.15

   3  -7   1    0.49    0.26

  -4   7  -1   37.54    2.50

  -4   7  -1   37.76    2.42

  -4   7  -1   37.35    2.35

   4  -7   1   34.08    2.45

   4  -7   1   34.14    2.42

  -5   7  -1    0.16    0.27

  -5   7  -1    0.22    0.20

  -5   7  -1    0.25    0.10

  -5   7  -1    0.06    0.23

   5  -7   1    0.21    0.20

   5  -7   1    0.29    0.21

   5  -7   1    0.53    0.22

  -6   7  -1    1.75    0.19

  -6   7  -1    1.72    0.36

  -6   7  -1    2.03    0.33

  -6   7  -1    1.77    0.30

   6  -7   1    1.59    0.28

   6  -7   1    2.80    0.40

   6  -7   1    1.58    0.33

  -7   7  -1    0.56    0.27

  -7   7  -1    0.22    0.23

  -7   7  -1    0.57    0.29

   7  -7   1    0.45    0.25

   7  -7   1    0.26    0.24

   7  -7   1    0.34    0.25

  -8   7  -1    1.70    0.26

  -8   7  -1    1.37    0.33

  -8   7  -1    1.40    0.35

   8  -7   1    1.30    0.32

   8  -7   1    1.02    0.36

   8  -7   1    1.40    0.30

  -9   7  -1    7.94    0.74

  -9   7  -1    7.78    0.67

  -9   7  -1    7.48    0.79

   9  -7   1    8.18    0.74

   9  -7   1    9.83    0.77

 -10   7  -1   10.44    0.98

 -10   7  -1   10.15    0.89

 -10   7  -1   10.18    0.81

  10  -7   1    9.92    0.75

  10  -7   1   10.80    0.90

  10  -7   1   11.65    0.89

 -11   7  -1    0.49    0.37

 -11   7  -1    1.09    0.35

 -11   7  -1    1.28    0.26

  11  -7   1    0.56    0.35

  11  -7   1    0.81    0.21

  11  -7   1    1.10    0.40

 -12   7  -1    3.95    0.44

 -12   7  -1    3.74    0.57

 -12   7  -1    3.95    0.52

  12  -7   1    4.27    0.57

  12  -7   1    3.51    0.37

  12  -7   1    3.81    0.56

 -13   7  -1    2.35    0.51

 -13   7  -1    2.39    0.35

 -13   7  -1    2.28    0.45

  13  -7   1    3.18    0.52

  13  -7   1    3.08    0.53

 -14   7  -1   17.06    1.29

 -14   7  -1   15.89    1.34

  14  -7   1   17.61    1.34

  14  -7   1   13.67    1.30

 -15   7  -1    0.01    0.36

 -15   7  -1   -0.48    0.31

  15  -7   1    0.02    0.47

  15  -7   1    0.09    0.40

 -16   7  -1   22.52    1.70

  16  -7   1   20.95    1.72

  16  -7   1   22.64    1.76

 -17   7  -1   -0.22    0.46

  17  -7   1    0.13    0.55

  17  -7   1    0.23    0.44

 -18   7  -1    1.40    0.53

  18  -7   1    2.84    0.75

  18  -7   1    2.06    0.57

  18   6  -1    0.84    0.37

  18   6  -1    0.43    0.53

 -18  -6   1    1.48    0.41

 -18  -6   1    0.71    0.51

  17   6  -1    2.09    0.43

  17   6  -1    1.71    0.45

  17   6  -1    2.52    0.62

 -17  -6   1    1.20    0.51

 -17  -6   1    1.89    0.42

  16   6  -1    2.37    0.57

  16   6  -1    1.15    0.39

  16   6  -1    1.63    0.40

 -16  -6   1    1.22    0.37

 -16  -6   1    1.18    0.49

  15   6  -1    8.50    0.74

  15   6  -1    6.75    0.85

  15   6  -1    7.66    0.74

 -15  -6   1    7.40    0.71

 -15  -6   1    6.90    0.81

  14   6  -1   -0.05    0.39

  14   6  -1    0.54    0.32

  14   6  -1    0.05    0.29

 -14  -6   1    0.36    0.27

 -14  -6   1    0.25    0.37

  13   6  -1   18.33    1.50

  13   6  -1   20.47    1.45

  13   6  -1   20.93    1.46

 -13  -6   1   19.96    1.42

 -13  -6   1   19.59    1.51

  12   6  -1    1.69    0.34

  12   6  -1    1.37    0.21

  12   6  -1    1.47    0.41

  12   6  -1    1.32    0.32

 -12  -6   1    1.23    0.29

 -12  -6   1    1.84    0.43

  11   6  -1    1.79    0.24

  11   6  -1    1.99    0.40

  11   6  -1    1.53    0.33

  11   6  -1    2.05    0.35

 -11  -6   1    1.89    0.31

 -11  -6   1    1.88    0.28

 -11  -6   1    1.16    0.38

  10   6  -1    1.88    0.25

  10   6  -1    1.34    0.34

  10   6  -1    1.32    0.30

 -10  -6   1    1.74    0.39

 -10  -6   1    2.13    0.30

 -10  -6   1    2.21    0.33

   9   6  -1    3.22    0.33

   9   6  -1    4.23    0.46

   9   6  -1    2.90    0.38

  -9  -6   1    3.14    0.45

  -9  -6   1    3.26    0.39

  -9  -6   1    2.85    0.39

   8   6  -1    9.20    0.67

   8   6  -1    8.68    0.70

   8   6  -1    7.90    0.71

   8   6  -1    8.84    0.77

  -8  -6   1    8.29    0.75

  -8  -6   1    9.40    0.69

  -8  -6   1    9.84    0.72

   7   6  -1    2.71    0.37

   7   6  -1    2.53    0.31

   7   6  -1    2.49    0.30

   7   6  -1    2.65    0.34

  -7  -6   1    2.51    0.33

  -7  -6   1    3.08    0.25

  -7  -6   1    2.68    0.31

  -7  -6   1    3.16    0.40

   6   6  -1   18.76    1.39

   6   6  -1   19.71    1.40

   6   6  -1   20.98    1.40

  -6  -6   1   21.19    1.40

  -6  -6   1   22.59    1.36

  -6  -6   1   19.60    1.45

   5   6  -1   13.35    0.93

   5   6  -1   13.53    0.93

  -5  -6   1   12.64    0.88

  -5  -6   1   13.41    0.92

  -5  -6   1   13.59    0.98

  -5  -6   1   12.17    0.97

   4   6  -1    5.60    0.43

   4   6  -1    5.03    0.44

  -4  -6   1    4.54    0.48

  -4  -6   1    5.25    0.49

  -4  -6   1    5.30    0.43

   3   6  -1   73.59    4.82

   3   6  -1   73.85    4.80

  -3  -6   1   76.76    4.78

  -3  -6   1   72.71    4.85

  -3  -6   1   73.19    4.81

   2   6  -1    0.47    0.13

   2   6  -1    0.49    0.20

  -2  -6   1    0.45    0.15

  -2  -6   1    0.53    0.22

  -2  -6   1    0.11    0.23

  -2  -6   1    0.36    0.13

   1   6  -1  101.33    6.64

   1   6  -1  107.40    6.61

  -1  -6   1   98.87    6.63

  -1  -6   1  100.22    6.70

  -1  -6   1  101.32    6.67

  -1  -6   1  105.55    6.62

   0   6  -1   15.49    1.12

   0   6  -1   17.12    1.07

   0  -6   1   16.78    1.09

   0  -6   1   14.19    1.13

   0  -6   1   16.00    1.10

  -1   6  -1   30.63    2.10

  -1   6  -1   32.16    2.05

   1  -6   1   31.95    2.08

   1  -6   1   30.92    2.05

  -2   6  -1   22.29    1.55

  -2   6  -1   22.90    1.49

  -2   6  -1   23.43    1.61

   2  -6   1   22.19    1.51

   2  -6   1   22.76    1.54

   2  -6   1   21.94    1.58

   2  -6   1   24.20    1.63

  -3   6  -1   17.08    1.21

  -3   6  -1   15.84    1.14

  -3   6  -1   17.93    1.08

   3  -6   1   14.19    1.17

   3  -6   1   15.69    1.13

   3  -6   1   16.36    1.12

  -4   6  -1    1.07    0.22

  -4   6  -1    1.12    0.28

  -4   6  -1    1.40    0.23

  -4   6  -1    1.55    0.15

   4  -6   1    1.63    0.30

   4  -6   1    1.52    0.25

   4  -6   1    1.19    0.21

  -5   6  -1    6.08    0.59

  -5   6  -1    7.21    0.64

  -5   6  -1    7.12    0.49

  -5   6  -1    7.17    0.56

   5  -6   1    6.76    0.58

   5  -6   1    6.94    0.56

  -6   6  -1    9.69    0.70

  -6   6  -1    9.46    0.75

  -6   6  -1    8.66    0.78

   6  -6   1   10.19    0.74

   6  -6   1    8.73    0.77

  -7   6  -1    2.63    0.30

  -7   6  -1    2.13    0.35

  -7   6  -1    2.50    0.32

   7  -6   1    2.83    0.36

   7  -6   1    2.22    0.24

   7  -6   1    1.75    0.32

   7  -6   1    2.54    0.36

  -8   6  -1    0.62    0.25

  -8   6  -1    0.29    0.19

  -8   6  -1    0.57    0.27

   8  -6   1    0.62    0.25

   8  -6   1    0.77    0.27

   8  -6   1    0.28    0.14

  -9   6  -1    1.56    0.33

  -9   6  -1    2.06    0.27

  -9   6  -1    1.49    0.35

   9  -6   1    2.04    0.23

   9  -6   1    2.59    0.40

   9  -6   1    1.10    0.32

 -10   6  -1    1.06    0.23

 -10   6  -1    1.16    0.33

 -10   6  -1    0.84    0.31

  10  -6   1    0.91    0.20

  10  -6   1    1.95    0.37

  10  -6   1    0.84    0.33

 -11   6  -1   18.96    1.44

 -11   6  -1   19.82    1.50

 -11   6  -1   19.91    1.36

  11  -6   1   20.07    1.34

  11  -6   1   18.59    1.46

  11  -6   1   20.49    1.49

 -12   6  -1    0.52    0.33

 -12   6  -1    0.43    0.20

 -12   6  -1    0.30    0.33

  12  -6   1    0.54    0.37

  12  -6   1    0.82    0.41

  12  -6   1    0.62    0.19

 -13   6  -1    5.91    0.64

 -13   6  -1    5.99    0.52

 -13   6  -1    5.50    0.69

  13  -6   1    4.60    0.64

  13  -6   1    6.43    0.70

  13  -6   1    5.79    0.49

 -14   6  -1    1.30    0.43

 -14   6  -1    1.28    0.38

  14  -6   1    1.59    0.45

  14  -6   1    1.06    0.45

 -15   6  -1   -0.23    0.38

 -15   6  -1   -0.42    0.32

  15  -6   1   -0.38    0.45

  15  -6   1   -0.30    0.36

 -16   6  -1    4.14    0.59

 -16   6  -1    3.53    0.64

  16  -6   1    4.76    0.72

  16  -6   1    3.70    0.63

 -17   6  -1    3.79    0.65

  17  -6   1    6.25    0.76

  17  -6   1    5.62    0.82

 -18   6  -1   -0.50    0.40

  18  -6   1    1.15    0.49

  18  -6   1    0.46    0.53

  19   5  -1    0.97    0.38

  19   5  -1    0.73    0.51

 -19  -5   1   -0.82    0.57

 -19  -5   1    1.28    0.36

  18   5  -1    2.77    0.62

  18   5  -1    3.24    0.49

 -18  -5   1    2.74    0.49

  17   5  -1    1.66    0.53

  17   5  -1    2.31    0.48

  17   5  -1    2.67    0.48

 -17  -5   1    3.08    0.42

 -17  -5   1    2.95    0.44

  16   5  -1    1.00    0.34

  16   5  -1   -0.08    0.32

  16   5  -1    0.92    0.45

 -16  -5   1    1.09    0.33

 -16  -5   1    0.98    0.35

  15   5  -1    1.18    0.34

  15   5  -1    0.85    0.42

  15   5  -1    0.35    0.31

 -15  -5   1    1.07    0.35

 -15  -5   1    1.05    0.32

  14   5  -1    7.03    0.65

  14   5  -1    5.90    0.59

  14   5  -1    6.43    0.77

 -14  -5   1    6.61    0.64

 -14  -5   1    6.32    0.64

  13   5  -1    5.59    0.60

  13   5  -1    5.95    0.59

  13   5  -1    5.78    0.70

 -13  -5   1    5.79    0.70

 -13  -5   1    6.49    0.61

 -13  -5   1    5.86    0.56

  12   5  -1    7.04    0.66

  12   5  -1    8.07    0.72

  12   5  -1    7.69    0.54

  12   5  -1    6.79    0.65

 -12  -5   1    7.15    0.61

 -12  -5   1    6.88    0.63

 -12  -5   1    7.16    0.63

 -12  -5   1    7.51    0.75

  11   5  -1   18.17    1.37

  11   5  -1   18.62    1.37

  11   5  -1   21.45    1.42

  11   5  -1   18.89    1.29

 -11  -5   1   19.51    1.38

 -11  -5   1   19.56    1.34

 -11  -5   1   18.84    1.43

 -11  -5   1   18.49    1.35

  10   5  -1   10.46    0.77

  10   5  -1   11.27    0.83

 -10  -5   1   10.97    0.82

 -10  -5   1   10.86    0.91

 -10  -5   1   11.39    0.83

   9   5  -1   28.33    1.96

   9   5  -1   29.57    1.92

   9   5  -1   24.59    1.88

   9   5  -1   28.09    1.84

  -9  -5   1   28.03    1.88

  -9  -5   1   27.47    1.88

  -9  -5   1   28.09    1.93

   8   5  -1    1.38    0.22

   8   5  -1    1.35    0.19

   8   5  -1    0.92    0.29

   8   5  -1    1.14    0.25

  -8  -5   1    1.76    0.32

  -8  -5   1    1.40    0.23

  -8  -5   1    1.52    0.23

   7   5  -1    2.01    0.28

   7   5  -1    1.57    0.24

   7   5  -1    1.27    0.20

   7   5  -1    1.82    0.30

  -7  -5   1    1.41    0.29

  -7  -5   1    1.69    0.23

  -7  -5   1    1.74    0.24

   6   5  -1   18.66    1.27

   6   5  -1   18.32    1.25

   6   5  -1   19.17    1.27

   6   5  -1   18.43    1.32

  -6  -5   1   17.20    1.23

  -6  -5   1   17.57    1.30

  -6  -5   1   19.35    1.28

  -6  -5   1   19.47    1.26

   5   5  -1    1.11    0.19

   5   5  -1    0.40    0.16

  -5  -5   1    0.59    0.12

  -5  -5   1    0.39    0.22

  -5  -5   1    0.77    0.17

  -5  -5   1    1.01    0.21

   4   5  -1   26.50    1.78

   4   5  -1   27.05    1.78

  -4  -5   1   25.50    1.81

  -4  -5   1   28.51    1.78

  -4  -5   1   26.01    1.82

   3   5  -1    1.94    0.24

   3   5  -1    1.94    0.26

  -3  -5   1    3.16    0.38

  -3  -5   1    2.65    0.28

  -3  -5   1    2.68    0.30

   2   5  -1   22.54    1.46

   2   5  -1   21.02    1.48

  -2  -5   1   22.18    1.46

  -2  -5   1   22.87    1.53

  -2  -5   1   21.49    1.49

  -2  -5   1   21.52    1.44

   1   5  -1    3.39    0.31

   1   5  -1    4.11    0.37

  -1  -5   1    3.36    0.33

  -1  -5   1    3.43    0.39

  -1  -5   1    4.72    0.47

  -1  -5   1    4.09    0.32

   0   5  -1    0.57    0.18

   0  -5   1    0.48    0.25

   0  -5   1    0.36    0.11

   0  -5   1    0.55    0.21

  -1   5  -1   37.20    2.63

  -1   5  -1   43.60    2.59

   1  -5   1   38.35    2.69

   1  -5   1   41.05    2.59

   1  -5   1   39.20    2.62

  -2   5  -1   22.54    1.52

  -2   5  -1   22.61    1.56

  -2   5  -1   22.76    1.61

   2  -5   1   24.83    1.60

   2  -5   1   24.78    1.64

   2  -5   1   22.45    1.56

  -3   5  -1    7.92    0.55

  -3   5  -1    7.83    0.60

  -3   5  -1    8.45    0.68

   3  -5   1    7.51    0.63

   3  -5   1    7.52    0.59

   3  -5   1    9.33    0.64

  -4   5  -1    0.07    0.21

  -4   5  -1    0.36    0.21

  -4   5  -1    0.28    0.17

   4  -5   1    0.30    0.19

   4  -5   1    0.32    0.18

   4  -5   1    0.35    0.22

  -5   5  -1   11.26    0.84

  -5   5  -1   11.29    0.75

  -5   5  -1    9.40    0.77

   5  -5   1   10.77    0.80

   5  -5   1    8.91    0.74

   5  -5   1   11.01    0.78

   5  -5   1    9.51    0.78

  -6   5  -1   29.07    1.88

  -6   5  -1   27.09    1.91

  -6   5  -1   27.85    1.95

   6  -5   1   26.45    1.93

   6  -5   1   30.10    1.85

  -7   5  -1   10.05    0.73

  -7   5  -1    9.29    0.76

  -7   5  -1    8.64    0.68

   7  -5   1    8.81    0.74

   7  -5   1   10.65    0.65

   7  -5   1    7.86    0.71

   7  -5   1    9.04    0.73

  -8   5  -1   34.51    2.25

  -8   5  -1   33.00    2.30

  -8   5  -1   32.66    2.33

   8  -5   1   34.01    2.30

   8  -5   1   35.35    2.23

  -9   5  -1    3.94    0.45

  -9   5  -1    3.48    0.36

  -9   5  -1    4.08    0.49

   9  -5   1    3.28    0.44

   9  -5   1    3.22    0.44

   9  -5   1    4.52    0.34

 -10   5  -1   21.27    1.59

 -10   5  -1   20.40    1.54

 -10   5  -1   21.51    1.47

  10  -5   1   20.54    1.56

  10  -5   1   24.47    1.47

  10  -5   1   22.00    1.57

 -11   5  -1    0.48    0.27

 -11   5  -1    0.46    0.29

 -11   5  -1    0.25    0.18

  11  -5   1    0.45    0.32

  11  -5   1    0.40    0.30

  11  -5   1    0.68    0.17

 -12   5  -1    2.58    0.40

 -12   5  -1    2.34    0.28

 -12   5  -1    2.08    0.41

  12  -5   1    1.75    0.44

  12  -5   1    2.51    0.28

  12  -5   1    1.95    0.42

 -13   5  -1    0.85    0.34

 -13   5  -1    0.90    0.32

  13  -5   1    1.06    0.40

  13  -5   1    0.76    0.37

  13  -5   1    0.62    0.20

 -14   5  -1    0.50    0.34

 -14   5  -1    0.74    0.39

  14  -5   1    1.68    0.44

  14  -5   1    0.78    0.22

  14  -5   1    0.71    0.42

 -15   5  -1    5.74    0.65

 -15   5  -1    5.80    0.71

  15  -5   1    4.19    0.64

  15  -5   1    4.93    0.72

 -16   5  -1   -0.12    0.35

 -16   5  -1    0.34    0.44

  16  -5   1    1.42    0.51

  16  -5   1    0.58    0.42

 -17   5  -1   -0.88    0.37

 -17   5  -1   -0.23    0.38

  17  -5   1    0.57    0.49

  17  -5   1    0.86    0.49

 -18   5  -1   -0.85    0.39

  18  -5   1    0.07    0.42

  18  -5   1    0.41    0.51

 -19   5  -1   -0.58    0.51

 -19   5  -1    1.27    0.46

  19  -5   1    1.19    0.59

  19  -5   1    0.79    0.47

  19   4  -1    6.46    0.72

 -19  -4   1    5.49    0.68

  18   4  -1    0.41    0.32

  18   4  -1    0.50    0.49

 -18  -4   1    0.28    0.35

  17   4  -1    0.03    0.29

  17   4  -1    0.40    0.43

 -17  -4   1    0.62    0.29

 -17  -4   1    0.33    0.30

  16   4  -1    8.45    0.80

  16   4  -1    8.67    0.83

  16   4  -1   11.25    1.01

 -16  -4   1    9.46    0.81

 -16  -4   1    9.36    0.82

  15   4  -1    0.32    0.45

  15   4  -1    0.36    0.28

  15   4  -1    0.44    0.28

  15   4  -1    0.10    0.29

 -15  -4   1    0.52    0.25

 -15  -4   1    0.30    0.27

  14   4  -1    2.64    0.56

  14   4  -1    3.12    0.43

  14   4  -1    3.27    0.45

  14   4  -1    3.75    0.44

 -14  -4   1    3.32    0.43

 -14  -4   1    3.69    0.46

  13   4  -1    0.68    0.27

  13   4  -1    0.58    0.28

  13   4  -1    0.69    0.35

  13   4  -1    0.04    0.24

 -13  -4   1    0.49    0.23

 -13  -4   1    0.57    0.26

  12   4  -1    0.27    0.25

  12   4  -1    0.26    0.25

  12   4  -1    0.44    0.32

  12   4  -1    0.30    0.23

  12   4  -1    0.34    0.10

 -12  -4   1    0.09    0.23

 -12  -4   1    0.57    0.23

 -12  -4   1    0.33    0.18

  11   4  -1    9.37    0.70

  11   4  -1    8.09    0.75

  11   4  -1    7.74    0.67

  11   4  -1    8.97    0.67

  11   4  -1    8.25    0.59

 -11  -4   1    8.97    0.67

 -11  -4   1    8.07    0.68

 -11  -4   1    7.97    0.68

  10   4  -1   28.08    1.98

  10   4  -1   27.69    1.93

  10   4  -1   28.30    1.93

  10   4  -1   29.09    1.86

 -10  -4   1   28.88    1.93

 -10  -4   1   28.02    1.92

 -10  -4   1   28.40    1.91

   9   4  -1   17.07    1.23

   9   4  -1   16.47    1.28

   9   4  -1   17.66    1.16

  -9  -4   1   17.39    1.22

  -9  -4   1   18.19    1.21

  -9  -4   1   17.35    1.21

   8   4  -1   47.36    2.99

   8   4  -1   44.13    2.94

   8   4  -1   40.70    2.95

   8   4  -1   44.35    2.90

  -8  -4   1   48.13    2.94

  -8  -4   1   42.66    2.94

  -8  -4   1   44.39    2.93

   7   4  -1   21.50    1.48

   7   4  -1   20.56    1.42

   7   4  -1   20.48    1.46

   7   4  -1   22.23    1.51

  -7  -4   1   21.96    1.50

  -7  -4   1   21.47    1.47

  -7  -4   1   22.47    1.46

  -7  -4   1   21.07    1.45

   6   4  -1    5.88    0.50

   6   4  -1    6.72    0.49

   6   4  -1    4.86    0.45

   6   4  -1    6.09    0.54

  -6  -4   1    5.91    0.49

  -6  -4   1    7.10    0.55

  -6  -4   1    6.00    0.47

  -6  -4   1    6.06    0.45

   5   4  -1    8.64    0.65

   5   4  -1    7.34    0.57

   5   4  -1    7.61    0.56

  -5  -4   1    8.39    0.61

  -5  -4   1    6.69    0.54

  -5  -4   1    8.95    0.59

  -5  -4   1    6.35    0.61

   4   4  -1   34.60    2.30

   4   4  -1   34.29    2.30

  -4  -4   1   35.12    2.28

  -4  -4   1   33.92    2.30

  -4  -4   1   39.46    2.33

  -4  -4   1   32.75    2.33

   3   4  -1   25.35    1.72

   3   4  -1   26.17    1.72

  -3  -4   1   26.49    1.75

  -3  -4   1   26.46    1.72

   2   4  -1   25.33    1.66

   2   4  -1   23.46    1.65

   2   4  -1   25.76    1.66

  -2  -4   1   24.70    1.65

  -2  -4   1   26.69    1.69

   1   4  -1    2.22    0.21

   1   4  -1    1.62    0.23

   1   4  -1    2.18    0.20

  -1  -4   1    2.35    0.20

  -1  -4   1    2.85    0.27

  -1  -4   1    2.26    0.21

   0   4  -1   10.70    0.78

   0   4  -1   12.77    0.80

   0   4  -1   11.97    0.82

   0  -4   1   11.59    0.78

   0  -4   1   12.61    0.80

   0  -4   1   10.84    0.83

   0  -4   1   12.24    0.81

  -1   4  -1   40.61    2.60

  -1   4  -1   39.75    2.62

  -1   4  -1   38.72    2.63

   1  -4   1   36.80    2.67

   1  -4   1   41.19    2.60

   1  -4   1   44.19    2.61

   1  -4   1   40.18    2.62

   1  -4   1   39.67    2.65

  -2   4  -1   33.69    2.21

  -2   4  -1   36.29    2.16

  -2   4  -1   32.58    2.14

  -2   4  -1   32.69    2.17

   2  -4   1   33.57    2.23

   2  -4   1   29.61    2.16

   2  -4   1   33.64    2.18

  -3   4  -1    0.61    0.16

  -3   4  -1    0.40    0.19

  -3   4  -1    0.86    0.17

  -3   4  -1    0.86    0.12

   3  -4   1    1.00    0.20

  -4   4  -1   17.90    1.25

  -4   4  -1   19.10    1.17

  -4   4  -1   17.76    1.20

  -4   4  -1   16.10    1.22

   4  -4   1   19.83    1.22

   4  -4   1   17.04    1.22

   4  -4   1   16.38    1.17

   4  -4   1   17.54    1.24

  -5   4  -1    0.72    0.22

  -5   4  -1    0.32    0.17

  -5   4  -1    0.61    0.12

  -5   4  -1    0.65    0.11

  -5   4  -1    0.45    0.20

   5  -4   1    0.47    0.24

   5  -4   1    0.57    0.22

   5  -4   1    0.53    0.19

   5  -4   1    0.79    0.13

   5  -4   1    0.94    0.20

  -6   4  -1   16.29    1.02

  -6   4  -1   15.01    1.10

  -6   4  -1   15.37    1.02

  -6   4  -1   14.85    1.07

   6  -4   1   15.41    1.08

   6  -4   1   13.83    1.07

   6  -4   1   14.75    1.08

   6  -4   1   14.52    1.00

  -7   4  -1    2.81    0.27

  -7   4  -1    2.48    0.33

  -7   4  -1    2.50    0.29

   7  -4   1    3.22    0.37

   7  -4   1    2.15    0.31

   7  -4   1    2.00    0.32

   7  -4   1    2.48    0.25

  -8   4  -1   27.34    1.69

  -8   4  -1   25.63    1.77

  -8   4  -1   26.13    1.74

   8  -4   1   25.73    1.76

   8  -4   1   25.83    1.67

   8  -4   1   23.45    1.74

   8  -4   1   22.86    1.74

  -9   4  -1    0.20    0.14

  -9   4  -1    0.59    0.22

  -9   4  -1    0.39    0.23

   9  -4   1    0.51    0.21

   9  -4   1    0.09    0.24

   9  -4   1    0.39    0.14

 -10   4  -1    1.31    0.31

 -10   4  -1    1.17    0.19

 -10   4  -1    0.74    0.26

  10  -4   1    1.34    0.18

  10  -4   1    0.98    0.31

  10  -4   1    0.83    0.29

 -11   4  -1    1.23    0.30

 -11   4  -1    1.17    0.34

 -11   4  -1    0.86    0.18

  11  -4   1    1.18    0.37

  11  -4   1    1.35    0.20

  11  -4   1    0.69    0.31

 -12   4  -1   11.86    0.96

 -12   4  -1   12.40    1.04

 -12   4  -1   12.17    0.85

  12  -4   1   13.19    0.86

  12  -4   1    9.88    0.98

  12  -4   1   12.33    0.99

 -13   4  -1   -0.08    0.29

 -13   4  -1   -0.07    0.33

  13  -4   1    0.11    0.17

  13  -4   1    0.21    0.34

  13  -4   1    0.17    0.32

 -14   4  -1   13.19    1.06

 -14   4  -1   13.14    1.15

  14  -4   1   12.20    1.09

  14  -4   1   13.29    0.94

  14  -4   1   13.40    1.12

 -15   4  -1    6.77    0.79

 -15   4  -1    7.91    0.83

  15  -4   1    8.53    0.81

  15  -4   1    6.99    0.61

  15  -4   1    7.38    0.82

 -16   4  -1   -1.02    0.39

 -16   4  -1   -0.28    0.35

  16  -4   1   -0.13    0.41

  16  -4   1   -0.02    0.37

 -17   4  -1   -0.60    0.37

 -17   4  -1   -1.40    0.43

  17  -4   1   -0.09    0.45

  17  -4   1    0.07    0.40

 -18   4  -1   10.53    1.10

 -18   4  -1   13.74    1.07

 -18   4  -1    9.76    1.14

 -19   4  -1    0.37    0.59

 -19   4  -1    2.58    0.53

  19  -4   1    3.51    0.80

  19  -4   1    2.05    0.56

  20   3  -1    1.65    0.61

 -20  -3   1    1.97    0.43

  19   3  -1   16.20    1.23

  19   3  -1   13.20    1.32

  19   3  -1   17.38    1.51

 -19  -3   1   17.87    1.31

  18   3  -1    0.84    0.40

  18   3  -1    1.13    0.37

  18   3  -1    0.97    0.57

 -18  -3   1    1.02    0.35

 -18  -3   1    1.48    0.40

  17   3  -1   14.07    1.10

  17   3  -1   14.56    1.26

  17   3  -1   14.32    1.13

 -17  -3   1   14.13    1.12

 -17  -3   1   14.25    1.12

  16   3  -1    0.67    0.29

  16   3  -1    0.74    0.36

  16   3  -1    0.26    0.42

 -16  -3   1    1.84    0.34

 -16  -3   1    1.07    0.32

 -16  -3   1    1.17    0.33

  15   3  -1    2.26    0.53

  15   3  -1    3.24    0.45

  15   3  -1    2.34    0.44

  15   3  -1    2.90    0.40

 -15  -3   1    3.18    0.43

 -15  -3   1    2.91    0.42

 -15  -3   1    4.03    0.49

  14   3  -1    4.79    0.50

  14   3  -1    4.72    0.55

  14   3  -1    5.21    0.65

  14   3  -1    5.16    0.55

 -14  -3   1    4.06    0.48

 -14  -3   1    4.60    0.52

 -14  -3   1    4.78    0.57

  13   3  -1   24.44    1.64

  13   3  -1   20.69    1.71

  13   3  -1   23.56    1.64

  13   3  -1   22.49    1.61

 -13  -3   1   23.41    1.59

 -13  -3   1   23.66    1.64

 -13  -3   1   22.93    1.67

 -13  -3   1   23.85    1.63

  12   3  -1    0.76    0.25

  12   3  -1    0.93    0.28

  12   3  -1    1.30    0.37

  12   3  -1    0.93    0.28

 -12  -3   1    0.60    0.25

 -12  -3   1    0.87    0.28

 -12  -3   1    0.85    0.20

 -12  -3   1    0.72    0.27

  11   3  -1    4.00    0.29

  11   3  -1    3.68    0.49

  11   3  -1    4.21    0.44

  11   3  -1    4.18    0.29

  11   3  -1    3.80    0.44

  11   3  -1    3.86    0.44

  11   3  -1    3.45    0.50

 -11  -3   1    3.91    0.45

 -11  -3   1    4.74    0.50

 -11  -3   1    4.37    0.46

 -11  -3   1    4.30    0.39

  10   3  -1   -0.04    0.14

  10   3  -1    0.13    0.08

  10   3  -1   -0.30    0.21

  10   3  -1    0.27    0.19

  10   3  -1   -0.21    0.24

  10   3  -1    0.10    0.08

  10   3  -1    0.02    0.18

 -10  -3   1   -0.07    0.18

 -10  -3   1   -0.04    0.13

 -10  -3   1    0.19    0.18

 -10  -3   1    0.07    0.21

   9   3  -1   16.23    1.23

   9   3  -1   15.86    1.22

   9   3  -1   18.18    1.19

   9   3  -1   16.67    1.18

   9   3  -1   16.87    1.11

   9   3  -1   17.75    1.18

  -9  -3   1   16.13    1.22

  -9  -3   1   17.05    1.16

  -9  -3   1   17.10    1.18

  -9  -3   1   17.48    1.19

   8   3  -1   14.88    0.98

   8   3  -1   11.64    0.91

   8   3  -1   13.13    0.97

   8   3  -1   12.41    0.86

   8   3  -1   13.01    0.91

   8   3  -1   12.12    0.92

  -8  -3   1   13.42    0.93

  -8  -3   1   12.49    0.91

  -8  -3   1   13.15    0.90

   7   3  -1   62.33    4.08

   7   3  -1   68.51    4.14

   7   3  -1   60.18    4.12

   7   3  -1   63.63    4.10

   7   3  -1   64.31    4.15

  -7  -3   1   63.44    4.10

  -7  -3   1   63.09    4.12

  -7  -3   1   59.40    4.11

   6   3  -1    2.10    0.22

   6   3  -1    2.76    0.33

   6   3  -1    2.91    0.32

   6   3  -1    2.73    0.32

   6   3  -1    2.21    0.25

   6   3  -1    2.19    0.25

  -6  -3   1    2.63    0.28

  -6  -3   1    2.21    0.26

  -6  -3   1    1.95    0.26

  -6  -3   1    1.94    0.26

   5   3  -1   80.25    4.78

   5   3  -1   74.83    4.75

   5   3  -1   75.26    4.78

   5   3  -1   74.67    4.80

   5   3  -1   72.28    4.77

  -5  -3   1   76.27    4.80

  -5  -3   1   73.38    4.77

  -5  -3   1   64.86    4.75

  -5  -3   1   72.80    4.77

  -5  -3   1   71.32    4.77

   4   3  -1   10.39    0.72

   4   3  -1    9.54    0.72

   4   3  -1   10.27    0.75

   4   3  -1   10.51    0.70

  -4  -3   1    9.66    0.74

  -4  -3   1   10.08    0.70

  -4  -3   1   11.62    0.73

  -4  -3   1   10.36    0.72

   3   3  -1  115.92    7.49

   3   3  -1  118.34    7.51

   3   3  -1  116.53    7.49

   3   3  -1  112.55    7.49

  -3  -3   1  109.58    7.51

  -3  -3   1  121.67    7.49

  -3  -3   1  119.28    7.51

   2   3  -1   49.73    3.38

   2   3  -1   56.49    3.41

   2   3  -1   51.96    3.39

   2   3  -1   50.78    3.39

  -2  -3   1   53.79    3.39

  -2  -3   1   52.14    3.41

  -2  -3   1   51.64    3.39

   1   3  -1    0.36    0.08

   1   3  -1    0.33    0.10

   1   3  -1    0.13    0.10

   1   3  -1    0.20    0.12

   1   3  -1    0.13    0.13

  -1  -3   1    0.09    0.12

  -1  -3   1    0.23    0.08

  -1  -3   1    0.10    0.12

  -1  -3   1    0.28    0.08

  -1  -3   1    0.11    0.09

   0   3  -1   34.84    2.23

   0   3  -1   33.51    2.20

   0   3  -1   35.88    2.21

   0   3  -1   31.76    2.21

   0   3  -1   36.89    2.25

   0   3  -1   35.30    2.21

   0  -3   1   32.46    2.22

   0  -3   1   33.83    2.25

   0  -3   1   34.30    2.21

   0  -3   1   33.23    2.19

   0  -3   1   32.48    2.21

   0  -3   1   33.22    2.21

  -1   3  -1    8.07    0.64

  -1   3  -1    8.25    0.60

  -1   3  -1    9.53    0.58

  -1   3  -1   10.10    0.69

  -1   3  -1    9.68    0.60

  -1   3  -1    7.87    0.64

   1  -3   1    8.62    0.61

   1  -3   1    8.02    0.62

   1  -3   1    8.96    0.57

   1  -3   1    8.31    0.65

   1  -3   1    8.34    0.59

  -2   3  -1   20.98    1.50

  -2   3  -1   22.69    1.48

  -2   3  -1   21.19    1.47

  -2   3  -1   23.89    1.46

   2  -3   1   21.46    1.48

   2  -3   1   23.66    1.47

  -3   3  -1   28.36    1.88

  -3   3  -1   28.18    1.84

  -3   3  -1   28.95    1.82

  -3   3  -1   30.63    1.86

   3  -3   1   26.85    1.87

   3  -3   1   28.97    1.82

   3  -3   1   24.60    1.86

  -4   3  -1    0.16    0.11

  -4   3  -1    0.22    0.08

  -4   3  -1    0.19    0.07

  -4   3  -1    0.14    0.15

  -4   3  -1    0.05    0.14

   4  -3   1    0.31    0.14

   4  -3   1    0.19    0.08

   4  -3   1    0.27    0.15

   4  -3   1    0.16    0.17

   4  -3   1    0.18    0.14

  -5   3  -1   14.96    0.99

  -5   3  -1   14.23    1.05

  -5   3  -1   14.92    0.98

  -5   3  -1   14.79    1.03

  -5   3  -1   15.63    0.97

   5  -3   1   13.99    1.04

   5  -3   1   15.15    1.04

   5  -3   1   15.23    1.03

   5  -3   1   13.67    0.98

  -6   3  -1   11.10    0.73

  -6   3  -1   10.01    0.75

  -6   3  -1   11.14    0.85

  -6   3  -1   10.10    0.79

   6  -3   1   10.79    0.82

   6  -3   1   11.16    0.81

   6  -3   1   11.72    0.81

   6  -3   1   11.12    0.74

  -7   3  -1   58.99    3.75

  -7   3  -1   54.75    3.77

  -7   3  -1   56.05    3.70

   7  -3   1   61.43    3.77

   7  -3   1   56.75    3.70

   7  -3   1   54.76    3.76

  -8   3  -1    7.71    0.61

  -8   3  -1    7.84    0.65

  -8   3  -1    7.62    0.54

   8  -3   1    7.79    0.54

   8  -3   1    7.22    0.62

  -9   3  -1   64.41    4.31

  -9   3  -1   65.27    4.25

  -9   3  -1   66.65    4.34

   9  -3   1   67.36    4.33

   9  -3   1   65.36    4.25

   9  -3   1   64.72    4.33

 -10   3  -1   -0.20    0.19

 -10   3  -1    0.04    0.22

 -10   3  -1    0.19    0.12

  10  -3   1   -0.03    0.13

  10  -3   1   -0.01    0.23

  10  -3   1    0.25    0.26

 -11   3  -1   76.01    5.15

 -11   3  -1   81.44    5.21

 -11   3  -1   80.24    5.08

  11  -3   1   79.48    5.09

  11  -3   1   73.08    5.19

  11  -3   1   80.48    5.18

 -12   3  -1    3.32    0.31

 -12   3  -1    3.51    0.45

 -12   3  -1    3.97    0.51

  12  -3   1    3.89    0.37

  12  -3   1    4.36    0.51

  12  -3   1    2.70    0.49

 -13   3  -1    0.55    0.35

 -13   3  -1    0.73    0.31

  13  -3   1    0.36    0.19

  13  -3   1    0.60    0.36

  13  -3   1    0.64    0.34

 -14   3  -1    2.61    0.49

 -14   3  -1    2.90    0.46

  14  -3   1    3.91    0.57

  14  -3   1    3.16    0.49

  14  -3   1    3.20    0.35

 -15   3  -1    6.97    0.82

 -15   3  -1    6.63    0.75

  15  -3   1    7.86    0.78

  15  -3   1    8.58    0.83

  15  -3   1    7.62    0.61

 -16   3  -1   -0.67    0.34

  16  -3   1    0.04    0.41

  16  -3   1   -0.15    0.20

  16  -3   1    0.01    0.42

 -17   3  -1    4.39    0.59

 -17   3  -1    2.39    0.54

  17  -3   1    4.14    0.59

  17  -3   1    4.41    0.69

  17  -3   1    3.64    0.59

 -18   3  -1   -1.02    0.39

 -18   3  -1    0.18    0.36

  18  -3   1    0.66    0.49

  18  -3   1    0.31    0.40

 -19   3  -1   -1.30    0.41

 -19   3  -1   -0.18    0.34

  19  -3   1   -0.27    0.41

  19  -3   1   -0.43    0.48

  20  -3   1    1.40    0.71

  20   2  -1    1.13    0.39

  20   2  -1    1.77    0.63

  20   2  -1    1.82    0.48

 -20  -2   1    2.48    0.47

  19   2  -1    1.60    0.49

  19   2  -1    1.79    0.38

  19   2  -1    2.15    0.60

 -19  -2   1    2.00    0.43

  18   2  -1    0.27    0.45

  18   2  -1    0.37    0.40

  18   2  -1    0.37    0.32

 -18  -2   1    0.49    0.28

 -18  -2   1    0.65    0.33

  17   2  -1    5.35    0.59

  17   2  -1    5.50    0.66

  17   2  -1    6.33    0.81

 -17  -2   1    6.33    0.65

 -17  -2   1    6.99    0.70

 -17  -2   1    6.25    0.65

  16   2  -1    0.27    0.36

  16   2  -1    1.11    0.46

  16   2  -1    0.84    0.32

 -16  -2   1    1.06    0.29

 -16  -2   1    1.43    0.35

 -16  -2   1    1.12    0.35

  15   2  -1    2.33    0.36

  15   2  -1    1.52    0.48

  15   2  -1    1.53    0.40

 -15  -2   1    1.94    0.37

 -15  -2   1    1.86    0.38

 -15  -2   1    2.25    0.39

  14   2  -1    0.98    0.31

  14   2  -1    0.54    0.28

  14   2  -1    0.72    0.28

  14   2  -1    0.72    0.39

 -14  -2   1    0.58    0.29

 -14  -2   1    0.69    0.29

 -14  -2   1    0.97    0.30

  13   2  -1    3.48    0.39

  13   2  -1    3.39    0.39

  13   2  -1    2.76    0.50

  13   2  -1    2.47    0.40

 -13  -2   1    2.92    0.40

 -13  -2   1    3.33    0.41

 -13  -2   1    2.73    0.36

 -13  -2   1    2.97    0.42

  12   2  -1    0.12    0.25

  12   2  -1   -0.01    0.18

  12   2  -1   -0.05    0.31

  12   2  -1   -0.01    0.20

  12   2  -1   -0.19    0.23

 -12  -2   1    0.01    0.26

 -12  -2   1    0.21    0.23

 -12  -2   1    0.01    0.21

 -12  -2   1    0.04    0.17

  11   2  -1    8.14    0.69

  11   2  -1   10.34    0.69

  11   2  -1    7.97    0.67

  11   2  -1    8.38    0.72

  11   2  -1   10.16    0.79

 -11  -2   1    8.65    0.71

 -11  -2   1    8.20    0.66

 -11  -2   1    8.25    0.74

 -11  -2   1    8.25    0.69

  10   2  -1   31.14    2.07

  10   2  -1   28.15    2.05

  10   2  -1   30.07    2.05

  10   2  -1   33.25    2.12

  10   2  -1   31.22    2.09

 -10  -2   1   30.30    2.09

 -10  -2   1   28.90    2.05

 -10  -2   1   30.94    2.04

 -10  -2   1   31.45    2.07

   9   2  -1   15.37    0.95

   9   2  -1   15.57    1.04

   9   2  -1   14.49    1.02

   9   2  -1   15.58    1.03

   9   2  -1   14.54    1.06

   9   2  -1   12.30    1.06

  -9  -2   1   13.92    1.03

  -9  -2   1   13.35    1.00

  -9  -2   1   15.22    1.07

  -9  -2   1   15.06    1.03

   8   2  -1   65.87    4.28

   8   2  -1   69.27    4.37

   8   2  -1   65.32    4.33

   8   2  -1   68.37    4.35

   8   2  -1   62.84    4.37

   8   2  -1   69.82    4.35

  -8  -2   1   62.73    4.34

  -8  -2   1   65.92    4.34

  -8  -2   1   67.58    4.37

  -8  -2   1   68.01    4.33

   7   2  -1   16.52    1.16

   7   2  -1   16.70    1.13

   7   2  -1   15.55    1.07

   7   2  -1   16.33    1.14

   7   2  -1   16.22    1.16

   7   2  -1   17.65    1.14

  -7  -2   1   17.72    1.12

  -7  -2   1   15.33    1.17

  -7  -2   1   17.12    1.14

  -7  -2   1   15.53    1.13

   6   2  -1    3.09    0.38

   6   2  -1    3.35    0.35

   6   2  -1    2.57    0.30

   6   2  -1    2.44    0.21

   6   2  -1    2.31    0.26

  -6  -2   1    2.20    0.30

  -6  -2   1    2.32    0.27

  -6  -2   1    2.62    0.28

  -6  -2   1    2.95    0.27

   5   2  -1   48.26    3.25

   5   2  -1   50.36    3.24

   5   2  -1   49.70    3.24

   5   2  -1   50.25    3.23

   5   2  -1   52.32    3.26

   5   2  -1   49.05    3.21

  -5  -2   1   54.61    3.24

  -5  -2   1   50.18    3.24

  -5  -2   1   47.99    3.24

  -5  -2   1   49.86    3.26

  -5  -2   1   45.05    3.23

   4   2  -1   27.53    1.75

   4   2  -1   27.54    1.75

   4   2  -1   27.57    1.74

   4   2  -1   25.37    1.73

   4   2  -1   26.07    1.77

   4   2  -1   25.25    1.74

   4   2  -1   28.44    1.76

   4   2  -1   28.22    1.76

  -4  -2   1   27.04    1.75

  -4  -2   1   24.51    1.74

  -4  -2   1   27.31    1.75

  -4  -2   1   25.00    1.74

   3   2  -1   12.66    0.84

   3   2  -1   12.50    0.84

   3   2  -1   13.98    0.85

   3   2  -1   11.94    0.83

   3   2  -1   12.57    0.84

   3   2  -1   12.73    0.86

  -3  -2   1   12.67    0.84

  -3  -2   1   12.90    0.84

  -3  -2   1   13.21    0.86

  -3  -2   1   11.79    0.84

  -3  -2   1   11.03    0.83

  -3  -2   1   12.55    0.84

   2   2  -1   22.96    1.54

   2   2  -1   23.92    1.55

   2   2  -1   24.09    1.54

   2   2  -1   24.37    1.55

   2   2  -1   23.56    1.54

  -2  -2   1   21.33    1.55

  -2  -2   1   25.05    1.54

  -2  -2   1   25.08    1.54

  -2  -2   1   22.14    1.55

   1   2  -1    4.33    0.28

   1   2  -1    3.59    0.26

   1   2  -1    3.62    0.27

   1   2  -1    3.36    0.29

  -1  -2   1    3.52    0.26

  -1  -2   1    3.47    0.27

  -1  -2   1    3.67    0.29

  -1  -2   1    3.79    0.27

  -1  -2   1    3.79    0.30

   0   2  -1    5.55    0.38

   0   2  -1    5.41    0.36

   0   2  -1    5.84    0.39

   0  -2   1    4.99    0.37

   0  -2   1    5.37    0.36

   0  -2   1    5.13    0.38

  -1   2  -1   51.09    3.20

  -1   2  -1   51.92    3.21

  -1   2  -1   47.09    3.22

  -1   2  -1   48.28    3.20

  -1   2  -1   47.95    3.18

   1  -2   1   50.86    3.20

   1  -2   1   52.86    3.21

   1  -2   1   52.30    3.20

   1  -2   1   43.66    3.21

  -2   2  -1   47.24    3.15

  -2   2  -1   46.92    3.13

  -2   2  -1   50.50    3.16

  -2   2  -1   47.14    3.14

  -2   2  -1   46.82    3.17

   2  -2   1   52.28    3.16

   2  -2   1   48.42    3.14

   2  -2   1   54.55    3.15

   2  -2   1   47.07    3.13

   2  -2   1   45.78    3.16

  -3   2  -1    7.23    0.54

  -3   2  -1    7.75    0.53

  -3   2  -1    7.53    0.51

  -3   2  -1    7.80    0.57

  -3   2  -1    7.67    0.52

  -3   2  -1    7.47    0.56

   3  -2   1    6.98    0.52

   3  -2   1    7.75    0.55

   3  -2   1    8.92    0.57

   3  -2   1    7.92    0.57

   3  -2   1    8.23    0.56

   3  -2   1    8.05    0.53

  -4   2  -1    0.20    0.08

  -4   2  -1    0.07    0.08

  -4   2  -1    0.32    0.15

  -4   2  -1    0.13    0.07

  -4   2  -1    0.37    0.13

   4  -2   1    0.14    0.07

   4  -2   1    0.23    0.09

   4  -2   1    0.26    0.14

   4  -2   1    0.30    0.14

   4  -2   1    0.05    0.12

  -5   2  -1   16.81    1.16

  -5   2  -1   17.15    1.22

  -5   2  -1   17.17    1.17

  -5   2  -1   18.55    1.16

  -5   2  -1   17.43    1.20

   5  -2   1   17.49    1.16

   5  -2   1   16.88    1.21

   5  -2   1   19.38    1.22

   5  -2   1   18.30    1.16

  -6   2  -1   50.89    3.45

  -6   2  -1   53.34    3.45

  -6   2  -1   51.54    3.49

  -6   2  -1   53.49    3.51

   6  -2   1   56.64    3.51

   6  -2   1   51.53    3.50

   6  -2   1   54.68    3.45

   6  -2   1   54.87    3.45

  -7   2  -1    1.64    0.28

  -7   2  -1    1.60    0.25

  -7   2  -1    1.84    0.19

   7  -2   1    1.94    0.31

   7  -2   1    1.86    0.27

   7  -2   1    1.82    0.19

   7  -2   1    1.71    0.18

   7  -2   1    1.44    0.27

  -8   2  -1   25.50    1.65

  -8   2  -1   26.12    1.71

  -8   2  -1   25.88    1.74

   8  -2   1   24.29    1.65

   8  -2   1   24.47    1.73

  -9   2  -1    8.53    0.71

  -9   2  -1    8.96    0.59

  -9   2  -1    8.51    0.69

   9  -2   1    6.88    0.70

   9  -2   1    8.65    0.69

   9  -2   1    8.66    0.70

   9  -2   1    9.31    0.62

 -10   2  -1    0.19    0.21

 -10   2  -1    0.13    0.25

 -10   2  -1    0.10    0.10

  10  -2   1   -0.11    0.22

  10  -2   1    0.19    0.15

  10  -2   1    0.24    0.20

  10  -2   1   -0.14    0.24

 -11   2  -1    0.25    0.24

 -11   2  -1    0.26    0.26

 -11   2  -1    0.56    0.12

  11  -2   1    0.80    0.32

  11  -2   1    1.07    0.29

  11  -2   1    0.36    0.17

 -12   2  -1   40.98    2.70

 -12   2  -1   42.53    2.82

 -12   2  -1   43.35    2.88

  12  -2   1   36.81    2.85

  12  -2   1   44.83    2.75

 -13   2  -1    5.52    0.76

 -13   2  -1    6.04    0.65

  13  -2   1    7.18    0.56

  13  -2   1    8.02    0.70

  13  -2   1    6.91    0.72

 -14   2  -1    4.44    0.56

 -14   2  -1    4.51    0.64

  14  -2   1    5.51    0.47

  14  -2   1    4.30    0.58

  14  -2   1    5.70    0.66

 -15   2  -1   11.02    0.89

 -15   2  -1    9.42    1.01

 -15   2  -1   10.26    0.90

  15  -2   1   10.46    0.77

  15  -2   1    8.05    0.92

 -16   2  -1   -0.71    0.43

 -16   2  -1   -0.38    0.36

 -16   2  -1    0.51    0.35

  16  -2   1    1.07    0.49

  16  -2   1    0.16    0.36

  16  -2   1    0.28    0.23

 -17   2  -1    0.41    0.34

 -17   2  -1   -0.93    0.43

  17  -2   1    0.54    0.42

  17  -2   1    0.49    0.25

  17  -2   1    0.06    0.44

 -18   2  -1    1.02    0.60

 -18   2  -1    4.16    0.55

 -18   2  -1    2.04    0.58

  18  -2   1    2.71    0.44

  18  -2   1    4.92    0.67

  18  -2   1    4.30    0.74

 -19   2  -1    3.37    0.53

 -19   2  -1    1.87    0.53

  19  -2   1    1.69    0.60

  19  -2   1    3.18    0.57

 -20   2  -1    3.62    0.66

 -20   2  -1    6.15    0.71

  20  -2   1    4.51    0.91

  20  -2   1    6.19    0.77

  20   1  -1    1.10    0.50

  20   1  -1    1.45    0.34

  20   1  -1    0.75    0.54

 -20  -1   1    1.65    0.43

  19   1  -1    2.05    0.52

  19   1  -1    0.61    0.35

  19   1  -1    1.30    0.54

 -19  -1   1    1.55    0.41

  18   1  -1    1.07    0.50

  18   1  -1    2.26    0.62

  18   1  -1    2.04    0.37

 -18  -1   1    2.44    0.45

 -18  -1   1    2.24    0.44

  17   1  -1   -0.24    0.27

  17   1  -1    0.34    0.43

  17   1  -1    0.38    0.37

 -17  -1   1    0.10    0.30

 -17  -1   1    0.31    0.31

 -17  -1   1    0.03    0.33

  16   1  -1    3.42    0.63

  16   1  -1    4.10    0.61

  16   1  -1    5.08    0.52

 -16  -1   1    5.62    0.59

 -16  -1   1    4.52    0.55

 -16  -1   1    4.44    0.58

  15   1  -1    3.66    0.43

  15   1  -1    4.92    0.67

  15   1  -1    3.32    0.50

 -15  -1   1    3.32    0.45

 -15  -1   1    3.94    0.49

 -15  -1   1    3.44    0.51

  14   1  -1   10.86    0.86

  14   1  -1   10.22    0.75

  14   1  -1    7.86    0.87

 -14  -1   1    8.28    0.76

 -14  -1   1    9.55    0.80

 -14  -1   1    9.93    0.88

 -14  -1   1   10.09    0.79

  13   1  -1    2.17    0.38

  13   1  -1    2.41    0.33

  13   1  -1    2.12    0.45

 -13  -1   1    1.92    0.31

 -13  -1   1    2.28    0.38

 -13  -1   1    2.13    0.36

 -13  -1   1    1.60    0.38

  12   1  -1   30.94    2.44

  12   1  -1   35.40    2.42

  12   1  -1   37.79    2.40

  12   1  -1   36.76    2.42

  12   1  -1   34.23    2.37

 -12  -1   1   36.07    2.40

 -12  -1   1   36.36    2.39

 -12  -1   1   37.28    2.44

 -12  -1   1   34.58    2.37

  11   1  -1   27.89    1.73

  11   1  -1   24.30    1.71

  11   1  -1   23.86    1.72

  11   1  -1   28.28    1.79

  11   1  -1   24.67    1.69

 -11  -1   1   24.26    1.70

 -11  -1   1   24.26    1.71

 -11  -1   1   22.75    1.69

 -11  -1   1   25.14    1.76

  10   1  -1    1.74    0.23

  10   1  -1    2.03    0.27

  10   1  -1    1.20    0.26

  10   1  -1    1.29    0.32

  10   1  -1    1.24    0.22

 -10  -1   1    1.58    0.25

 -10  -1   1    1.60    0.26

 -10  -1   1    1.41    0.30

 -10  -1   1    1.11    0.22

   9   1  -1    1.99    0.24

   9   1  -1    1.51    0.25

   9   1  -1    2.01    0.24

   9   1  -1    1.88    0.27

   9   1  -1    2.09    0.34

  -9  -1   1    1.96    0.27

  -9  -1   1    1.78    0.25

  -9  -1   1    1.88    0.26

  -9  -1   1    2.01    0.31

   8   1  -1   20.76    1.53

   8   1  -1   24.01    1.61

   8   1  -1   23.63    1.57

  -8  -1   1   22.28    1.55

  -8  -1   1   23.15    1.58

  -8  -1   1   23.41    1.54

  -8  -1   1   23.69    1.56

   7   1  -1    3.34    0.32

   7   1  -1    3.30    0.35

   7   1  -1    3.32    0.38

   7   1  -1    3.03    0.39

  -7  -1   1    4.24    0.41

  -7  -1   1    4.11    0.39

  -7  -1   1    3.28    0.35

   6   1  -1   14.57    1.04

   6   1  -1   15.66    0.99

   6   1  -1   16.31    1.07

   6   1  -1   13.07    1.04

  -6  -1   1   16.51    1.08

  -6  -1   1   16.13    1.04

  -6  -1   1   15.36    1.05

  -6  -1   1   14.98    1.05

   5   1  -1   10.20    0.69

   5   1  -1    8.78    0.69

   5   1  -1    9.60    0.66

   5   1  -1    9.43    0.66

   5   1  -1    9.16    0.67

   5   1  -1    9.94    0.67

  -5  -1   1   10.18    0.67

  -5  -1   1    9.39    0.69

  -5  -1   1    9.31    0.67

  -5  -1   1    9.17    0.66

   4   1  -1    0.64    0.13

   4   1  -1    0.67    0.15

   4   1  -1    0.75    0.13

   4   1  -1    0.89    0.14

   4   1  -1    0.52    0.11

   4   1  -1    0.72    0.13

  -4  -1   1    0.79    0.15

  -4  -1   1    0.50    0.12

  -4  -1   1    0.76    0.12

  -4  -1   1    1.09    0.14

   3   1  -1    2.55    0.23

   3   1  -1    2.68    0.23

   3   1  -1    2.98    0.22

   3   1  -1    3.03    0.24

   3   1  -1    2.63    0.24

   3   1  -1    3.12    0.27

  -3  -1   1    2.37    0.23

  -3  -1   1    2.87    0.21

  -3  -1   1    2.39    0.26

  -3  -1   1    2.29    0.23

  -3  -1   1    2.98    0.22

  -3  -1   1    2.32    0.23

   2   1  -1  191.45   12.81

   2   1  -1  192.74   12.80

   2   1  -1  189.30   12.80

   2   1  -1  208.32   12.80

   2   1  -1  201.17   12.80

  -2  -1   1  207.27   12.80

  -2  -1   1  205.75   12.80

  -2  -1   1  199.16   12.80

   1   1  -1   10.95    0.72

   0   1  -1    0.00    0.01

   0   1  -1    0.01    0.01

   0  -1   1    0.00    0.01

   0  -1   1    0.00    0.01

   0  -1   1    0.01    0.01

   0  -1   1   -0.02    0.01

   0  -1   1    0.00    0.02

  -2   1  -1    1.04    0.13

  -2   1  -1    0.95    0.09

  -2   1  -1    0.81    0.09

  -2   1  -1    0.97    0.09

  -2   1  -1    1.01    0.13

   2  -1   1    1.02    0.10

   2  -1   1    0.96    0.12

   2  -1   1    1.19    0.12

  -3   1  -1   30.30    1.87

  -3   1  -1   29.85    1.85

  -3   1  -1   27.70    1.86

  -3   1  -1   25.73    1.84

  -3   1  -1   29.02    1.84

  -3   1  -1   28.23    1.87

   3  -1   1   27.37    1.84

   3  -1   1   29.91    1.87

   3  -1   1   29.45    1.85

   3  -1   1   28.09    1.86

   3  -1   1   28.35    1.87

  -4   1  -1   10.70    0.70

  -4   1  -1   10.35    0.74

  -4   1  -1   10.23    0.72

  -4   1  -1    9.42    0.69

  -4   1  -1   10.40    0.69

   4  -1   1   10.25    0.69

   4  -1   1   10.46    0.74

   4  -1   1   11.69    0.73

   4  -1   1   10.49    0.73

   4  -1   1   11.18    0.70

   4  -1   1    9.93    0.69

   4  -1   1   10.54    0.72

  -5   1  -1    8.48    0.58

  -5   1  -1    8.06    0.59

  -5   1  -1    7.27    0.54

  -5   1  -1    8.19    0.53

   5  -1   1    7.23    0.59

   5  -1   1    8.33    0.56

   5  -1   1    8.22    0.53

   5  -1   1    7.71    0.59

   5  -1   1    7.62    0.54

  -6   1  -1   82.41    5.42

  -6   1  -1   79.91    5.40

  -6   1  -1   84.56    5.36

   6  -1   1   79.91    5.37

   6  -1   1   85.44    5.36

   6  -1   1   85.26    5.43

   6  -1   1   88.41    5.39

   6  -1   1   80.62    5.41

  -7   1  -1   64.79    4.39

  -7   1  -1   67.43    4.42

  -7   1  -1   67.64    4.35

   7  -1   1   68.49    4.35

   7  -1   1   71.08    4.37

   7  -1   1   67.75    4.41

   7  -1   1   66.47    4.41

   7  -1   1   66.10    4.38

  -8   1  -1   27.47    1.81

  -8   1  -1   28.53    1.88

  -8   1  -1   27.35    1.90

   8  -1   1   27.40    1.81

   8  -1   1   28.46    1.91

   8  -1   1   27.28    1.89

   8  -1   1   29.82    1.84

   8  -1   1   27.02    1.85

  -9   1  -1    4.31    0.31

  -9   1  -1    3.97    0.47

  -9   1  -1    4.53    0.43

   9  -1   1    4.75    0.37

   9  -1   1    3.63    0.46

   9  -1   1    4.06    0.31

   9  -1   1    4.94    0.44

   9  -1   1    5.00    0.40

   9  -1   1    4.58    0.45

 -10   1  -1    0.59    0.27

 -10   1  -1    0.72    0.09

 -10   1  -1    0.46    0.22

  10  -1   1    0.31    0.22

  10  -1   1    0.45    0.28

  10  -1   1    0.39    0.18

  10  -1   1    0.45    0.20

  10  -1   1    0.45    0.16

 -11   1  -1    2.63    0.35

 -11   1  -1    2.36    0.40

  11  -1   1    2.32    0.39

  11  -1   1    2.42    0.37

  11  -1   1    2.10    0.33

  11  -1   1    2.28    0.27

 -12   1  -1    0.36    0.28

 -12   1  -1    0.44    0.34

  12  -1   1    0.59    0.21

  12  -1   1    0.10    0.32

  12  -1   1    0.59    0.30

 -13   1  -1   24.43    1.62

 -13   1  -1   22.74    1.67

  13  -1   1   23.04    1.61

  13  -1   1   19.70    1.64

  13  -1   1   21.64    1.52

 -14   1  -1    2.40    0.42

 -14   1  -1    2.10    0.49

 -14   1  -1    2.74    0.42

  14  -1   1    2.03    0.43

  14  -1   1    2.19    0.30

  14  -1   1    1.65    0.47

 -15   1  -1    0.22    0.23

 -15   1  -1   -0.18    0.38

 -15   1  -1   -0.66    0.33

  15  -1   1    0.03    0.19

  15  -1   1    0.42    0.37

  15  -1   1    0.47    0.38

 -16   1  -1    7.92    0.77

 -16   1  -1    7.90    0.94

 -16   1  -1    8.45    0.81

  16  -1   1    9.52    0.86

  16  -1   1    6.56    0.85

  16  -1   1    8.62    0.67

 -17   1  -1    0.63    0.35

 -17   1  -1   -0.65    0.42

 -17   1  -1   -0.49    0.40

  17  -1   1    0.56    0.42

  17  -1   1    0.23    0.43

  17  -1   1    0.12    0.22

 -18   1  -1   10.42    1.04

 -18   1  -1   13.46    1.06

 -18   1  -1    9.47    1.17

  18  -1   1   13.98    1.09

  18  -1   1   13.61    1.24

  18  -1   1   12.60    0.95

 -19   1  -1    1.12    0.39

 -19   1  -1   -0.21    0.44

  19  -1   1    0.62    0.42

  19  -1   1    0.64    0.35

  19  -1   1    0.43    0.51

 -20   1  -1    1.76    0.45

  20  -1   1    1.14    0.48

  20  -1   1    0.76    0.56

  20   0  -1   -0.18    0.25

  20   0  -1    0.13    0.51

  20   0  -1   -0.29    0.40

 -20   0   1    1.11    0.39

  19   0  -1   -0.24    0.28

  19   0  -1   -0.13    0.45

  19   0  -1    0.22    0.44

 -19   0   1    0.41    0.36

  18   0  -1    0.23    0.44

  18   0  -1   -0.03    0.28

  18   0  -1    0.96    0.46

 -18   0   1    0.73    0.35

 -18   0   1    0.23    0.36

  17   0  -1   -0.29    0.38

  17   0  -1   -0.21    0.41

  17   0  -1   -0.28    0.25

 -17   0   1   -0.28    0.31

 -17   0   1   -0.58    0.33

 -17   0   1   -0.56    0.33

  16   0  -1    0.03    0.33

  16   0  -1    0.17    0.38

  16   0  -1    0.28    0.23

 -16   0   1    0.07    0.30

 -16   0   1   -0.35    0.35

 -16   0   1   -0.37    0.32

  15   0  -1    0.21    0.22

  15   0  -1   -0.08    0.36

  15   0  -1   -0.35    0.29

 -15   0   1   -0.06    0.28

 -15   0   1   -0.11    0.28

 -15   0   1   -0.32    0.35

  14   0  -1    0.47    0.34

  14   0  -1   -0.21    0.33

  14   0  -1    0.26    0.21

 -14   0   1   -0.50    0.33

 -14   0   1    0.19    0.28

 -14   0   1    0.38    0.29

  13   0  -1    0.05    0.27

  13   0  -1   -0.12    0.31

  13   0  -1   -0.27    0.18

 -13   0   1   -0.24    0.29

 -13   0   1   -0.37    0.31

 -13   0   1    0.05    0.25

  12   0  -1    0.12    0.27

  12   0  -1    0.40    0.19

  12   0  -1    0.17    0.31

  12   0  -1    0.14    0.21

 -12   0   1    0.31    0.28

 -12   0   1    0.40    0.25

 -12   0   1   -0.25    0.26

  11   0  -1    0.09    0.26

  11   0  -1   -0.07    0.17

  11   0  -1   -0.07    0.22

  11   0  -1   -0.04    0.18

 -11   0   1    0.02    0.21

 -11   0   1   -0.11    0.25

 -11   0   1   -0.27    0.24

  10   0  -1    0.03    0.17

  10   0  -1   -0.13    0.20

  10   0  -1    0.02    0.16

  10   0  -1   -0.07    0.24

  10   0  -1    0.20    0.17

 -10   0   1   -0.08    0.22

 -10   0   1    0.18    0.24

 -10   0   1    0.21    0.20

   9   0  -1    0.17    0.20

   9   0  -1    0.34    0.24

   9   0  -1   -0.02    0.15

   9   0  -1    0.13    0.15

   9   0  -1    0.16    0.13

  -9   0   1    0.45    0.21

  -9   0   1    0.07    0.14

  -9   0   1    0.14    0.22

   8   0  -1   -0.04    0.15

   8   0  -1    0.07    0.22

   8   0  -1    0.03    0.22

   8   0  -1   -0.03    0.15

   8   0  -1    0.20    0.14

  -8   0   1    0.46    0.23

  -8   0   1   -0.42    0.17

  -8   0   1    0.28    0.18

   7   0  -1   -0.01    0.13

   7   0  -1    0.03    0.15

   7   0  -1    0.21    0.22

   7   0  -1    0.15    0.19

   7   0  -1    0.04    0.15

  -7   0   1    0.58    0.23

  -7   0   1    0.35    0.18

   6   0  -1    0.29    0.16

   6   0  -1   -0.19    0.17

   6   0  -1    0.08    0.11

   6   0  -1   -0.03    0.13

   6   0  -1    0.08    0.13

  -6   0   1    0.40    0.17

  -6   0   1    0.18    0.13

   5   0  -1   -0.07    0.13

   5   0  -1    0.18    0.16

   5   0  -1    0.18    0.09

   5   0  -1    0.17    0.09

   5   0  -1    0.06    0.09

   5   0  -1    0.16    0.11

  -5   0   1    0.20    0.13

  -5   0   1    0.19    0.11

   4   0  -1    0.07    0.09

   4   0  -1    0.07    0.09

   4   0  -1    0.05    0.11

   4   0  -1    0.17    0.09

   4   0  -1   -0.06    0.09

   4   0  -1    0.04    0.13

  -4   0   1    0.08    0.07

  -4   0   1    0.00    0.07

  -4   0   1    0.33    0.11

  -4   0   1    0.00    0.11

  -4   0   1    0.28    0.11

   3   0  -1   -0.01    0.08

   3   0  -1    0.02    0.10

   3   0  -1    0.00    0.08

   3   0  -1    0.10    0.08

   3   0  -1    0.01    0.08

   3   0  -1   -0.11    0.11

  -3   0   1    0.14    0.08

  -3   0   1    0.19    0.07

  -3   0   1    0.25    0.10

  -3   0   1    0.03    0.07

  -3   0   1    0.06    0.10

   2   0  -1    0.04    0.05

   2   0  -1    0.04    0.04

   2   0  -1    0.00    0.04

   2   0  -1    0.09    0.05

   2   0  -1    0.03    0.03

   2   0  -1   -0.05    0.03

  -2   0   1    0.10    0.07

  -2   0   1    0.04    0.04

  -2   0   1   -0.06    0.05

  -2   0   1    0.04    0.05

  -2   0   1    0.02    0.03

   1   0  -1    0.00    0.01

   1   0  -1    0.00    0.00

   1   0  -1    0.00    0.01

   1   0  -1   -0.01    0.02

   1   0  -1    0.01    0.01

   1   0  -1    0.01    0.01

  -1   0   1    0.01    0.00

  -1   0   1   -0.01    0.00

  -1   0   1    0.03    0.02

  -1   0   1   -0.01    0.01

  -1   0   1    0.01    0.02

   0   0  -1    0.00    0.00

   0   0   1    0.00    0.00

  -1   0  -1   -0.02    0.02

  -1   0  -1    0.00    0.01

  -1   0  -1   -0.01    0.02

   1   0   1    0.00    0.00

   1   0   1    0.00    0.02

   1   0   1    0.00    0.01

   1   0   1   -0.01    0.02

   1   0   1    0.01    0.01

  -2   0  -1    0.06    0.04

  -2   0  -1   -0.02    0.04

  -2   0  -1    0.02    0.06

  -2   0  -1    0.14    0.05

  -2   0  -1    0.05    0.03

   2   0   1    0.11    0.07

   2   0   1   -0.02    0.03

   2   0   1    0.10    0.03

   2   0   1    0.09    0.05

   2   0   1    0.01    0.03

  -3   0  -1   -0.02    0.08

  -3   0  -1    0.29    0.10

  -3   0  -1   -0.04    0.08

  -3   0  -1    0.05    0.05

  -3   0  -1    0.29    0.11

   3   0   1    0.07    0.10

   3   0   1    0.08    0.04

   3   0   1   -0.03    0.06

   3   0   1    0.00    0.09

   3   0   1   -0.07    0.07

   3   0   1    0.02    0.09

  -4   0  -1    0.08    0.05

  -4   0  -1    0.02    0.12

  -4   0  -1    0.04    0.09

  -4   0  -1    0.34    0.11

  -4   0  -1    0.26    0.13

   4   0   1    0.04    0.04

   4   0   1    0.01    0.09

   4   0   1    0.16    0.13

   4   0   1    0.17    0.08

   4   0   1   -0.11    0.09

   4   0   1    0.03    0.12

   4   0   1    0.04    0.10

  -5   0  -1    0.03    0.05

  -5   0  -1    0.24    0.12

  -5   0  -1    0.25    0.14

   5   0   1    0.02    0.12

   5   0   1    0.03    0.08

   5   0   1   -0.05    0.04

   5   0   1    0.03    0.10

   5   0   1    0.06    0.12

   5   0   1   -0.04    0.14

  -6   0  -1    0.44    0.19

  -6   0  -1    0.12    0.15

   6   0   1    0.14    0.12

   6   0   1    0.29    0.11

   6   0   1    0.06    0.15

   6   0   1    0.12    0.05

   6   0   1    0.10    0.17

   6   0   1    0.09    0.19

  -7   0  -1    0.65    0.25

   7   0   1    0.00    0.17

   7   0   1   -0.23    0.14

   7   0   1    0.01    0.12

   7   0   1   -0.34    0.20

   7   0   1   -0.06    0.17

   7   0   1    0.02    0.06

  -8   0  -1    0.46    0.21

  -8   0  -1    0.37    0.23

   8   0   1   -0.06    0.22

   8   0   1    0.02    0.18

   8   0   1    0.12    0.05

   8   0   1    0.12    0.16

   8   0   1    0.17    0.17

   8   0   1   -0.05    0.12

  -9   0  -1    0.26    0.23

  -9   0  -1    0.31    0.23

   9   0   1    0.05    0.04

   9   0   1    0.03    0.16

   9   0   1   -0.28    0.22

   9   0   1   -0.04    0.16

   9   0   1    0.00    0.18

   9   0   1   -0.11    0.12

 -10   0  -1    0.24    0.23

 -10   0  -1    0.32    0.25

  10   0   1    0.22    0.16

  10   0   1    0.40    0.24

  10   0   1    0.22    0.18

  10   0   1    0.26    0.18

  10   0   1    0.31    0.25

 -11   0  -1   -0.06    0.26

 -11   0  -1    0.05    0.17

 -11   0  -1    0.04    0.28

  11   0   1    0.21    0.19

  11   0   1   -0.09    0.25

  11   0   1    0.15    0.17

  11   0   1   -0.06    0.17

  11   0   1    0.02    0.26

 -12   0  -1    0.26    0.25

 -12   0  -1    0.27    0.30

 -12   0  -1    0.23    0.32

  12   0   1    0.05    0.17

  12   0   1    0.35    0.22

  12   0   1    0.35    0.29

  12   0   1    0.12    0.32

 -13   0  -1   -0.48    0.33

 -13   0  -1    0.11    0.25

 -13   0  -1    0.06    0.32

  13   0   1    0.17    0.31

  13   0   1   -0.07    0.32

  13   0   1   -0.10    0.18

 -14   0  -1    0.00    0.34

 -14   0  -1    0.30    0.28

 -14   0  -1   -0.24    0.35

  14   0   1    0.61    0.39

  14   0   1    0.37    0.23

  14   0   1    0.50    0.34

 -15   0  -1    0.17    0.29

 -15   0  -1    0.18    0.35

 -15   0  -1   -0.21    0.33

  15   0   1   -0.06    0.22

  15   0   1   -0.15    0.33

  15   0   1   -0.36    0.34

 -16   0  -1   -0.04    0.37

 -16   0  -1   -0.35    0.38

 -16   0  -1   -0.17    0.29

  16   0   1    0.44    0.41

  16   0   1   -0.05    0.36

  16   0   1   -0.14    0.21

 -17   0  -1   -0.71    0.38

 -17   0  -1    0.10    0.31

 -17   0  -1   -0.27    0.31

  17   0   1   -0.13    0.41

  17   0   1    0.19    0.26

  17   0   1    1.09    0.42

 -18   0  -1    0.26    0.35

 -18   0  -1    0.59    0.33

 -18   0  -1   -0.71    0.38

  18   0   1    0.74    0.44

  18   0   1   -0.10    0.44

  18   0   1    0.23    0.27

 -19   0  -1    0.60    0.35

 -19   0  -1    0.23    0.39

  19   0   1   -0.48    0.51

  19   0   1    0.00    0.27

  19   0   1    0.93    0.48

 -20   0  -1    0.36    0.35

  20   0   1    0.15    0.51

  20   0   1    0.04    0.47

  20  -1  -1    0.78    0.66

  20  -1  -1    1.77    0.59

 -20   1   1    1.35    0.43

  19  -1  -1    0.19    0.49

  19  -1  -1    1.66    0.53

  19  -1  -1    1.08    0.33

 -19   1   1    0.00    0.37

 -19   1   1    1.54    0.41

  18  -1  -1    2.41    0.50

  18  -1  -1    3.01    0.68

  18  -1  -1    1.74    0.36

 -18   1   1    2.96    0.48

 -18   1   1    1.60    0.48

 -18   1   1    0.41    0.51

  17  -1  -1    0.35    0.37

  17  -1  -1    0.06    0.42

  17  -1  -1    0.37    0.28

 -17   1   1   -0.08    0.34

 -17   1   1   -1.06    0.40

 -17   1   1   -0.08    0.32

  16  -1  -1    4.04    0.58

  16  -1  -1    5.79    0.71

  16  -1  -1    4.75    0.49

 -16   1   1    3.32    0.62

 -16   1   1    4.96    0.59

 -16   1   1    4.34    0.57

  15  -1  -1    2.93    0.36

  15  -1  -1    2.90    0.48

  15  -1  -1    3.13    0.55

 -15   1   1    2.58    0.49

 -15   1   1    3.71    0.48

 -15   1   1    2.09    0.47

  14  -1  -1    8.64    0.89

  14  -1  -1   11.01    0.77

  14  -1  -1    8.93    0.85

 -14   1   1    9.48    0.83

 -14   1   1   10.47    0.84

 -14   1   1    9.37    0.93

  13  -1  -1    2.57    0.31

  13  -1  -1    3.06    0.48

  13  -1  -1    1.66    0.42

 -13   1   1    2.14    0.45

 -13   1   1    2.37    0.36

 -13   1   1    2.23    0.38

  12  -1  -1   39.10    2.46

  12  -1  -1   37.09    2.53

 -12   1   1   37.22    2.51

 -12   1   1   36.51    2.55

 -12   1   1   35.02    2.49

  11  -1  -1   23.11    1.67

  11  -1  -1   25.28    1.73

  11  -1  -1   23.16    1.76

 -11   1   1   26.45    1.73

 -11   1   1   26.30    1.76

  10  -1  -1    1.04    0.23

  10  -1  -1    1.81    0.30

  10  -1  -1    1.26    0.20

  10  -1  -1    0.82    0.30

 -10   1   1    1.51    0.28

 -10   1   1    1.00    0.26

   9  -1  -1    2.10    0.23

   9  -1  -1    1.58    0.25

   9  -1  -1    1.90    0.33

   9  -1  -1    1.11    0.26

  -9   1   1    1.70    0.29

  -9   1   1    1.78    0.14

  -9   1   1    1.69    0.25

   8  -1  -1   23.67    1.61

   8  -1  -1   23.23    1.56

  -8   1   1   22.94    1.59

  -8   1   1   23.79    1.52

  -8   1   1   23.83    1.62

   7  -1  -1    3.99    0.33

   7  -1  -1    4.35    0.41

   7  -1  -1    4.47    0.44

   7  -1  -1    4.09    0.40

  -7   1   1    4.21    0.43

  -7   1   1    3.48    0.27

  -7   1   1    3.66    0.36

   6  -1  -1   14.60    0.99

   6  -1  -1   13.30    0.98

   6  -1  -1   13.43    0.95

  -6   1   1   14.96    1.00

  -6   1   1   14.06    0.97

  -6   1   1   14.22    0.92

   5  -1  -1   10.21    0.70

   5  -1  -1    8.81    0.70

   5  -1  -1   10.05    0.69

   5  -1  -1   10.41    0.66

  -5   1   1    9.47    0.64

  -5   1   1    9.66    0.67

  -5   1   1    9.40    0.65

  -5   1   1    9.39    0.70

   4  -1  -1    0.66    0.10

   4  -1  -1    0.80    0.15

   4  -1  -1    0.73    0.12

   4  -1  -1    0.94    0.17

   4  -1  -1    0.83    0.13

  -4   1   1    0.63    0.11

  -4   1   1    0.56    0.11

  -4   1   1    0.72    0.08

  -4   1   1    0.75    0.14

  -4   1   1    0.60    0.09

   3  -1  -1    2.74    0.24

   3  -1  -1    2.23    0.23

   3  -1  -1    2.37    0.22

   3  -1  -1    2.06    0.20

  -3   1   1    1.97    0.22

  -3   1   1    2.58    0.24

  -3   1   1    2.43    0.19

  -3   1   1    2.35    0.23

  -3   1   1    2.52    0.20

  -3   1   1    2.31    0.18

  -3   1   1    2.43    0.21

   2  -1  -1  192.89   11.90

   2  -1  -1  189.82   11.90

  -2   1   1  172.45   11.89

  -2   1   1  184.73   11.89

  -2   1   1  184.48   11.91

  -2   1   1  186.91   11.90

   0  -1  -1   -0.03    0.02

   0  -1  -1    0.00    0.01

   0  -1  -1    0.01    0.01

   0  -1  -1    0.00    0.00

   0  -1  -1   -0.01    0.01

   0   1   1    0.01    0.01

  -2  -1  -1    1.00    0.10

  -2  -1  -1    0.67    0.10

  -2  -1  -1    0.78    0.09

   2   1   1    1.22    0.14

   2   1   1    0.96    0.13

   2   1   1    1.03    0.10

   2   1   1    0.92    0.14

   2   1   1    0.92    0.10

  -3  -1  -1   28.16    1.88

  -3  -1  -1   30.32    1.90

  -3  -1  -1   27.74    1.88

  -3  -1  -1   27.62    1.89

  -3  -1  -1   30.03    1.89

   3   1   1   29.82    1.90

   3   1   1   25.41    1.88

   3   1   1   30.58    1.89

   3   1   1   30.61    1.88

  -4  -1  -1    9.71    0.69

  -4  -1  -1   10.22    0.72

  -4  -1  -1    9.83    0.69

  -4  -1  -1    9.23    0.68

  -4  -1  -1   10.66    0.69

   4   1   1   10.15    0.68

   4   1   1    9.82    0.69

   4   1   1    9.73    0.68

   4   1   1   10.47    0.71

  -5  -1  -1    7.29    0.58

  -5  -1  -1    7.33    0.56

  -5  -1  -1    7.94    0.55

  -5  -1  -1    8.31    0.56

  -5  -1  -1    7.02    0.55

   5   1   1    7.58    0.51

   5   1   1    7.66    0.58

   5   1   1    8.72    0.56

  -6  -1  -1   81.47    5.39

  -6  -1  -1   80.65    5.38

  -6  -1  -1   85.71    5.41

  -6  -1  -1   82.15    5.38

   6   1   1   75.42    5.38

   6   1   1   88.08    5.34

   6   1   1   84.00    5.41

   6   1   1   76.68    5.37

   6   1   1   84.84    5.38

   6   1   1   92.17    5.41

  -7  -1  -1   66.77    4.22

  -7  -1  -1   63.11    4.22

  -7  -1  -1   63.95    4.21

  -7  -1  -1   64.43    4.25

   7   1   1   64.14    4.25

   7   1   1   64.94    4.24

   7   1   1   70.94    4.22

   7   1   1   61.66    4.20

   7   1   1   60.26    4.22

   7   1   1   67.38    4.17

  -8  -1  -1   27.58    1.83

  -8  -1  -1   26.20    1.85

  -8  -1  -1   27.20    1.82

  -8  -1  -1   25.44    1.81

   8   1   1   27.84    1.81

   8   1   1   27.52    1.86

   8   1   1   26.30    1.75

   8   1   1   26.72    1.84

   8   1   1   29.29    1.83

   8   1   1   27.11    1.80

  -9  -1  -1    3.34    0.38

  -9  -1  -1    4.20    0.50

  -9  -1  -1    4.36    0.43

  -9  -1  -1    4.19    0.41

   9   1   1    3.65    0.38

   9   1   1    4.16    0.27

   9   1   1    3.56    0.35

   9   1   1    4.16    0.42

   9   1   1    3.16    0.44

   9   1   1    4.05    0.42

 -10  -1  -1    0.26    0.21

 -10  -1  -1    0.41    0.20

 -10  -1  -1    0.51    0.21

 -10  -1  -1    0.52    0.27

  10   1   1    0.43    0.18

  10   1   1    0.63    0.20

  10   1   1    0.46    0.17

  10   1   1    0.59    0.21

  10   1   1    0.43    0.27

 -11  -1  -1    2.25    0.32

 -11  -1  -1    1.96    0.37

 -11  -1  -1    2.09    0.31

 -11  -1  -1    1.98    0.31

  11   1   1    1.78    0.29

  11   1   1    2.66    0.28

  11   1   1    2.40    0.31

  11   1   1    1.87    0.39

 -12  -1  -1    0.25    0.23

 -12  -1  -1    0.25    0.30

 -12  -1  -1    0.03    0.23

 -12  -1  -1    0.35    0.29

  12   1   1    0.47    0.19

  12   1   1    0.58    0.34

  12   1   1    0.29    0.28

  12   1   1    0.27    0.23

 -13  -1  -1   21.40    1.53

 -13  -1  -1   21.69    1.52

 -13  -1  -1   19.61    1.51

 -13  -1  -1   21.50    1.60

  13   1   1   21.61    1.49

  13   1   1   25.80    1.63

  13   1   1   19.75    1.51

 -14  -1  -1    2.29    0.46

 -14  -1  -1    2.24    0.39

 -14  -1  -1    2.02    0.36

 -14  -1  -1    2.62    0.39

  14   1   1    2.98    0.42

  14   1   1    3.15    0.53

  14   1   1    3.07    0.36

  14   1   1    2.96    0.40

 -15  -1  -1   -0.08    0.26

 -15  -1  -1   -0.27    0.34

 -15  -1  -1   -0.06    0.28

  15   1   1    0.17    0.25

  15   1   1    0.19    0.39

  15   1   1   -0.12    0.28

 -16  -1  -1   10.98    0.87

 -16  -1  -1    9.29    0.91

 -16  -1  -1    9.38    0.90

  16   1   1   10.58    0.81

  16   1   1    9.65    0.88

  16   1   1   10.78    0.99

 -17  -1  -1    0.10    0.34

 -17  -1  -1    0.64    0.33

 -17  -1  -1    0.30    0.36

  17   1   1    0.26    0.34

  17   1   1    0.75    0.29

  17   1   1    1.49    0.55

 -18  -1  -1   12.23    1.09

 -18  -1  -1   12.67    1.01

 -18  -1  -1   11.31    1.02

  18   1   1   10.70    1.07

  18   1   1   12.36    0.93

  18   1   1   10.79    1.13

 -19  -1  -1    1.38    0.40

 -19  -1  -1    1.16    0.38

  19   1   1    0.42    0.50

  19   1   1    0.47    0.32

  19   1   1    0.72    0.47

 -20  -1  -1    1.50    0.41

  20   1   1    0.49    0.48

  20   1   1    0.50    0.53

  20   1   1    0.90    0.34

  20  -2  -1    1.68    0.64

  20  -2  -1    2.64    0.65

 -20   2   1    2.28    0.49

  19  -2  -1    0.74    0.53

  19  -2  -1    1.30    0.54

 -19   2   1    0.49    0.50

  18  -2  -1    1.32    0.49

  18  -2  -1    0.65    0.49

  18  -2  -1    0.37    0.28

 -18   2   1    0.09    0.27

 -18   2   1   -0.38    0.45

  17  -2  -1    5.44    0.53

  17  -2  -1    3.87    0.69

  17  -2  -1    5.62    0.70

 -17   2   1    3.30    0.66

 -17   2   1    5.26    0.67

 -17   2   1    5.78    0.58

  16  -2  -1    1.00    0.40

  16  -2  -1    1.01    0.44

  16  -2  -1    0.92    0.26

 -16   2   1    0.07    0.43

 -16   2   1    1.12    0.37

 -16   2   1    0.05    0.40

  15  -2  -1    1.62    0.42

  15  -2  -1    1.75    0.45

  15  -2  -1    1.80    0.30

 -15   2   1    1.38    0.43

 -15   2   1    1.68    0.39

 -15   2   1    0.69    0.44

  14  -2  -1    0.32    0.33

  14  -2  -1    0.83    0.38

  14  -2  -1    0.65    0.23

 -14   2   1    0.45    0.34

 -14   2   1    0.35    0.35

 -14   2   1    0.46    0.31

  13  -2  -1    3.55    0.38

  13  -2  -1    3.93    0.51

  13  -2  -1    3.48    0.53

 -13   2   1    2.74    0.48

 -13   2   1    3.81    0.48

  12  -2  -1   -0.05    0.30

  12  -2  -1    0.12    0.16

  12  -2  -1    0.08    0.28

 -12   2   1    0.13    0.30

 -12   2   1   -0.02    0.24

  11  -2  -1    9.40    0.77

  11  -2  -1    9.30    0.68

  11  -2  -1    8.58    0.74

  11  -2  -1    7.77    0.78

 -11   2   1    8.98    0.61

 -11   2   1   10.00    0.76

 -11   2   1    9.01    0.77

  10  -2  -1   33.65    2.22

  10  -2  -1   32.23    2.20

  10  -2  -1   31.71    2.13

  10  -2  -1   32.40    2.19

 -10   2   1   31.21    2.09

 -10   2   1   31.58    2.16

 -10   2   1   32.78    2.21

   9  -2  -1   13.98    1.07

   9  -2  -1   13.89    1.09

   9  -2  -1   16.54    1.03

  -9   2   1   16.44    1.07

  -9   2   1   14.05    0.99

  -9   2   1   14.93    1.09

   8  -2  -1   66.02    4.31

   8  -2  -1   65.46    4.36

   8  -2  -1   66.51    4.36

  -8   2   1   65.59    4.29

  -8   2   1   68.55    4.37

  -8   2   1   66.88    4.34

   7  -2  -1   17.81    1.14

   7  -2  -1   16.49    1.19

   7  -2  -1   18.97    1.21

  -7   2   1   16.66    1.21

  -7   2   1   17.75    1.18

  -7   2   1   15.42    1.12

   6  -2  -1    3.10    0.27

   6  -2  -1    3.80    0.36

   6  -2  -1    2.99    0.35

   6  -2  -1    2.41    0.31

  -6   2   1    3.20    0.36

  -6   2   1    2.64    0.24

  -6   2   1    2.72    0.30

   5  -2  -1   45.45    3.17

   5  -2  -1   49.13    3.13

   5  -2  -1   46.97    3.17

  -5   2   1   46.20    3.13

  -5   2   1   51.25    3.13

  -5   2   1   48.87    3.17

  -5   2   1   50.47    3.15

   4  -2  -1   25.54    1.79

   4  -2  -1   27.54    1.79

   4  -2  -1   27.45    1.76

  -4   2   1   26.68    1.78

  -4   2   1   25.20    1.79

  -4   2   1   27.15    1.76

  -4   2   1   29.23    1.76

   3  -2  -1   11.61    0.83

   3  -2  -1   13.33    0.87

  -3   2   1   12.07    0.85

  -3   2   1   12.54    0.83

  -3   2   1   12.85    0.83

  -3   2   1   13.21    0.87

   2  -2  -1   20.36    1.49

   2  -2  -1   20.34    1.49

  -2   2   1   25.43    1.48

  -2   2   1   24.05    1.51

  -2   2   1   21.74    1.51

  -2   2   1   24.02    1.48

   1  -2  -1    4.10    0.31

   1  -2  -1    3.58    0.27

   1  -2  -1    3.73    0.29

  -1   2   1    3.43    0.27

  -1   2   1    3.13    0.25

  -1   2   1    3.39    0.27

  -1   2   1    3.19    0.26

  -1   2   1    4.13    0.32

  -1   2   1    4.10    0.29

   0  -2  -1    5.40    0.38

   0  -2  -1    5.57    0.38

   0  -2  -1    4.83    0.38

   0   2   1    5.68    0.40

   0   2   1    5.68    0.38

   0   2   1    5.94    0.38

   0   2   1    5.83    0.38

  -1  -2  -1   49.83    3.14

  -1  -2  -1   53.66    3.17

  -1  -2  -1   42.91    3.15

  -1  -2  -1   51.33    3.15

   1   2   1   48.78    3.14

   1   2   1   45.61    3.16

   1   2   1   48.22    3.16

   1   2   1   49.51    3.15

  -2  -2  -1   56.02    3.24

  -2  -2  -1   51.38    3.27

  -2  -2  -1   45.88    3.25

  -2  -2  -1   48.34    3.25

  -2  -2  -1   50.74    3.27

   2   2   1   50.96    3.26

   2   2   1   46.32    3.25

   2   2   1   47.43    3.25

   2   2   1   56.03    3.27

  -3  -2  -1    6.37    0.53

  -3  -2  -1    7.23    0.51

  -3  -2  -1    7.99    0.50

  -3  -2  -1    7.39    0.52

  -3  -2  -1    7.54    0.53

   3   2   1    6.82    0.52

   3   2   1    8.13    0.50

   3   2   1    7.39    0.55

   3   2   1    7.18    0.51

   3   2   1    7.12    0.53

   3   2   1    8.15    0.54

  -4  -2  -1    0.28    0.09

  -4  -2  -1    0.38    0.14

  -4  -2  -1    0.12    0.09

  -4  -2  -1    0.57    0.13

   4   2   1    0.22    0.09

   4   2   1    0.42    0.12

   4   2   1    0.43    0.15

   4   2   1    0.28    0.11

   4   2   1    0.18    0.12

  -5  -2  -1   17.72    1.15

  -5  -2  -1   18.61    1.14

  -5  -2  -1   16.23    1.14

  -5  -2  -1   16.82    1.15

  -5  -2  -1   15.59    1.17

   5   2   1   16.82    1.14

   5   2   1   17.74    1.19

   5   2   1   16.70    1.15

  -6  -2  -1   53.01    3.45

  -6  -2  -1   49.49    3.46

  -6  -2  -1   50.61    3.43

  -6  -2  -1   52.36    3.44

   6   2   1   54.73    3.48

   6   2   1   56.20    3.44

  -7  -2  -1    1.88    0.31

  -7  -2  -1    1.56    0.22

  -7  -2  -1    1.30    0.25

   7   2   1    2.13    0.30

   7   2   1    1.31    0.22

   7   2   1    1.73    0.23

   7   2   1    2.19    0.31

  -8  -2  -1   24.19    1.72

  -8  -2  -1   25.53    1.76

  -8  -2  -1   25.37    1.74

  -8  -2  -1   24.30    1.72

   8   2   1   27.50    1.67

   8   2   1   25.74    1.72

   8   2   1   26.66    1.73

   8   2   1   25.29    1.77

   8   2   1   26.39    1.73

  -9  -2  -1    8.41    0.66

  -9  -2  -1    8.36    0.68

  -9  -2  -1    9.19    0.67

  -9  -2  -1    8.72    0.74

   9   2   1    9.40    0.66

   9   2   1    8.58    0.72

   9   2   1    8.22    0.67

   9   2   1    9.01    0.68

   9   2   1    8.95    0.59

   9   2   1    8.54    0.72

 -10  -2  -1    0.23    0.20

 -10  -2  -1   -0.02    0.18

 -10  -2  -1    0.23    0.24

 -10  -2  -1    0.04    0.16

  10   2   1   -0.01    0.20

  10   2   1   -0.15    0.16

  10   2   1   -0.14    0.20

  10   2   1    0.18    0.06

  10   2   1    0.11    0.06

  10   2   1    0.02    0.19

  10   2   1   -0.22    0.25

 -11  -2  -1    0.33    0.20

 -11  -2  -1    0.35    0.23

 -11  -2  -1    0.42    0.20

 -11  -2  -1    0.65    0.28

  11   2   1    0.46    0.24

  11   2   1    0.13    0.21

  11   2   1    0.37    0.20

  11   2   1    0.74    0.32

  11   2   1    0.50    0.24

 -12  -2  -1   39.95    2.77

 -12  -2  -1   39.84    2.75

 -12  -2  -1   40.94    2.81

 -12  -2  -1   40.79    2.75

  12   2   1   40.92    2.74

  12   2   1   40.56    2.76

  12   2   1   41.20    2.83

  12   2   1   45.65    2.77

 -13  -2  -1    5.95    0.58

 -13  -2  -1    5.78    0.68

 -13  -2  -1    6.44    0.61

 -13  -2  -1    6.56    0.60

  13   2   1    6.23    0.60

  13   2   1    6.42    0.63

  13   2   1    6.70    0.70

  13   2   1    7.37    0.57

 -14  -2  -1    4.63    0.51

 -14  -2  -1    4.78    0.53

 -14  -2  -1    5.32    0.55

 -14  -2  -1    4.97    0.63

  14   2   1    5.13    0.52

  14   2   1    5.20    0.55

  14   2   1    5.27    0.54

  14   2   1    4.88    0.66

 -15  -2  -1   10.50    0.96

 -15  -2  -1   11.70    0.89

 -15  -2  -1   11.13    0.92

  15   2   1    8.49    0.97

  15   2   1   10.99    0.93

  15   2   1   10.54    0.84

  15   2   1   11.97    0.90

 -16  -2  -1    0.32    0.29

 -16  -2  -1    0.49    0.32

 -16  -2  -1    0.64    0.29

  16   2   1    0.03    0.41

  16   2   1    0.12    0.31

  16   2   1    0.08    0.30

  16   2   1    0.47    0.26

 -17  -2  -1    1.06    0.36

 -17  -2  -1    0.48    0.29

 -17  -2  -1    0.49    0.31

  17   2   1    0.36    0.46

  17   2   1   -0.28    0.36

  17   2   1    0.00    0.29

 -18  -2  -1    3.99    0.60

 -18  -2  -1    3.61    0.51

 -18  -2  -1    3.47    0.51

  18   2   1    2.74    0.54

  18   2   1    3.32    0.47

  18   2   1    3.76    0.69

 -19  -2  -1    4.17    0.54

 -19  -2  -1    3.33    0.51

  19   2   1    2.81    0.68

  19   2   1    2.50    0.57

  19   2   1    3.77    0.48

 -20  -2  -1    5.77    0.67

  20   2   1    4.21    0.57

  20   2   1    4.75    0.68

  20   2   1    3.85    0.77

  20  -3  -1    1.44    0.62

  19  -3  -1   15.60    1.32

  19  -3  -1   13.80    1.37

 -19   3   1   17.02    1.29

 -19   3   1   14.47    1.29

  18  -3  -1    1.11    0.44

  18  -3  -1    1.84    0.60

 -18   3   1   -1.21    0.48

 -18   3   1    0.36    0.43

 -18   3   1    1.54    0.41

  17  -3  -1   14.49    1.01

  17  -3  -1   14.18    1.17

  17  -3  -1   13.20    1.22

 -17   3   1   11.57    1.25

 -17   3   1   12.44    1.12

 -17   3   1   13.92    1.13

  16  -3  -1    0.65    0.25

  16  -3  -1    0.55    0.40

  16  -3  -1    1.30    0.47

 -16   3   1   -0.72    0.41

 -16   3   1    0.27    0.40

 -16   3   1    0.73    0.36

  15  -3  -1    2.16    0.47

  15  -3  -1    2.58    0.53

  15  -3  -1    2.69    0.34

 -15   3   1    1.59    0.48

 -15   3   1    2.01    0.46

  14  -3  -1    3.92    0.62

  14  -3  -1    5.45    0.63

  14  -3  -1    5.62    0.48

 -14   3   1    4.47    0.61

 -14   3   1    5.40    0.58

  13  -3  -1   23.52    1.63

  13  -3  -1   24.40    1.77

 -13   3   1   23.89    1.72

 -13   3   1   24.44    1.77

  12  -3  -1    1.16    0.35

  12  -3  -1    0.77    0.32

  12  -3  -1    0.76    0.21

 -12   3   1    0.69    0.29

 -12   3   1    0.51    0.13

 -12   3   1    0.96    0.28

  11  -3  -1    3.69    0.52

  11  -3  -1    5.42    0.40

  11  -3  -1    4.76    0.53

 -11   3   1    4.46    0.51

 -11   3   1    4.30    0.46

 -11   3   1    3.64    0.34

  10  -3  -1    0.09    0.19

  10  -3  -1    0.14    0.15

  10  -3  -1   -0.12    0.22

  10  -3  -1   -0.07    0.24

 -10   3   1   -0.29    0.10

 -10   3   1    0.05    0.22

 -10   3   1    0.06    0.20

   9  -3  -1   17.30    1.29

   9  -3  -1   18.03    1.27

   9  -3  -1   16.98    1.27

   9  -3  -1   17.94    1.20

  -9   3   1   19.14    1.25

  -9   3   1   17.02    1.18

  -9   3   1   17.73    1.29

   8  -3  -1   14.64    0.98

   8  -3  -1   11.38    0.95

   8  -3  -1   12.62    0.89

   8  -3  -1   13.13    0.97

  -8   3   1   13.97    0.94

  -8   3   1   13.38    0.98

  -8   3   1   12.41    0.88

   7  -3  -1   60.29    3.78

   7  -3  -1   50.80    3.76

   7  -3  -1   56.59    3.71

   7  -3  -1   50.94    3.76

  -7   3   1   60.84    3.75

  -7   3   1   60.25    3.78

  -7   3   1   60.68    3.71

   6  -3  -1    2.67    0.31

   6  -3  -1    2.00    0.28

   6  -3  -1    1.40    0.28

   6  -3  -1    2.31    0.22

  -6   3   1    2.05    0.26

  -6   3   1    2.05    0.30

  -6   3   1    1.78    0.21

   5  -3  -1   70.13    4.45

   5  -3  -1   69.60    4.50

   5  -3  -1   64.67    4.49

   5  -3  -1   66.44    4.50

  -5   3   1   70.18    4.51

  -5   3   1   72.06    4.46

  -5   3   1   69.22    4.48

  -5   3   1   68.88    4.45

   4  -3  -1   11.43    0.78

   4  -3  -1   10.88    0.72

   4  -3  -1   10.70    0.76

  -4   3   1   10.41    0.72

  -4   3   1   10.10    0.72

  -4   3   1   10.43    0.78

  -4   3   1   10.96    0.76

   3  -3  -1  127.12    7.89

   3  -3  -1  114.46    7.91

   3  -3  -1  131.92    7.93

  -3   3   1  123.59    7.89

  -3   3   1  119.64    7.93

  -3   3   1  119.52    7.90

   2  -3  -1   54.39    3.60

   2  -3  -1   55.91    3.61

  -2   3   1   53.35    3.61

  -2   3   1   51.76    3.63

  -2   3   1   58.55    3.60

  -2   3   1   60.24    3.62

   1  -3  -1    0.12    0.14

   1  -3  -1    0.02    0.08

   1  -3  -1    0.27    0.07

   1  -3  -1    0.04    0.15

   1  -3  -1    0.08    0.09

  -1   3   1   -0.11    0.10

  -1   3   1    0.26    0.10

  -1   3   1   -0.07    0.09

   0  -3  -1   37.03    2.23

   0  -3  -1   35.45    2.22

   0  -3  -1   31.77    2.22

   0  -3  -1   34.03    2.22

   0  -3  -1   34.07    2.25

   0   3   1   34.75    2.22

   0   3   1   33.07    2.22

   0   3   1   33.07    2.25

   0   3   1   33.19    2.23

   0   3   1   34.05    2.26

   0   3   1   36.39    2.22

  -1  -3  -1    8.70    0.64

  -1  -3  -1    8.22    0.60

  -1  -3  -1    9.18    0.65

  -1  -3  -1    9.10    0.61

   1   3   1    9.55    0.65

   1   3   1    8.83    0.60

   1   3   1    9.35    0.61

  -2  -3  -1   21.96    1.50

  -2  -3  -1   23.93    1.51

  -2  -3  -1   23.48    1.53

   2   3   1   21.77    1.50

   2   3   1   22.50    1.53

   2   3   1   24.43    1.51

  -3  -3  -1   27.02    1.81

  -3  -3  -1   27.70    1.84

  -3  -3  -1   29.41    1.85

   3   3   1   26.92    1.81

   3   3   1   28.12    1.82

  -4  -3  -1    0.15    0.13

  -4  -3  -1    0.29    0.08

  -4  -3  -1    0.04    0.11

  -4  -3  -1    0.42    0.17

  -4  -3  -1   -0.10    0.13

   4   3   1   -0.05    0.14

   4   3   1    0.25    0.11

   4   3   1    0.12    0.12

   4   3   1    0.20    0.13

  -5  -3  -1   14.50    0.98

  -5  -3  -1   13.47    0.95

  -5  -3  -1   15.12    0.98

   5   3   1   13.55    0.94

   5   3   1   13.95    0.97

   5   3   1   13.51    1.01

   5   3   1   14.26    0.99

  -6  -3  -1    9.57    0.72

  -6  -3  -1   10.64    0.70

  -6  -3  -1    9.16    0.68

   6   3   1    8.59    0.68

   6   3   1   11.20    0.78

   6   3   1    9.76    0.71

  -7  -3  -1   54.23    3.65

  -7  -3  -1   55.49    3.64

  -7  -3  -1   58.20    3.66

   7   3   1   53.85    3.65

   7   3   1   54.94    3.63

   7   3   1   58.46    3.70

  -8  -3  -1    7.01    0.62

  -8  -3  -1    7.89    0.58

  -8  -3  -1    6.99    0.56

  -8  -3  -1    6.96    0.60

   8   3   1    7.79    0.64

   8   3   1    7.52    0.56

   8   3   1    8.06    0.67

   8   3   1    7.34    0.52

   8   3   1    6.62    0.57

  -9  -3  -1   62.15    4.26

  -9  -3  -1   70.71    4.23

  -9  -3  -1   64.28    4.22

  -9  -3  -1   60.86    4.23

   9   3   1   69.79    4.27

   9   3   1   64.99    4.17

   9   3   1   60.24    4.23

   9   3   1   68.11    4.28

   9   3   1   60.32    4.21

 -10  -3  -1    0.20    0.20

 -10  -3  -1    0.29    0.18

 -10  -3  -1    0.40    0.24

 -10  -3  -1    0.23    0.16

  10   3   1    0.04    0.18

  10   3   1    0.44    0.10

  10   3   1    0.14    0.26

  10   3   1   -0.20    0.23

  10   3   1    0.03    0.19

  10   3   1    0.12    0.09

  10   3   1    0.14    0.19

 -11  -3  -1   74.36    4.92

 -11  -3  -1   76.28    4.96

 -11  -3  -1   71.79    4.90

 -11  -3  -1   74.72    4.91

  11   3   1   72.65    4.91

  11   3   1   78.52    4.84

  11   3   1   73.28    4.83

  11   3   1   78.41    4.91

  11   3   1   75.38    4.92

 -12  -3  -1    4.35    0.47

 -12  -3  -1    3.94    0.42

 -12  -3  -1    3.94    0.46

 -12  -3  -1    4.48    0.54

  12   3   1    3.42    0.53

  12   3   1    4.41    0.47

  12   3   1    4.35    0.45

  12   3   1    3.66    0.28

  12   3   1    4.48    0.47

 -13  -3  -1    0.51    0.26

 -13  -3  -1    0.64    0.25

 -13  -3  -1    0.73    0.29

 -13  -3  -1    0.38    0.20

  13   3   1    0.51    0.28

  13   3   1    0.77    0.30

  13   3   1    0.99    0.39

  13   3   1    0.58    0.26

 -14  -3  -1    3.53    0.45

 -14  -3  -1    3.27    0.46

 -14  -3  -1    2.60    0.40

  14   3   1    3.01    0.44

  14   3   1    4.38    0.58

  14   3   1    3.26    0.41

  14   3   1    2.46    0.39

 -15  -3  -1    7.39    0.67

 -15  -3  -1    7.42    0.67

 -15  -3  -1    8.43    0.76

  15   3   1    7.89    0.66

  15   3   1    7.09    0.70

  15   3   1    6.60    0.70

  15   3   1    5.99    0.79

 -16  -3  -1    0.40    0.29

 -16  -3  -1    0.45    0.28

 -16  -3  -1    0.88    0.29

  16   3   1   -0.17    0.24

  16   3   1   -0.17    0.29

  16   3   1   -0.28    0.29

  16   3   1   -0.49    0.38

 -17  -3  -1    3.62    0.49

 -17  -3  -1    3.95    0.49

  17   3   1    3.74    0.50

  17   3   1    3.67    0.72

  17   3   1    3.48    0.53

  17   3   1    3.39    0.51

 -18  -3  -1    1.22    0.38

 -18  -3  -1    0.75    0.30

  18   3   1    0.09    0.53

  18   3   1    0.34    0.37

  18   3   1   -0.33    0.26

 -19  -3  -1    0.13    0.29

  19   3   1   -0.52    0.56

  19   3   1    0.25    0.29

 -20  -3  -1    1.82    0.40

  20   3   1    0.96    0.72

  19  -4  -1    5.45    0.75

  19  -4  -1    5.88    0.86

 -19   4   1    5.01    0.68

 -19   4   1    3.05    0.70

  18  -4  -1    0.24    0.50

  18  -4  -1   -0.18    0.40

 -18   4   1   -1.19    0.37

 -18   4   1    0.00    0.38

  17  -4  -1    0.07    0.45

  17  -4  -1   -0.54    0.37

 -17   4   1    0.28    0.37

 -17   4   1   -1.16    0.38

  16  -4  -1    7.52    0.86

 -16   4   1    8.28    0.78

 -16   4   1    6.78    0.90

  15  -4  -1    0.22    0.40

  15  -4  -1   -0.09    0.21

  15  -4  -1   -0.58    0.37

 -15   4   1   -0.48    0.35

 -15   4   1    0.17    0.32

  14  -4  -1    2.73    0.48

  14  -4  -1    3.30    0.36

  14  -4  -1    4.03    0.58

 -14   4   1    2.69    0.50

 -14   4   1    2.67    0.44

  13  -4  -1    0.37    0.35

  13  -4  -1    0.33    0.32

  13  -4  -1    0.34    0.20

 -13   4   1    0.22    0.32

 -13   4   1    0.40    0.28

  12  -4  -1    0.24    0.34

  12  -4  -1    0.13    0.30

  12  -4  -1    0.73    0.20

 -12   4   1    0.41    0.26

 -12   4   1    0.07    0.15

 -12   4   1    0.55    0.30

  11  -4  -1    8.29    0.61

  11  -4  -1    7.41    0.74

  11  -4  -1    7.41    0.73

 -11   4   1    8.60    0.60

 -11   4   1    7.61    0.68

 -11   4   1    8.58    0.77

  10  -4  -1   28.78    2.04

  10  -4  -1   27.07    2.04

  10  -4  -1   31.53    1.96

 -10   4   1   29.02    1.94

 -10   4   1   29.59    2.05

 -10   4   1   30.41    2.01

   9  -4  -1   17.57    1.29

   9  -4  -1   16.02    1.21

   9  -4  -1   19.37    1.31

  -9   4   1   18.94    1.33

  -9   4   1   17.46    1.21

  -9   4   1   19.46    1.28

   8  -4  -1   42.90    2.93

   8  -4  -1   46.35    2.87

   8  -4  -1   43.30    2.94

   8  -4  -1   42.66    2.94

  -8   4   1   42.90    2.87

  -8   4   1   44.25    2.92

  -8   4   1   45.32    2.95

   7  -4  -1   23.66    1.46

   7  -4  -1   19.37    1.51

  -7   4   1   23.10    1.51

  -7   4   1   22.28    1.46

  -7   4   1   21.02    1.54

   6  -4  -1    5.81    0.53

   6  -4  -1    5.51    0.52

   6  -4  -1    6.66    0.55

   6  -4  -1    7.09    0.54

   6  -4  -1    5.92    0.46

  -6   4   1    5.93    0.47

  -6   4   1    6.28    0.52

  -6   4   1    6.32    0.57

   5  -4  -1    8.05    0.63

   5  -4  -1    6.92    0.64

   5  -4  -1    8.52    0.56

   5  -4  -1    7.92    0.61

  -5   4   1    7.99    0.65

  -5   4   1    6.85    0.57

  -5   4   1    8.22    0.62

   4  -4  -1   30.11    2.23

   4  -4  -1   31.43    2.19

  -4   4   1   35.29    2.26

  -4   4   1   35.26    2.23

  -4   4   1   35.57    2.20

   3  -4  -1   27.10    1.73

   3  -4  -1   26.52    1.68

   3  -4  -1   22.49    1.69

  -3   4   1   25.42    1.69

  -3   4   1   26.65    1.74

   2  -4  -1   23.53    1.70

   2  -4  -1   26.93    1.74

   2  -4  -1   23.56    1.67

  -2   4   1   25.70    1.67

  -2   4   1   27.78    1.72

  -2   4   1   24.33    1.64

   1  -4  -1    1.92    0.23

   1  -4  -1    2.33    0.22

   1  -4  -1    2.97    0.34

   1  -4  -1    2.63    0.19

  -1   4   1    2.25    0.24

  -1   4   1    1.93    0.22

  -1   4   1    2.26    0.19

  -1   4   1    1.80    0.23

   0  -4  -1   13.70    0.89

   0  -4  -1   13.94    0.89

   0  -4  -1   12.19    0.88

   0  -4  -1   14.05    0.93

   0   4   1   13.29    0.88

   0   4   1   12.70    0.88

   0   4   1   13.28    0.89

   0   4   1   12.52    0.91

  -1  -4  -1   36.78    2.56

  -1  -4  -1   43.60    2.59

  -1  -4  -1   36.80    2.52

  -1  -4  -1   39.90    2.53

  -1  -4  -1   37.56    2.53

   1   4   1   40.82    2.53

   1   4   1   38.51    2.53

   1   4   1   37.80    2.55

  -2  -4  -1   35.30    2.17

  -2  -4  -1   31.88    2.22

  -2  -4  -1   32.97    2.23

  -2  -4  -1   33.75    2.19

   2   4   1   33.67    2.19

   2   4   1   34.21    2.20

   2   4   1   33.07    2.19

  -3  -4  -1    0.99    0.14

  -3  -4  -1    0.81    0.19

  -3  -4  -1    1.40    0.23

  -3  -4  -1    0.85    0.09

   3   4   1    0.78    0.14

   3   4   1    0.57    0.17

   3   4   1    1.09    0.16

  -4  -4  -1   17.61    1.21

  -4  -4  -1   18.73    1.22

  -4  -4  -1   17.01    1.13

  -4  -4  -1   18.30    1.16

   4   4   1   16.48    1.17

   4   4   1   16.82    1.16

   4   4   1   16.79    1.17

  -5  -4  -1    0.24    0.19

  -5  -4  -1    0.77    0.17

  -5  -4  -1    0.73    0.20

   5   4   1    0.71    0.18

   5   4   1    0.27    0.16

   5   4   1    0.55    0.24

  -6  -4  -1   17.85    1.10

  -6  -4  -1   14.43    1.10

  -6  -4  -1   14.08    1.08

  -6  -4  -1   15.34    1.05

   6   4   1   15.28    1.04

   6   4   1   15.44    1.07

   6   4   1   15.14    1.12

  -7  -4  -1    2.47    0.28

  -7  -4  -1    3.05    0.34

  -7  -4  -1    2.44    0.32

  -7  -4  -1    2.81    0.37

  -7  -4  -1    2.15    0.26

   7   4   1    2.22    0.34

   7   4   1    3.30    0.29

   7   4   1    2.48    0.27

  -8  -4  -1   27.42    1.79

  -8  -4  -1   27.73    1.80

  -8  -4  -1   26.80    1.77

   8   4   1   26.72    1.76

   8   4   1   25.33    1.78

   8   4   1   26.52    1.75

   8   4   1   23.04    1.80

   8   4   1   28.35    1.86

  -9  -4  -1    0.31    0.17

  -9  -4  -1    0.19    0.16

  -9  -4  -1    0.02    0.18

   9   4   1   -0.29    0.23

   9   4   1    0.02    0.18

   9   4   1   -0.11    0.16

   9   4   1    0.01    0.12

   9   4   1    0.43    0.24

 -10  -4  -1    0.98    0.25

 -10  -4  -1    1.18    0.22

 -10  -4  -1    1.22    0.23

  10   4   1    0.77    0.30

  10   4   1    0.70    0.25

  10   4   1    1.11    0.16

  10   4   1    0.85    0.22

  10   4   1    0.89    0.30

 -11  -4  -1    0.74    0.23

 -11  -4  -1    0.82    0.28

 -11  -4  -1    1.24    0.23

  11   4   1    0.88    0.15

  11   4   1    0.46    0.22

  11   4   1    1.07    0.37

  11   4   1    0.76    0.25

  11   4   1    1.01    0.27

 -12  -4  -1   11.35    0.86

 -12  -4  -1   11.51    0.88

 -12  -4  -1   10.99    0.88

  12   4   1   11.18    0.88

  12   4   1   12.50    0.78

  12   4   1   11.46    0.86

  12   4   1   10.67    0.89

  12   4   1    9.86    0.94

 -13  -4  -1    0.36    0.20

 -13  -4  -1   -0.06    0.25

 -13  -4  -1    0.26    0.27

  13   4   1   -0.33    0.32

  13   4   1    0.09    0.23

  13   4   1    0.32    0.25

  13   4   1   -0.24    0.24

 -14  -4  -1   13.25    1.06

 -14  -4  -1   14.19    1.05

  14   4   1   13.27    1.03

  14   4   1   14.49    1.18

  14   4   1   13.66    1.04

  14   4   1   12.92    1.06

 -15  -4  -1    7.55    0.68

 -15  -4  -1    6.99    0.66

  15   4   1    8.21    0.72

  15   4   1    6.64    0.85

  15   4   1    7.75    0.68

  15   4   1    7.01    0.67

 -16  -4  -1    0.71    0.32

 -16  -4  -1    0.15    0.29

  16   4   1    0.36    0.29

  16   4   1    0.33    0.43

  16   4   1   -0.64    0.27

  16   4   1    0.21    0.29

 -17  -4  -1    0.47    0.33

 -17  -4  -1    0.94    0.31

  17   4   1    0.86    0.49

  17   4   1    0.39    0.31

  17   4   1   -0.03    0.32

 -18  -4  -1   12.51    1.05

 -18  -4  -1   14.52    1.11

  18   4   1   15.20    1.08

  18   4   1   10.34    1.18

 -19  -4  -1    3.22    0.47

  19   4   1    2.13    0.64

  19   4   1    2.56    0.50

  19  -5  -1    1.10    0.50

  19  -5  -1    0.41    0.54

 -19   5   1   -0.62    0.43

 -19   5   1    0.75    0.44

  18  -5  -1    2.67    0.59

  18  -5  -1    2.36    0.64

 -18   5   1    3.04    0.56

 -18   5   1    1.73    0.57

  17  -5  -1    1.74    0.57

  17  -5  -1    2.11    0.53

 -17   5   1    1.22    0.54

 -17   5   1    2.01    0.47

  16  -5  -1    0.60    0.47

  16  -5  -1    0.96    0.48

 -16   5   1    0.45    0.39

 -16   5   1    0.79    0.43

  15  -5  -1    0.63    0.24

  15  -5  -1    1.38    0.43

  15  -5  -1    1.13    0.47

 -15   5   1    0.67    0.41

 -15   5   1    0.63    0.35

  14  -5  -1    6.28    0.76

  14  -5  -1    6.54    0.74

  14  -5  -1    6.85    0.57

 -14   5   1    6.38    0.78

 -14   5   1    6.54    0.68

  13  -5  -1    6.30    0.51

  13  -5  -1    6.44    0.72

  13  -5  -1    5.17    0.65

 -13   5   1    6.02    0.71

 -13   5   1    5.86    0.62

  12  -5  -1    7.25    0.59

  12  -5  -1    7.39    0.75

  12  -5  -1    5.30    0.70

 -12   5   1    7.88    0.69

 -12   5   1    8.49    0.78

 -12   5   1    7.60    0.57

  11  -5  -1   18.35    1.25

  11  -5  -1   18.21    1.36

  11  -5  -1   15.69    1.36

 -11   5   1   19.60    1.40

 -11   5   1   20.10    1.33

 -11   5   1   17.45    1.25

  10  -5  -1   12.34    0.91

  10  -5  -1   11.30    0.78

 -10   5   1    9.56    0.78

 -10   5   1   10.54    0.89

 -10   5   1   10.63    0.85

   9  -5  -1   26.84    1.89

   9  -5  -1   28.55    1.81

  -9   5   1   27.43    1.92

  -9   5   1   26.49    1.87

  -9   5   1   26.56    1.82

   8  -5  -1    1.29    0.19

   8  -5  -1    1.16    0.28

   8  -5  -1    1.46    0.29

  -8   5   1    1.18    0.28

  -8   5   1    1.67    0.27

  -8   5   1    0.79    0.20

   7  -5  -1    1.66    0.19

   7  -5  -1    1.30    0.27

   7  -5  -1    1.42    0.27

   7  -5  -1    1.56    0.31

   7  -5  -1    1.64    0.27

  -7   5   1    1.19    0.25

  -7   5   1    1.63    0.30

  -7   5   1    1.25    0.21

   6  -5  -1   17.56    1.38

   6  -5  -1   20.33    1.37

   6  -5  -1   20.35    1.31

   6  -5  -1   21.28    1.37

  -6   5   1   18.95    1.40

  -6   5   1   19.94    1.37

  -6   5   1   18.65    1.33

   5  -5  -1    0.70    0.22

   5  -5  -1    1.23    0.23

   5  -5  -1    1.48    0.25

  -5   5   1    1.07    0.24

  -5   5   1    1.25    0.20

  -5   5   1    0.54    0.22

   4  -5  -1   25.01    1.75

   4  -5  -1   25.80    1.81

   4  -5  -1   24.65    1.75

  -4   5   1   27.45    1.74

  -4   5   1   27.51    1.80

   3  -5  -1    2.35    0.34

   3  -5  -1    3.56    0.43

   3  -5  -1    2.33    0.28

   3  -5  -1    2.75    0.30

  -3   5   1    2.30    0.32

  -3   5   1    2.00    0.27

  -3   5   1    2.12    0.21

   2  -5  -1   22.03    1.47

   2  -5  -1   21.61    1.56

   2  -5  -1   22.62    1.52

  -2   5   1   21.74    1.44

  -2   5   1   21.64    1.48

  -2   5   1   22.29    1.53

   1  -5  -1    4.18    0.33

   1  -5  -1    5.00    0.38

   1  -5  -1    3.43    0.46

   1  -5  -1    5.18    0.45

   1  -5  -1    4.22    0.36

  -1   5   1    4.91    0.41

  -1   5   1    4.45    0.34

   0  -5  -1    0.24    0.21

   0  -5  -1    0.25    0.13

   0  -5  -1    0.38    0.23

   0  -5  -1    0.31    0.12

   0   5   1    0.37    0.13

   0   5   1    0.48    0.13

   0   5   1    0.33    0.19

  -1  -5  -1   41.17    2.74

  -1  -5  -1   45.99    2.80

  -1  -5  -1   41.60    2.76

   1   5   1   43.23    2.76

   1   5   1   39.79    2.78

  -2  -5  -1   22.97    1.50

  -2  -5  -1   20.08    1.54

  -2  -5  -1   21.19    1.56

  -2  -5  -1   24.30    1.48

   2   5   1   23.69    1.53

   2   5   1   23.03    1.50

  -3  -5  -1    8.89    0.66

  -3  -5  -1    8.35    0.57

  -3  -5  -1    8.59    0.60

   3   5   1    8.83    0.62

   3   5   1    8.05    0.63

  -4  -5  -1    0.72    0.09

  -4  -5  -1    0.74    0.22

  -4  -5  -1    0.80    0.24

  -4  -5  -1    0.96    0.17

   4   5   1    0.57    0.17

   4   5   1    0.32    0.17

  -5  -5  -1   10.21    0.68

  -5  -5  -1   10.56    0.72

  -5  -5  -1   10.04    0.78

  -5  -5  -1    9.55    0.78

   5   5   1   10.75    0.74

   5   5   1   10.10    0.74

  -6  -5  -1   28.10    1.89

  -6  -5  -1   30.03    1.95

  -6  -5  -1   27.27    1.93

   6   5   1   28.70    1.90

   6   5   1   29.88    1.97

   6   5   1   27.61    1.91

  -7  -5  -1    9.99    0.78

  -7  -5  -1    9.72    0.74

  -7  -5  -1    9.03    0.66

  -7  -5  -1    9.71    0.71

   7   5   1    9.40    0.73

   7   5   1    9.94    0.70

   7   5   1   10.24    0.81

  -8  -5  -1   33.08    2.21

  -8  -5  -1   34.55    2.18

  -8  -5  -1   32.33    2.24

   8   5   1   31.28    2.19

   8   5   1   28.95    2.21

   8   5   1   35.27    2.27

   8   5   1   34.06    2.16

  -9  -5  -1    4.43    0.51

  -9  -5  -1    4.60    0.42

  -9  -5  -1    4.15    0.44

  -9  -5  -1    4.25    0.44

   9   5   1    3.78    0.42

   9   5   1    4.33    0.46

   9   5   1    4.16    0.37

   9   5   1    3.74    0.70

 -10  -5  -1   20.96    1.44

 -10  -5  -1   20.84    1.52

 -10  -5  -1   20.59    1.47

 -10  -5  -1   21.81    1.48

  10   5   1   22.45    1.51

  10   5   1   19.57    1.47

  10   5   1   20.54    1.41

 -11  -5  -1    0.33    0.21

 -11  -5  -1    0.42    0.25

 -11  -5  -1    0.70    0.35

 -11  -5  -1    0.49    0.28

  11   5   1    0.58    0.31

  11   5   1    0.51    0.15

  11   5   1    0.46    0.26

 -12  -5  -1    2.46    0.39

 -12  -5  -1    2.76    0.35

 -12  -5  -1    2.32    0.47

 -12  -5  -1    2.62    0.35

  12   5   1    2.37    0.25

  12   5   1    2.83    0.49

  12   5   1    2.52    0.37

  12   5   1    1.93    0.36

 -13  -5  -1    1.27    0.30

 -13  -5  -1    0.76    0.29

  13   5   1    0.62    0.37

  13   5   1    1.21    0.31

  13   5   1    0.49    0.29

 -14  -5  -1    0.49    0.27

 -14  -5  -1    0.57    0.27

  14   5   1    1.20    0.42

  14   5   1    0.81    0.32

  14   5   1    0.80    0.34

 -15  -5  -1    5.62    0.58

 -15  -5  -1    6.62    0.61

  15   5   1    6.29    0.79

  15   5   1    5.71    0.61

  15   5   1    5.18    0.61

 -16  -5  -1    0.99    0.31

 -16  -5  -1    1.11    0.34

  16   5   1    0.83    0.34

  16   5   1    0.52    0.51

  16   5   1    0.60    0.35

 -17  -5  -1    0.62    0.28

 -17  -5  -1    1.08    0.36

  17   5   1    1.25    0.56

  17   5   1    0.75    0.38

  17   5   1    0.26    0.32

 -18  -5  -1    0.10    0.28

 -18  -5  -1    0.91    0.35

  18   5   1    0.12    0.46

  18   5   1    0.04    0.35

  18   5   1    0.21    0.32

 -19  -5  -1   -0.23    0.55

 -19  -5  -1    0.88    0.33

  19   5   1    1.23    0.56

  19   5   1    0.72    0.36

  18  -6  -1    0.87    0.54

  18  -6  -1    1.11    0.49

 -18   6   1   -0.16    0.46

  17  -6  -1    1.43    0.56

  17  -6  -1    2.12    0.54

 -17   6   1    1.10    0.53

 -17   6   1    1.20    0.45

  16  -6  -1    1.05    0.51

  16  -6  -1    1.14    0.47

 -16   6   1    0.80    0.45

 -16   6   1    0.84    0.44

  15  -6  -1    7.69    0.82

  15  -6  -1    5.85    0.82

 -15   6   1    6.83    0.80

 -15   6   1    8.46    0.77

  14  -6  -1    0.38    0.21

  14  -6  -1    0.47    0.38

  14  -6  -1   -0.18    0.38

 -14   6   1    0.03    0.35

 -14   6   1    0.40    0.32

  13  -6  -1   20.21    1.38

  13  -6  -1   21.37    1.55

  13  -6  -1   17.17    1.50

 -13   6   1   19.84    1.55

 -13   6   1   20.73    1.48

  12  -6  -1    1.56    0.42

  12  -6  -1    1.19    0.39

  12  -6  -1    1.07    0.22

 -12   6   1    1.16    0.25

 -12   6   1    1.10    0.37

 -12   6   1    1.57    0.35

  11  -6  -1    1.46    0.23

  11  -6  -1    1.54    0.43

  11  -6  -1    1.46    0.37

 -11   6   1    1.51    0.34

 -11   6   1    1.10    0.34

 -11   6   1    1.30    0.25

  10  -6  -1    1.76    0.37

  10  -6  -1    2.60    0.41

  10  -6  -1    1.65    0.24

 -10   6   1    2.16    0.40

 -10   6   1    1.02    0.25

 -10   6   1    1.49    0.33

   9  -6  -1    3.13    0.32

   9  -6  -1    3.83    0.45

   9  -6  -1    3.03    0.42

  -9   6   1    2.87    0.34

  -9   6   1    2.48    0.42

  -9   6   1    3.26    0.41

   8  -6  -1    6.78    0.68

   8  -6  -1    7.56    0.68

   8  -6  -1    8.10    0.60

  -8   6   1    8.11    0.66

  -8   6   1    8.92    0.62

  -8   6   1    8.63    0.74

   7  -6  -1    2.24    0.39

   7  -6  -1    2.74    0.35

   7  -6  -1    2.62    0.27

   7  -6  -1    2.17    0.34

  -7   6   1    2.43    0.34

  -7   6   1    2.88    0.30

  -7   6   1    2.28    0.36

   6  -6  -1   18.81    1.35

   6  -6  -1   20.31    1.30

   6  -6  -1   19.96    1.35

  -6   6   1   19.41    1.32

  -6   6   1   18.53    1.36

  -6   6   1   18.21    1.39

   5  -6  -1   12.42    0.92

   5  -6  -1   14.60    0.92

   5  -6  -1   10.73    0.95

  -5   6   1   13.03    0.95

  -5   6   1   12.60    0.90

  -5   6   1   13.10    0.86

  -5   6   1   11.63    0.97

   4  -6  -1    5.25    0.52

   4  -6  -1    6.48    0.50

   4  -6  -1    4.96    0.45

  -4   6   1    5.71    0.40

  -4   6   1    5.18    0.46

  -4   6   1    4.74    0.53

   3  -6  -1   74.65    4.66

   3  -6  -1   64.01    4.60

   3  -6  -1   70.47    4.57

   3  -6  -1   68.77    4.57

  -3   6   1   68.90    4.57

  -3   6   1   72.71    4.63

  -3   6   1   71.41    4.53

   2  -6  -1    0.55    0.17

   2  -6  -1    0.55    0.27

   2  -6  -1    0.30    0.19

   2  -6  -1    0.42    0.18

  -2   6   1    0.54    0.23

  -2   6   1    0.06    0.19

  -2   6   1    0.65    0.12

   1  -6  -1  101.41    6.80

   1  -6  -1  112.25    6.80

  -1   6   1  102.35    6.82

  -1   6   1  104.95    6.79

   0  -6  -1   14.99    1.03

   0  -6  -1   14.44    1.13

   0  -6  -1   15.16    1.09

   0   6   1   13.81    1.06

   0   6   1   14.89    1.04

   0   6   1   16.80    1.02

  -1  -6  -1   32.46    2.04

  -1  -6  -1   28.23    2.07

  -1  -6  -1   30.45    2.02

   1   6   1   31.60    2.03

   1   6   1   31.23    2.06

  -2  -6  -1   24.25    1.51

  -2  -6  -1   23.73    1.60

  -2  -6  -1   20.35    1.62

  -2  -6  -1   23.79    1.54

   2   6   1   24.21    1.54

   2   6   1   21.72    1.57

  -3  -6  -1   16.22    1.29

  -3  -6  -1   17.88    1.22

  -3  -6  -1   17.51    1.28

  -3  -6  -1   18.91    1.18

   3   6   1   18.04    1.25

   3   6   1   19.54    1.23

  -4  -6  -1    1.45    0.20

  -4  -6  -1    1.06    0.27

  -4  -6  -1    1.55    0.28

  -4  -6  -1    1.42    0.13

  -4  -6  -1    1.39    0.13

   4   6   1    1.40    0.21

   4   6   1    1.12    0.22

  -5  -6  -1    8.45    0.62

  -5  -6  -1    8.93    0.56

  -5  -6  -1    7.98    0.69

  -5  -6  -1    8.47    0.70

   5   6   1    7.53    0.65

   5   6   1    8.59    0.64

  -6  -6  -1    7.95    0.72

  -6  -6  -1    9.09    0.65

  -6  -6  -1    9.60    0.59

  -6  -6  -1    7.82    0.70

   6   6   1    8.82    0.67

   6   6   1    9.12    0.73

   6   6   1    8.39    0.67

  -7  -6  -1    2.42    0.29

  -7  -6  -1    2.81    0.34

  -7  -6  -1    2.45    0.38

  -7  -6  -1    2.46    0.22

   7   6   1    2.39    0.31

   7   6   1    2.62    0.38

   7   6   1    2.68    0.30

  -8  -6  -1    0.45    0.21

  -8  -6  -1    0.31    0.21

  -8  -6  -1    0.60    0.12

  -8  -6  -1    0.51    0.28

   8   6   1    0.27    0.18

   8   6   1    0.10    0.19

   8   6   1    0.39    0.25

  -9  -6  -1    1.65    0.29

  -9  -6  -1    1.99    0.38

  -9  -6  -1    1.85    0.31

   9   6   1    2.15    0.26

   9   6   1    1.83    0.33

   9   6   1    1.51    0.29

 -10  -6  -1    1.27    0.28

 -10  -6  -1    1.25    0.28

 -10  -6  -1    1.39    0.37

  10   6   1    1.23    0.29

  10   6   1    1.27    0.33

  10   6   1    1.52    0.23

 -11  -6  -1   20.09    1.37

 -11  -6  -1   17.02    1.43

 -11  -6  -1   20.63    1.40

  11   6   1   19.75    1.32

  11   6   1   17.74    1.43

  11   6   1   20.25    1.40

 -12  -6  -1    0.44    0.23

 -12  -6  -1    0.70    0.37

 -12  -6  -1    0.65    0.24

  12   6   1    0.47    0.17

  12   6   1    0.67    0.29

  12   6   1    0.46    0.37

 -13  -6  -1    6.05    0.58

 -13  -6  -1    5.75    0.69

  13   6   1    6.04    0.61

  13   6   1    4.50    0.66

  13   6   1    6.22    0.61

 -14  -6  -1    0.89    0.44

 -14  -6  -1    1.43    0.33

  14   6   1    0.96    0.34

  14   6   1    1.47    0.36

  14   6   1    1.54    0.45

 -15  -6  -1    0.14    0.29

 -15  -6  -1   -0.22    0.39

  15   6   1    0.22    0.26

  15   6   1    0.22    0.45

  15   6   1   -0.12    0.30

 -16  -6  -1    3.54    0.65

 -16  -6  -1    4.23    0.51

  16   6   1    5.48    0.63

  16   6   1    4.80    0.58

  16   6   1    5.40    0.76

 -17  -6  -1    5.14    0.75

 -17  -6  -1    4.57    0.57

  17   6   1    5.10    0.76

  17   6   1    5.39    0.66

  17   6   1    5.64    0.63

 -18  -6  -1    0.99    0.37

 -18  -6  -1   -0.21    0.52

  18   6   1    0.58    0.38

  18   6   1    0.49    0.50

  18   6   1    0.85    0.35

  18  -7  -1    2.00    0.63

  18  -7  -1    1.01    0.57

 -18   7   1    0.46    0.45

  17  -7  -1    0.30    0.41

  17  -7  -1    0.68    0.51

 -17   7   1   -0.97    0.38

  16  -7  -1    0.24    0.41

  16  -7  -1    0.23    0.45

 -16   7   1   -0.05    0.43

 -16   7   1    0.30    0.38

  15  -7  -1    3.20    0.65

  15  -7  -1    3.82    0.59

 -15   7   1    2.83    0.50

 -15   7   1    2.31    0.52

  14  -7  -1   13.04    1.09

  14  -7  -1   13.41    1.10

 -14   7   1   10.67    1.06

 -14   7   1   11.35    1.01

  13  -7  -1   10.41    0.94

  13  -7  -1    8.74    0.72

  13  -7  -1    7.99    0.86

 -13   7   1    8.76    0.88

 -13   7   1    8.89    0.86

 -13   7   1    8.94    0.72

  12  -7  -1   20.60    1.73

  12  -7  -1   25.26    1.60

  12  -7  -1   20.90    1.71

 -12   7   1   24.97    1.77

 -12   7   1   23.85    1.61

 -12   7   1   23.78    1.70

  11  -7  -1   -0.03    0.17

  11  -7  -1   -0.30    0.35

  11  -7  -1    0.05    0.34

 -11   7   1   -0.01    0.29

 -11   7   1    0.20    0.32

 -11   7   1   -0.19    0.20

  10  -7  -1    4.97    0.41

  10  -7  -1    4.96    0.58

  10  -7  -1    3.93    0.52

 -10   7   1    3.63    0.42

 -10   7   1    3.73    0.53

 -10   7   1    3.66    0.50

   9  -7  -1   -0.08    0.16

   9  -7  -1   -0.16    0.27

   9  -7  -1   -0.19    0.28

  -9   7   1    0.24    0.29

  -9   7   1    0.25    0.27

  -9   7   1   -0.10    0.20

   8  -7  -1   15.69    1.09

   8  -7  -1   15.04    1.12

   8  -7  -1   11.70    1.05

  -8   7   1   13.89    1.02

  -8   7   1   14.18    1.07

  -8   7   1   13.46    1.11

   7  -7  -1    9.94    0.85

   7  -7  -1    9.15    0.89

   7  -7  -1   11.12    0.85

  -7   7   1   11.57    0.92

  -7   7   1   10.91    0.87

  -7   7   1   11.95    0.82

   6  -7  -1    7.97    0.62

   6  -7  -1    6.48    0.57

   6  -7  -1    6.06    0.60

  -6   7   1    5.67    0.60

  -6   7   1    6.25    0.64

  -6   7   1    6.40    0.48

  -6   7   1    6.76    0.55

   5  -7  -1    2.46    0.39

   5  -7  -1    2.31    0.32

   5  -7  -1    2.77    0.35

  -5   7   1    2.39    0.35

  -5   7   1    2.44    0.38

  -5   7   1    2.65    0.24

  -5   7   1    2.66    0.32

   4  -7  -1    1.51    0.27

   4  -7  -1    1.67    0.32

   4  -7  -1    1.15    0.23

   4  -7  -1    1.34    0.33

  -4   7   1    1.71    0.18

  -4   7   1    1.48    0.25

  -4   7   1    1.24    0.30

   3  -7  -1    0.65    0.20

   3  -7  -1    0.68    0.19

   3  -7  -1    0.66    0.26

   3  -7  -1    0.86    0.32

  -3   7   1    0.19    0.27

  -3   7   1    0.36    0.11

  -3   7   1    0.37    0.20

   2  -7  -1    3.01    0.32

   2  -7  -1    4.28    0.37

   2  -7  -1    4.83    0.54

   2  -7  -1    2.71    0.38

  -2   7   1    3.95    0.47

  -2   7   1    3.79    0.39

  -2   7   1    3.25    0.29

   1  -7  -1    3.11    0.47

   1  -7  -1    4.28    0.38

   1  -7  -1    3.48    0.41

  -1   7   1    4.42    0.33

   0  -7  -1   45.95    3.48

   0  -7  -1   48.19    3.53

   0  -7  -1   57.01    3.44

   0   7   1   56.48    3.43

   0   7   1   55.28    3.47

  -1  -7  -1   11.85    0.93

  -1  -7  -1   11.68    0.84

  -1  -7  -1   11.69    0.87

   1   7   1   13.77    0.85

   1   7   1   12.21    0.90

  -2  -7  -1  101.30    6.46

  -2  -7  -1  101.88    6.49

  -2  -7  -1   96.70    6.54

   2   7   1  103.01    6.49

   2   7   1   98.36    6.52

  -3  -7  -1    0.46    0.17

  -3  -7  -1    0.35    0.23

  -3  -7  -1    0.60    0.10

  -3  -7  -1    0.43    0.26

   3   7   1    0.28    0.15

   3   7   1    0.47    0.20

  -4  -7  -1   39.80    2.44

  -4  -7  -1   35.43    2.54

  -4  -7  -1   35.29    2.44

  -4  -7  -1   37.43    2.48

   4   7   1   39.68    2.50

   4   7   1   38.91    2.51

  -5  -7  -1    0.50    0.21

  -5  -7  -1    0.65    0.17

  -5  -7  -1    0.52    0.25

   5   7   1    0.65    0.19

   5   7   1    0.52    0.20

  -6  -7  -1    2.09    0.36

  -6  -7  -1    2.10    0.32

  -6  -7  -1    1.93    0.15

  -6  -7  -1    2.02    0.26

   6   7   1    1.74    0.27

   6   7   1    1.46    0.28

  -7  -7  -1    0.38    0.19

  -7  -7  -1    0.45    0.08

  -7  -7  -1    0.58    0.25

  -7  -7  -1    0.06    0.26

   7   7   1    0.28    0.22

   7   7   1    0.60    0.22

  -8  -7  -1    1.86    0.32

  -8  -7  -1    1.39    0.27

  -8  -7  -1    0.93    0.28

   8   7   1    0.93    0.26

   8   7   1    1.31    0.25

   8   7   1    1.85    0.32

  -9  -7  -1    7.75    0.67

  -9  -7  -1    7.98    0.72

  -9  -7  -1    6.90    0.61

   9   7   1    7.31    0.64

   9   7   1    7.39    0.60

   9   7   1    7.13    0.66

 -10  -7  -1    9.13    0.88

 -10  -7  -1    9.92    0.79

 -10  -7  -1   10.75    0.83

  10   7   1   10.43    0.83

  10   7   1   10.34    0.86

  10   7   1   10.20    0.77

 -11  -7  -1    0.82    0.37

 -11  -7  -1    0.89    0.28

 -11  -7  -1    0.68    0.27

  11   7   1    0.83    0.36

  11   7   1    0.98    0.23

  11   7   1    1.17    0.31

 -12  -7  -1    5.56    0.63

 -12  -7  -1    3.89    0.50

 -12  -7  -1    4.06    0.46

  12   7   1    3.53    0.54

  12   7   1    4.04    0.41

  12   7   1    4.18    0.51

 -13  -7  -1    2.16    0.39

 -13  -7  -1    3.02    0.52

  13   7   1    3.12    0.45

  13   7   1    3.43    0.55

  13   7   1    2.83    0.44

 -14  -7  -1   16.01    1.23

 -14  -7  -1   19.07    1.40

  14   7   1   16.73    1.28

  14   7   1   17.74    1.29

  14   7   1   14.42    1.33

 -15  -7  -1    0.89    0.43

 -15  -7  -1   -0.20    0.26

  15   7   1    0.12    0.33

  15   7   1   -0.32    0.35

  15   7   1   -0.10    0.30

 -16  -7  -1   21.47    1.71

 -16  -7  -1   21.55    1.62

  16   7   1   23.50    1.68

  16   7   1   23.73    1.66

  16   7   1   21.80    1.73

 -17  -7  -1    0.45    0.44

  17   7   1    0.30    0.52

  17   7   1   -0.28    0.33

  17   7   1   -0.62    0.32

 -18  -7  -1    2.87    0.67

  18   7   1    3.97    0.76

  18   7   1    2.61    0.55

  18   7   1    3.32    0.54

  17  -8  -1    2.55    0.59

  17  -8  -1    3.61    0.71

 -17   8   1    3.62    0.61

  16  -8  -1    1.65    0.62

  16  -8  -1    0.92    0.49

 -16   8   1    0.81    0.42

  15  -8  -1   14.00    1.25

  15  -8  -1   14.76    1.21

 -15   8   1   11.45    1.11

  14  -8  -1    4.16    0.63

  14  -8  -1    5.79    0.74

 -14   8   1    2.62    0.55

 -14   8   1    4.09    0.57

  13  -8  -1    0.70    0.41

  13  -8  -1    1.13    0.43

 -13   8   1    0.84    0.38

 -13   8   1    0.79    0.37

 -13   8   1    0.93    0.29

  12  -8  -1   11.07    1.00

  12  -8  -1    8.56    0.95

 -12   8   1   11.33    1.02

 -12   8   1   11.07    0.85

 -12   8   1   11.92    0.97

  11  -8  -1    4.01    0.56

  11  -8  -1    3.63    0.54

 -11   8   1    2.64    0.50

 -11   8   1    3.49    0.42

 -11   8   1    2.78    0.48

  10  -8  -1    0.02    0.32

  10  -8  -1    0.20    0.33

 -10   8   1    0.11    0.32

 -10   8   1    0.12    0.24

 -10   8   1   -0.09    0.22

   9  -8  -1    4.43    0.54

   9  -8  -1    4.40    0.58

   9  -8  -1    4.14    0.52

  -9   8   1    2.95    0.52

  -9   8   1    3.41    0.41

  -9   8   1    3.24    0.48

   8  -8  -1    1.07    0.30

   8  -8  -1    1.31    0.41

   8  -8  -1    0.61    0.31

  -8   8   1    1.05    0.33

  -8   8   1    0.86    0.19

  -8   8   1    1.46    0.30

  -8   8   1    1.25    0.36

   7  -8  -1    3.33    0.44

   7  -8  -1    3.20    0.43

   7  -8  -1    3.34    0.51

  -7   8   1    4.10    0.34

  -7   8   1    3.47    0.42

  -7   8   1    2.91    0.47

  -7   8   1    3.89    0.47

   6  -8  -1    6.41    0.57

   6  -8  -1    6.72    0.61

  -6   8   1    6.52    0.56

  -6   8   1    5.33    0.60

  -6   8   1    5.58    0.66

  -6   8   1    5.56    0.45

   5  -8  -1   30.35    1.96

   5  -8  -1   24.43    1.99

  -5   8   1   30.47    2.06

  -5   8   1   29.25    1.95

  -5   8   1   27.53    1.99

  -5   8   1   29.20    1.88

   4  -8  -1    8.64    0.67

   4  -8  -1    9.70    0.74

   4  -8  -1    6.88    0.63

  -4   8   1    7.67    0.58

  -4   8   1    7.84    0.67

  -4   8   1    9.11    0.77

   3  -8  -1    8.91    0.75

   3  -8  -1    5.97    0.55

   3  -8  -1    7.77    0.60

   3  -8  -1    6.68    0.66

  -3   8   1    7.75    0.52

  -3   8   1    6.92    0.61

  -3   8   1    6.42    0.69

   2  -8  -1    0.14    0.25

   2  -8  -1   -0.20    0.27

   2  -8  -1    0.01    0.15

   2  -8  -1    0.02    0.17

  -2   8   1   -0.05    0.24

  -2   8   1    0.05    0.20

  -2   8   1   -0.02    0.11

   1  -8  -1    1.27    0.32

   1  -8  -1    1.29    0.35

   1  -8  -1    1.48    0.23

  -1   8   1    1.70    0.20

  -1   8   1    1.55    0.28

   0  -8  -1    0.12    0.14

   0  -8  -1    0.21    0.27

   0  -8  -1    0.06    0.24

   0   8   1    0.16    0.21

   0   8   1    0.22    0.13

  -1  -8  -1    0.54    0.32

  -1  -8  -1    0.49    0.15

  -1  -8  -1    0.41    0.26

   1   8   1    0.63    0.24

   1   8   1    0.52    0.15

  -2  -8  -1    9.42    0.84

  -2  -8  -1   10.43    0.77

  -2  -8  -1   10.74    0.73

  -2  -8  -1   12.21    0.92

   2   8   1   10.36    0.75

   2   8   1   10.19    0.81

  -3  -8  -1   13.58    0.94

  -3  -8  -1   12.27    1.02

  -3  -8  -1   13.81    0.90

   3   8   1   13.55    0.95

   3   8   1   13.34    0.99

  -4  -8  -1    8.26    0.73

  -4  -8  -1    8.60    0.56

  -4  -8  -1    9.38    0.76

  -4  -8  -1    8.44    0.64

   4   8   1    8.08    0.68

   4   8   1    7.81    0.66

  -5  -8  -1    0.51    0.18

  -5  -8  -1    0.44    0.28

  -5  -8  -1    0.35    0.25

   5   8   1    0.50    0.20

   5   8   1    0.26    0.25

  -6  -8  -1   47.02    3.10

  -6  -8  -1   51.82    3.20

  -6  -8  -1   41.27    3.17

   6   8   1   46.61    3.12

   6   8   1   48.71    3.13

  -7  -8  -1   31.55    2.28

  -7  -8  -1   35.24    2.37

  -7  -8  -1   33.14    2.37

   7   8   1   35.05    2.31

   7   8   1   37.41    2.33

  -8  -8  -1    1.65    0.40

  -8  -8  -1    1.90    0.36

  -8  -8  -1    1.69    0.29

   8   8   1    1.58    0.30

   8   8   1    2.29    0.35

   8   8   1    1.70    0.31

  -9  -8  -1    9.60    0.82

  -9  -8  -1    6.81    0.75

  -9  -8  -1    8.86    0.69

   9   8   1    8.19    0.73

   9   8   1    9.34    0.71

   9   8   1    9.58    0.73

 -10  -8  -1    2.94    0.49

 -10  -8  -1    2.41    0.41

 -10  -8  -1    2.96    0.38

  10   8   1    3.02    0.41

  10   8   1    3.49    0.46

  10   8   1    3.09    0.37

 -11  -8  -1    0.32    0.36

 -11  -8  -1    0.71    0.29

 -11  -8  -1    0.20    0.26

  11   8   1    0.49    0.23

  11   8   1    0.57    0.30

  11   8   1    0.19    0.32

 -12  -8  -1    1.19    0.32

 -12  -8  -1    1.60    0.43

  12   8   1    1.56    0.28

  12   8   1    1.11    0.35

  12   8   1    1.33    0.40

 -13  -8  -1   14.99    1.22

 -13  -8  -1   14.15    1.10

  13   8   1   14.63    1.15

  13   8   1   15.07    1.20

  13   8   1   13.75    1.14

 -14  -8  -1    1.01    0.34

 -14  -8  -1    1.42    0.45

  14   8   1    1.52    0.48

  14   8   1    1.46    0.39

  14   8   1    1.48    0.39

 -15  -8  -1    7.69    0.83

  15   8   1    6.71    0.76

  15   8   1    7.11    0.76

  15   8   1    7.70    0.86

 -16  -8  -1    0.62    0.43

  16   8   1    0.66    0.45

  16   8   1    0.53    0.39

  16   8   1    0.65    0.38

 -17  -8  -1    1.06    0.51

  17   8   1    0.20    0.51

  17   8   1    1.04    0.45

  17   8   1    0.62    0.40

  16  -9  -1    0.27    0.54

  16  -9  -1    0.72    0.49

 -16   9   1    0.60    0.43

  15  -9  -1    0.59    0.50

  15  -9  -1    0.71    0.50

 -15   9   1   -0.14    0.38

  14  -9  -1    1.65    0.51

  14  -9  -1    1.76    0.49

 -14   9   1    1.96    0.46

  13  -9  -1    0.67    0.43

  13  -9  -1    1.13    0.47

 -13   9   1    0.65    0.40

 -13   9   1    0.77    0.40

 -13   9   1    1.11    0.30

  12  -9  -1    1.03    0.43

  12  -9  -1    1.13    0.42

 -12   9   1    1.25    0.31

 -12   9   1    0.38    0.37

 -12   9   1    0.26    0.36

  11  -9  -1    2.87    0.53

  11  -9  -1    3.81    0.57

 -11   9   1    3.77    0.45

 -11   9   1    3.85    0.54

 -11   9   1    3.64    0.57

  10  -9  -1    4.17    0.58

  10  -9  -1    3.92    0.58

 -10   9   1    5.58    0.55

 -10   9   1    4.70    0.59

 -10   9   1    4.81    0.63

   9  -9  -1    1.12    0.37

   9  -9  -1    1.54    0.38

   9  -9  -1    1.25    0.41

  -9   9   1    0.86    0.38

  -9   9   1    1.01    0.36

  -9   9   1    0.98    0.29

   8  -9  -1    0.73    0.32

   8  -9  -1    0.25    0.29

   8  -9  -1    0.38    0.38

  -8   9   1    0.48    0.26

  -8   9   1    0.62    0.33

  -8   9   1    0.50    0.35

   7  -9  -1   10.31    0.98

   7  -9  -1   14.51    0.98

   7  -9  -1   14.38    1.01

  -7   9   1   10.90    0.85

  -7   9   1   12.96    0.97

  -7   9   1   12.20    1.06

  -7   9   1   10.90    0.99

   6  -9  -1    5.13    0.57

   6  -9  -1    6.98    0.56

   6  -9  -1    5.75    0.65

  -6   9   1    5.91    0.64

  -6   9   1    5.31    0.45

  -6   9   1    5.55    0.58

  -6   9   1    6.38    0.75

   5  -9  -1    5.00    0.50

   5  -9  -1    3.91    0.44

   5  -9  -1    4.94    0.58

  -5   9   1    3.94    0.54

  -5   9   1    3.99    0.47

  -5   9   1    3.30    0.34

  -5   9   1    3.64    0.50

   4  -9  -1    0.68    0.23

   4  -9  -1    1.47    0.36

   4  -9  -1    0.57    0.26

  -4   9   1    0.86    0.33

  -4   9   1    0.23    0.27

  -4   9   1    0.56    0.14

   3  -9  -1    1.42    0.27

   3  -9  -1    1.04    0.34

   3  -9  -1    1.12    0.39

   3  -9  -1    1.83    0.26

  -3   9   1    1.33    0.19

  -3   9   1    1.00    0.31

  -3   9   1    1.47    0.40

   2  -9  -1    0.13    0.29

   2  -9  -1    0.26    0.31

   2  -9  -1    0.31    0.20

  -2   9   1    0.40    0.26

  -2   9   1    0.12    0.13

  -2   9   1    0.13    0.27

   1  -9  -1    3.63    0.51

   1  -9  -1    5.21    0.69

   1  -9  -1    5.56    0.46

  -1   9   1    5.72    0.53

  -1   9   1    5.09    0.41

   0  -9  -1    3.28    0.34

   0  -9  -1    2.91    0.49

   0  -9  -1    3.26    0.46

   0   9   1    3.49    0.33

   0   9   1    3.79    0.43

  -1  -9  -1    1.50    0.41

  -1  -9  -1    1.30    0.20

  -1  -9  -1    1.26    0.34

   1   9   1    1.76    0.23

   1   9   1    1.40    0.33

  -2  -9  -1    1.17    0.17

  -2  -9  -1    1.21    0.22

  -2  -9  -1    1.15    0.35

  -2  -9  -1    1.53    0.36

   2   9   1    1.04    0.29

   2   9   1    1.46    0.23

  -3  -9  -1    1.26    0.15

  -3  -9  -1    0.84    0.33

  -3  -9  -1    1.02    0.23

  -3  -9  -1    1.19    0.35

   3   9   1    0.91    0.29

   3   9   1    1.22    0.24

  -4  -9  -1   -0.01    0.27

  -4  -9  -1    0.34    0.18

  -4  -9  -1    0.02    0.28

  -4  -9  -1    0.10    0.06

   4   9   1    0.14    0.18

   4   9   1    0.00    0.24

  -5  -9  -1    0.78    0.35

  -5  -9  -1    1.05    0.36

  -5  -9  -1    1.02    0.23

   5   9   1    0.98    0.29

   5   9   1    1.20    0.27

  -6  -9  -1    2.95    0.47

  -6  -9  -1    2.81    0.33

  -6  -9  -1    2.85    0.44

   6   9   1    3.36    0.39

   6   9   1    2.83    0.39

  -7  -9  -1    1.93    0.41

  -7  -9  -1    2.00    0.29

  -7  -9  -1    1.72    0.39

   7   9   1    2.19    0.33

   7   9   1    1.75    0.35

  -8  -9  -1    1.67    0.37

  -8  -9  -1    1.75    0.42

  -8  -9  -1    1.61    0.27

   8   9   1    1.56    0.32

   8   9   1    1.50    0.31

   8   9   1    2.50    0.35

  -9  -9  -1    1.35    0.28

  -9  -9  -1    1.50    0.42

  -9  -9  -1    1.27    0.34

   9   9   1    1.39    0.32

   9   9   1    1.43    0.34

   9   9   1    1.26    0.32

 -10  -9  -1    0.88    0.32

 -10  -9  -1    1.36    0.42

 -10  -9  -1    0.64    0.28

  10   9   1    0.75    0.28

  10   9   1    1.12    0.35

  10   9   1    1.09    0.31

 -11  -9  -1    4.15    0.47

 -11  -9  -1    4.30    0.63

 -11  -9  -1    4.43    0.59

  11   9   1    4.65    0.48

  11   9   1    4.34    0.53

  11   9   1    4.47    0.57

 -12  -9  -1    0.82    0.40

 -12  -9  -1    0.10    0.27

  12   9   1    0.29    0.34

  12   9   1    0.29    0.31

  12   9   1    0.44    0.24

 -13  -9  -1    0.39    0.39

  13   9   1   -0.11    0.34

  13   9   1    0.09    0.32

 -14  -9  -1    0.25    0.41

  14   9   1    0.45    0.33

  14   9   1    0.27    0.34

  14   9   1    0.39    0.46

 -15  -9  -1    0.63    0.43

  15   9   1    0.05    0.35

  15   9   1   -0.33    0.33

  15   9   1    0.27    0.56

 -16  -9  -1    2.78    0.57

  16   9   1    2.44    0.49

  16   9   1    2.43    0.51

  15 -10  -1    1.80    0.57

  15 -10  -1    1.64    0.52

 -15  10   1    0.85    0.45

  14 -10  -1    0.30    0.49

  14 -10  -1    0.65    0.51

 -14  10   1    0.75    0.43

  13 -10  -1    0.40    0.43

  13 -10  -1    0.27    0.43

 -13  10   1    0.31    0.34

 -13  10   1    0.00    0.39

  12 -10  -1    0.29    0.40

  12 -10  -1    0.34    0.39

 -12  10   1    0.59    0.39

 -12  10   1    0.52    0.30

  11 -10  -1    1.52    0.43

  11 -10  -1    1.69    0.45

 -11  10   1    2.18    0.36

 -11  10   1    1.31    0.45

 -11  10   1    1.67    0.39

  10 -10  -1    1.25    0.38

  10 -10  -1    0.92    0.46

  10 -10  -1    0.46    0.36

 -10  10   1    1.40    0.34

 -10  10   1    0.15    0.35

 -10  10   1    0.88    0.38

   9 -10  -1    1.39    0.38

   9 -10  -1    1.51    0.39

   9 -10  -1    1.49    0.46

  -9  10   1    0.78    0.39

  -9  10   1    1.06    0.31

  -9  10   1    1.67    0.41

   8 -10  -1    3.92    0.54

   8 -10  -1    5.37    0.60

   8 -10  -1    3.83    0.64

  -8  10   1    4.48    0.51

  -8  10   1    4.42    0.59

  -8  10   1    3.98    0.60

   7 -10  -1    1.47    0.34

   7 -10  -1    0.95    0.34

   7 -10  -1    1.01    0.41

  -7  10   1    1.67    0.45

  -7  10   1    1.26    0.37

  -7  10   1    0.76    0.37

   6 -10  -1    1.74    0.33

   6 -10  -1    1.54    0.36

   6 -10  -1    1.40    0.42

  -6  10   1    1.25    0.43

  -6  10   1    1.61    0.36

  -6  10   1    1.06    0.38

   5 -10  -1    0.95    0.33

   5 -10  -1    1.00    0.32

   5 -10  -1    1.13    0.27

  -5  10   1    1.04    0.34

  -5  10   1    1.33    0.42

  -5  10   1    0.42    0.33

   4 -10  -1    0.61    0.23

   4 -10  -1    0.47    0.35

   4 -10  -1    0.44    0.27

  -4  10   1    0.11    0.36

  -4  10   1    0.27    0.15

  -4  10   1    0.25    0.33

   3 -10  -1    0.49    0.25

   3 -10  -1    1.00    0.39

   3 -10  -1    0.48    0.36

  -3  10   1    0.09    0.14

  -3  10   1    0.48    0.30

  -3  10   1    0.83    0.39

   2 -10  -1    1.94    0.43

   2 -10  -1    0.67    0.39

   2 -10  -1    1.44    0.29

  -2  10   1    1.82    0.42

  -2  10   1    2.56    0.24

  -2  10   1    1.79    0.36

   1 -10  -1    6.97    0.73

   1 -10  -1    7.59    0.60

   1 -10  -1    9.65    0.89

  -1  10   1    7.85    0.70

  -1  10   1    7.12    0.77

  -1  10   1    6.34    0.56

   0 -10  -1    1.06    0.35

   0 -10  -1    0.59    0.38

   0 -10  -1    0.91    0.21

   0  10   1    1.30    0.33

   0  10   1    1.13    0.21

  -1 -10  -1    3.26    0.50

  -1 -10  -1    2.46    0.52

  -1 -10  -1    3.40    0.35

   1  10   1    3.84    0.36

   1  10   1    4.02    0.47

  -2 -10  -1    0.00    0.33

  -2 -10  -1   -0.29    0.13

  -2 -10  -1    0.17    0.32

   2  10   1   -0.17    0.29

   2  10   1    0.22    0.19

  -3 -10  -1    1.44    0.41

  -3 -10  -1    1.24    0.39

  -3 -10  -1    1.44    0.26

   3  10   1    1.37    0.24

   3  10   1    1.29    0.33

  -4 -10  -1    5.10    0.46

  -4 -10  -1    4.39    0.62

   4  10   1    4.93    0.46

   4  10   1    5.09    0.54

  -5 -10  -1    0.68    0.22

  -5 -10  -1    0.72    0.34

  -5 -10  -1    0.59    0.35

   5  10   1    1.01    0.31

   5  10   1    1.06    0.24

  -6 -10  -1    0.84    0.36

  -6 -10  -1    0.81    0.24

  -6 -10  -1    0.71    0.33

   6  10   1    0.97    0.31

   6  10   1    0.41    0.24

  -7 -10  -1    1.30    0.27

  -7 -10  -1    1.23    0.39

  -7 -10  -1    1.16    0.37

   7  10   1    0.99    0.32

   7  10   1    1.20    0.31

  -8 -10  -1    0.04    0.20

  -8 -10  -1    0.30    0.32

  -8 -10  -1    0.25    0.35

   8  10   1    0.19    0.24

   8  10   1    0.26    0.26

  -9 -10  -1    0.97    0.36

  -9 -10  -1    1.29    0.28

  -9 -10  -1    1.08    0.41

   9  10   1    1.00    0.33

   9  10   1    1.30    0.34

 -10 -10  -1    0.70    0.41

 -10 -10  -1    0.86    0.34

  10  10   1    0.79    0.31

  10  10   1    1.77    0.35

 -11 -10  -1    0.10    0.38

  11  10   1   -0.02    0.28

  11  10   1   -0.10    0.26

 -12 -10  -1    1.88    0.48

  12  10   1    1.49    0.35

  12  10   1    1.25    0.42

 -13 -10  -1    0.41    0.41

  13  10   1    0.18    0.32

 -14 -10  -1    3.01    0.59

  14  10   1    2.87    0.52

  14  10   1    2.47    0.48

 -15 -10  -1    0.83    0.46

  15  10   1   -0.11    0.35

  15  10   1    0.17    0.36

  14 -11  -1    0.73    0.51

  14 -11  -1    0.72    0.49

 -14  11   1    0.37    0.44

  13 -11  -1   -0.09    0.42

  13 -11  -1    0.30    0.42

 -13  11   1   -0.25    0.41

  12 -11  -1    8.54    0.93

  12 -11  -1    9.85    1.01

 -12  11   1   10.18    0.98

 -12  11   1    9.90    0.87

  11 -11  -1    2.06    0.49

  11 -11  -1    1.93    0.47

 -11  11   1    2.02    0.50

 -11  11   1    2.90    0.46

  10 -11  -1    2.15    0.56

  10 -11  -1    1.93    0.46

  10 -11  -1    2.04    0.47

 -10  11   1    2.34    0.51

 -10  11   1    2.56    0.45

   9 -11  -1    0.24    0.40

   9 -11  -1    0.36    0.42

   9 -11  -1    0.16    0.30

  -9  11   1    0.02    0.36

  -9  11   1    0.73    0.35

  -9  11   1    0.25    0.36

   8 -11  -1    0.29    0.42

   8 -11  -1    0.47    0.32

   8 -11  -1    0.40    0.33

  -8  11   1    0.44    0.39

  -8  11   1    0.25    0.36

  -8  11   1    0.10    0.31

   7 -11  -1    0.35    0.31

   7 -11  -1    0.04    0.29

   7 -11  -1   -0.18    0.37

  -7  11   1    0.78    0.33

  -7  11   1   -0.10    0.39

  -7  11   1   -0.35    0.33

   6 -11  -1   11.97    0.97

   6 -11  -1   10.49    1.05

  -6  11   1   13.37    1.08

  -6  11   1   12.97    1.01

  -6  11   1   12.17    1.12

   5 -11  -1    3.15    0.43

   5 -11  -1    4.43    0.60

  -5  11   1    2.87    0.51

  -5  11   1    3.21    0.54

  -5  11   1    3.58    0.49

   4 -11  -1    0.80    0.37

   4 -11  -1    0.33    0.28

  -4  11   1    0.53    0.32

  -4  11   1    0.62    0.38

   3 -11  -1    6.58    0.60

   3 -11  -1    6.31    0.74

  -3  11   1    6.85    0.67

  -3  11   1    5.89    0.76

   2 -11  -1    6.34    0.55

   2 -11  -1    4.41    0.62

  -2  11   1    5.80    0.62

  -2  11   1    4.90    0.66

   1 -11  -1    0.07    0.21

   1 -11  -1   -0.09    0.36

   1 -11  -1   -0.12    0.35

  -1  11   1    0.14    0.30

  -1  11   1    0.33    0.17

  -1  11   1    0.03    0.34

   0 -11  -1   14.26    1.02

   0 -11  -1   14.45    1.25

   0 -11  -1   12.09    1.16

   0  11   1   15.27    1.14

   0  11   1   15.25    1.02

  -1 -11  -1    2.48    0.52

  -1 -11  -1    2.91    0.38

  -1 -11  -1    2.20    0.46

   1  11   1    2.79    0.43

   1  11   1    2.55    0.31

  -2 -11  -1    7.80    0.82

  -2 -11  -1   10.67    0.94

   2  11   1    7.67    0.67

   2  11   1    9.26    0.80

  -3 -11  -1    7.44    0.94

  -3 -11  -1    9.31    0.87

   3  11   1    9.97    0.73

   3  11   1    9.37    0.82

  -4 -11  -1    5.48    0.51

  -4 -11  -1    6.04    0.74

  -4 -11  -1    6.05    0.68

   4  11   1    5.35    0.60

   4  11   1    5.02    0.53

  -5 -11  -1    0.88    0.41

  -5 -11  -1    1.92    0.30

  -5 -11  -1    1.54    0.46

   5  11   1    1.03    0.29

   5  11   1    2.15    0.39

  -6 -11  -1    0.47    0.39

  -6 -11  -1   -0.28    0.34

  -6 -11  -1    0.31    0.21

   6  11   1    0.78    0.27

   6  11   1    0.46    0.30

  -7 -11  -1   10.09    0.83

  -7 -11  -1   10.93    0.99

  -7 -11  -1   10.52    1.03

   7  11   1   11.67    0.93

   7  11   1   11.09    0.86

  -8 -11  -1    2.48    0.51

  -8 -11  -1    2.71    0.52

   8  11   1    2.75    0.42

   8  11   1    3.74    0.48

  -9 -11  -1    1.05    0.43

  -9 -11  -1    0.58    0.37

   9  11   1    0.85    0.31

   9  11   1    0.83    0.31

 -10 -11  -1    3.53    0.53

 -10 -11  -1    2.70    0.54

  10  11   1    1.74    0.40

  10  11   1    2.72    0.45

 -11 -11  -1   -0.12    0.38

  11  11   1    0.23    0.31

  11  11   1    0.18    0.31

 -12 -11  -1    0.74    0.44

  12  11   1    0.37    0.38

  12  11   1    0.14    0.31

 -13 -11  -1    0.64    0.45

  13  11   1   -0.49    0.36

 -14 -11  -1    3.29    0.63

  14  11   1    3.49    0.54

  14  11   1    2.60    0.54

  12 -12  -1    2.53    0.56

 -12  12   1    2.41    0.56

 -12  12   1    2.48    0.45

  11 -12  -1    0.02    0.40

 -11  12   1   -0.02    0.41

 -11  12   1   -0.52    0.30

  10 -12  -1    2.10    0.57

  10 -12  -1    0.86    0.46

 -10  12   1    1.55    0.48

 -10  12   1    1.15    0.43

   9 -12  -1    3.90    0.70

   9 -12  -1    4.23    0.62

  -9  12   1    4.34    0.65

  -9  12   1    4.34    0.57

   8 -12  -1    0.60    0.38

   8 -12  -1   -0.03    0.44

  -8  12   1    0.28    0.40

  -8  12   1    0.44    0.39

   7 -12  -1    3.96    0.64

   7 -12  -1    4.07    0.56

  -7  12   1    3.55    0.59

  -7  12   1    4.43    0.59

   6 -12  -1    3.43    0.58

   6 -12  -1    3.54    0.50

  -6  12   1    2.31    0.53

  -6  12   1    2.82    0.53

  -6  12   1    3.48    0.55

   5 -12  -1    0.83    0.43

   5 -12  -1    0.81    0.33

  -5  12   1    0.42    0.41

  -5  12   1    0.65    0.36

  -5  12   1    0.15    0.30

   4 -12  -1    0.17    0.27

   4 -12  -1    0.12    0.39

  -4  12   1    0.19    0.41

  -4  12   1    0.43    0.34

   3 -12  -1   11.98    0.95

   3 -12  -1   10.29    1.06

  -3  12   1   14.13    1.05

  -3  12   1   12.32    1.14

   2 -12  -1    1.22    0.46

   2 -12  -1    1.46    0.31

  -2  12   1    2.11    0.44

  -2  12   1    2.24    0.50

   1 -12  -1   36.42    2.62

  -1  12   1   36.25    2.67

  -1  12   1   38.25    2.57

   0 -12  -1    1.73    0.48

   0 -12  -1    0.91    0.44

   0  12   1    2.01    0.41

   0  12   1    1.58    0.45

  -1 -12  -1   10.04    1.04

  -1 -12  -1   12.42    1.12

   1  12   1   12.64    1.00

  -2 -12  -1    1.15    0.46

  -2 -12  -1    1.19    0.43

   2  12   1    1.60    0.28

   2  12   1    1.69    0.41

  -3 -12  -1    0.75    0.46

  -3 -12  -1   -0.19    0.36

   3  12   1    0.13    0.22

   3  12   1    0.44    0.34

  -4 -12  -1    1.06    0.44

  -4 -12  -1    2.04    0.48

   4  12   1    1.95    0.41

   4  12   1    1.65    0.31

  -5 -12  -1    5.71    0.82

  -5 -12  -1    7.02    0.81

   5  12   1    9.71    0.81

   5  12   1    7.85    0.66

  -6 -12  -1    0.30    0.40

  -6 -12  -1    0.41    0.40

   6  12   1    0.04    0.22

   6  12   1    0.07    0.31

  -7 -12  -1    4.47    0.69

  -7 -12  -1    5.60    0.74

   7  12   1    5.86    0.62

   7  12   1    5.15    0.54

  -8 -12  -1    0.21    0.33

  -8 -12  -1    0.51    0.41

   8  12   1    0.19    0.32

   8  12   1    0.23    0.29

  -9 -12  -1    1.11    0.44

  -9 -12  -1    1.05    0.45

   9  12   1    0.74    0.34

   9  12   1    1.12    0.36

 -10 -12  -1    1.89    0.52

  10  12   1    1.71    0.43

  10  12   1    1.88    0.44

 -11 -12  -1    9.99    1.03

  11  12   1   10.28    0.90

  11  12   1    8.73    0.86

 -12 -12  -1    1.64    0.52

  12  12   1    1.19    0.43

  10 -13  -1    1.35    0.57

  10 -13  -1    1.82    0.53

 -10  13   1    1.97    0.52

 -10  13   1    1.57    0.51

   9 -13  -1    2.57    0.63

   9 -13  -1    2.56    0.54

  -9  13   1    2.40    0.50

  -9  13   1    2.54    0.57

   8 -13  -1    0.27    0.38

   8 -13  -1    0.25    0.48

  -8  13   1    0.37    0.39

  -8  13   1    0.39    0.44

   7 -13  -1    0.82    0.48

   7 -13  -1    0.43    0.38

  -7  13   1    0.90    0.45

  -7  13   1    0.76    0.40

   6 -13  -1    8.45    0.78

   6 -13  -1    6.03    0.86

  -6  13   1    7.53    0.86

  -6  13   1    8.77    0.82

   5 -13  -1    2.40    0.43

   5 -13  -1    1.88    0.54

  -5  13   1    2.11    0.47

  -5  13   1    2.00    0.51

   4 -13  -1    2.94    0.60

   4 -13  -1    3.64    0.46

  -4  13   1    2.53    0.50

  -4  13   1    3.39    0.55

   3 -13  -1    1.80    0.46

  -3  13   1    2.14    0.47

   2 -13  -1    4.29    0.67

  -2  13   1    3.53    0.56

   1 -13  -1   -0.01    0.42

  -1  13   1    0.04    0.36

   0 -13  -1    5.13    0.73

   0  13   1    6.11    0.69

  -1 -13  -1   11.81    1.15

  -1 -13  -1   13.28    1.22

   1  13   1   14.06    1.12

   1  13   1   13.21    1.32

  -2 -13  -1    7.41    0.92

   2  13   1   10.22    0.88

  -3 -13  -1    4.48    0.75

  -3 -13  -1    5.44    0.74

   3  13   1    6.49    0.68

  -4 -13  -1    0.69    0.44

  -4 -13  -1    1.31    0.48

   4  13   1    1.02    0.40

  -5 -13  -1    0.99    0.49

  -5 -13  -1    1.65    0.50

   5  13   1    0.65    0.39

  -6 -13  -1    0.11    0.43

  -6 -13  -1    0.56    0.45

   6  13   1    0.04    0.26

   6  13   1   -0.21    0.38

  -7 -13  -1    2.14    0.50

  -7 -13  -1    2.57    0.56

   7  13   1    2.07    0.39

   7  13   1    2.02    0.49

  -8 -13  -1    7.18    0.93

   8  13   1    8.90    0.77

   8  13   1    8.00    0.84

  -9 -13  -1    0.26    0.43

   9  13   1   -0.24    0.36

   9  13   1   -0.30    0.32

 -10 -13  -1    7.29    0.86

  10  13   1    7.44    0.74

  10  13   1    7.00    0.71

   8 -14  -1    0.92    0.54

   8 -14  -1    0.38    0.41

  -8  14   1    1.19    0.52

  -8  14   1    0.79    0.50

   7 -14  -1    0.40    0.49

   7 -14  -1    0.57    0.45

  -7  14   1    0.17    0.39

  -7  14   1    0.24    0.45

   6 -14  -1    0.31    0.49

  -6  14   1    0.31    0.44

  -6  14   1    0.53    0.42

   5 -14  -1    1.23    0.54

  -5  14   1    1.78    0.48

  -5  14   1    0.83    0.47

   4 -14  -1    1.05    0.51

  -4  14   1    2.26    0.50

  -4  14   1    1.29    0.48

   3 -14  -1    0.65    0.48

  -3  14   1    0.28    0.42

   2 -14  -1   10.00    1.03

  -2  14   1    9.62    0.95

   1 -14  -1   -0.11    0.44

  -1  14   1    0.17    0.45

   0 -14  -1    9.96    1.04

   0  14   1    9.79    0.96

  -1 -14  -1    1.04    0.46

   1  14   1    0.11    0.45

  -2 -14  -1    0.46    0.47

  -2 -14  -1    0.01    0.41

   2  14   1    0.26    0.40

  -3 -14  -1   -0.55    0.35

  -3 -14  -1   -0.11    0.45

   3  14   1    0.05    0.39

  -4 -14  -1    0.16    0.40

  -4 -14  -1    0.20    0.46

   4  14   1   -0.12    0.37

  -5 -14  -1    2.52    0.58

  -5 -14  -1    2.10    0.61

   5  14   1    3.33    0.58

  -6 -14  -1    0.41    0.48

  -6 -14  -1    0.52    0.44

   6  14   1    0.10    0.38

  -7 -14  -1    2.52    0.62

  -7 -14  -1    3.78    0.69

   7  14   1    4.19    0.59

  -8 -14  -1    2.47    0.59

  -8 -14  -1    1.41    0.54

   8  14   1    2.08    0.54

   4 -15  -1    0.89    0.56

  -4  15   1    1.69    0.53

  -4  15   1    2.28    0.61

   3 -15  -1    0.71    0.53

  -3  15   1    1.20    0.55

  -3  15   1    0.46    0.47

   2 -15  -1    4.87    0.78

  -2  15   1    5.97    0.80

   1 -15  -1    0.60    0.51

  -1  15   1    1.26    0.48

   0 -15  -1    0.60    0.52

   0  15   1    0.52    0.45

  -1 -15  -1    4.10    0.74

   1  15   1    4.06    0.65

  -2 -15  -1    1.25    0.55

   2  15   1    1.15    0.48

  -3 -15  -1    1.16    0.54

   3  15   1    1.34    0.54

  -4 -15  -1    0.70    0.51

   4  15   1    0.05    0.41

   4  15  -2    5.47    0.70

  -4 -15   2    4.26    0.75

   3  15  -2   -0.03    0.41

  -3 -15   2    0.57    0.50

   2  15  -2   -0.15    0.42

  -2 -15   2    0.85    0.57

   1  15  -2    2.30    0.54

  -1 -15   2    3.08    0.73

   0  15  -2    5.18    0.70

   0 -15   2    4.70    0.79

  -1  15  -2    1.78    0.53

   1 -15   2    2.54    0.62

  -2  15  -2    0.90    0.47

  -2  15  -2    0.64    0.47

   2 -15   2    0.53    0.50

  -3  15  -2    0.09    0.46

  -3  15  -2    0.28    0.44

   3 -15   2    0.20    0.47

  -4  15  -2    3.08    0.62

  -4  15  -2    3.43    0.64

   8  14  -2    3.34    0.59

  -8 -14   2    3.55    0.66

   7  14  -2    1.63    0.49

  -7 -14   2    1.40    0.54

   6  14  -2    2.53    0.51

  -6 -14   2    3.18    0.62

   5  14  -2    0.91    0.45

  -5 -14   2    0.57    0.47

   4  14  -2    3.99    0.61

  -4 -14   2    4.93    0.74

   3  14  -2    2.30    0.52

  -3 -14   2    2.58    0.61

   2  14  -2    0.29    0.40

  -2 -14   2    0.09    0.43

   1  14  -2    0.84    0.43

  -1 -14   2    1.93    0.55

   0  14  -2    0.63    0.41

   0 -14   2    0.43    0.45

  -1  14  -2    0.61    0.42

   1 -14   2    0.04    0.47

  -2  14  -2    1.31    0.46

   2 -14   2    1.50    0.52

  -3  14  -2    2.04    0.51

  -3  14  -2    1.41    0.48

   3 -14   2    2.03    0.59

  -4  14  -2    1.92    0.50

  -4  14  -2    0.64    0.46

   4 -14   2    1.98    0.56

  -5  14  -2    2.64    0.54

  -5  14  -2    2.93    0.59

   5 -14   2    2.84    0.62

  -6  14  -2    0.51    0.43

  -6  14  -2   -0.40    0.37

   6 -14   2   -0.12    0.35

   6 -14   2    0.51    0.49

  -7  14  -2    1.03    0.49

  -7  14  -2   -0.08    0.39

   7 -14   2    0.69    0.52

   7 -14   2    0.71    0.41

  -8  14  -2    0.04    0.45

  -8  14  -2    0.64    0.42

   8 -14   2   -0.10    0.50

   8 -14   2    0.26    0.43

  10  13  -2    1.36    0.42

  10  13  -2    1.26    0.39

 -10 -13   2    1.02    0.49

   9  13  -2    0.39    0.29

   9  13  -2   -0.08    0.31

  -9 -13   2    0.89    0.47

   8  13  -2    0.78    0.33

   8  13  -2   -0.32    0.35

  -8 -13   2    0.36    0.37

  -8 -13   2    0.28    0.42

   7  13  -2    1.85    0.46

  -7 -13   2    1.70    0.46

  -7 -13   2    0.51    0.45

   6  13  -2    0.20    0.35

  -6 -13   2    0.89    0.43

  -6 -13   2    0.54    0.41

   5  13  -2    3.44    0.54

  -5 -13   2    3.17    0.59

   4  13  -2    0.67    0.41

  -4 -13   2    1.32    0.46

   3  13  -2    4.42    0.59

   3  13  -2    3.13    0.58

  -3 -13   2    3.51    0.63

   2  13  -2    2.50    0.49

   2  13  -2    1.28    0.46

  -2 -13   2    1.74    0.50

   1  13  -2    3.67    0.57

   1  13  -2    3.24    0.60

  -1 -13   2    4.43    0.67

   0  13  -2    1.45    0.42

   0  13  -2    0.58    0.52

   0 -13   2    0.55    0.44

  -1  13  -2    2.46    0.50

   1 -13   2    2.60    0.57

  -2  13  -2    0.76    0.40

   2 -13   2    0.62    0.42

  -3  13  -2    3.46    0.58

  -3  13  -2    2.87    0.53

   3 -13   2    3.31    0.45

   3 -13   2    3.57    0.61

  -4  13  -2    0.44    0.42

  -4  13  -2    1.05    0.42

   4 -13   2    1.74    0.52

   4 -13   2    1.33    0.35

  -5  13  -2    2.62    0.57

  -5  13  -2    4.10    0.61

   5 -13   2    3.95    0.52

   5 -13   2    2.97    0.60

  -6  13  -2   -0.08    0.37

  -6  13  -2    0.35    0.42

   6 -13   2   -0.60    0.31

   6 -13   2    0.06    0.42

  -7  13  -2    2.97    0.51

  -7  13  -2    2.39    0.55

   7 -13   2    3.20    0.63

   7 -13   2    2.20    0.50

  -8  13  -2    0.80    0.46

  -8  13  -2    1.51    0.43

   8 -13   2    1.10    0.40

   8 -13   2    0.75    0.52

  -9  13  -2   -0.29    0.41

  -9  13  -2   -0.09    0.36

   9 -13   2   -0.01    0.45

   9 -13   2   -0.39    0.34

 -10  13  -2    0.40    0.38

 -10  13  -2    0.40    0.45

  10 -13   2    0.97    0.50

  10 -13   2   -0.34    0.48

  12  12  -2    0.13    0.38

  12  12  -2    0.42    0.38

 -12 -12   2    0.86    0.43

  11  12  -2    0.76    0.33

  11  12  -2    0.31    0.34

 -11 -12   2    0.87    0.45

  10  12  -2   -0.27    0.31

  10  12  -2    0.02    0.28

 -10 -12   2    0.35    0.41

   9  12  -2    1.51    0.38

   9  12  -2    2.18    0.38

  -9 -12   2    2.31    0.53

   8  12  -2    0.10    0.29

   8  12  -2    0.18    0.35

  -8 -12   2    0.09    0.34

  -8 -12   2    0.30    0.39

   7  12  -2    1.97    0.38

   7  12  -2    2.51    0.48

  -7 -12   2    2.15    0.51

  -7 -12   2    2.61    0.49

  -7 -12   2    2.29    0.40

   6  12  -2    0.03    0.32

   6  12  -2    0.08    0.21

  -6 -12   2    0.50    0.37

  -6 -12   2    0.41    0.41

  -6 -12   2    0.35    0.24

   5  12  -2    7.78    0.63

   5  12  -2    8.15    0.75

  -5 -12   2    6.62    0.64

  -5 -12   2    5.93    0.76

  -5 -12   2    6.82    0.79

   4  12  -2    0.65    0.36

   4  12  -2    0.50    0.22

  -4 -12   2    0.22    0.36

  -4 -12   2    0.23    0.39

  -4 -12   2    0.32    0.26

   3  12  -2    3.14    0.49

  -3 -12   2    2.59    0.49

  -3 -12   2    1.66    0.42

   2  12  -2    0.24    0.35

   2  12  -2    0.49    0.37

  -2 -12   2    0.66    0.39

   1  12  -2   15.10    1.34

   1  12  -2   16.10    1.22

  -1 -12   2   13.89    1.24

   0  12  -2    4.74    0.73

   0  12  -2    5.68    0.65

   0 -12   2    6.27    0.74

  -1  12  -2    0.14    0.35

  -1  12  -2    0.64    0.43

   1 -12   2    0.66    0.43

   1 -12   2    0.09    0.24

  -2  12  -2    0.32    0.41

  -2  12  -2   -0.49    0.33

   2 -12   2    0.33    0.42

   2 -12   2   -0.30    0.25

  -3  12  -2   13.69    1.19

  -3  12  -2   12.73    1.07

   3 -12   2   13.14    1.02

   3 -12   2   11.94    1.12

  -4  12  -2    2.02    0.49

  -4  12  -2    2.05    0.44

  -4  12  -2    1.70    0.46

   4 -12   2    1.74    0.37

   4 -12   2    1.83    0.49

  -5  12  -2    1.44    0.40

  -5  12  -2    0.94    0.42

  -5  12  -2    0.78    0.41

   5 -12   2    1.00    0.46

   5 -12   2    0.95    0.34

  -6  12  -2    1.78    0.53

  -6  12  -2    1.61    0.42

  -6  12  -2    1.99    0.48

   6 -12   2    1.58    0.40

   6 -12   2    1.71    0.52

  -7  12  -2    3.28    0.52

  -7  12  -2    1.94    0.43

   7 -12   2    2.11    0.43

   7 -12   2    1.81    0.54

  -8  12  -2    2.22    0.47

  -8  12  -2    1.87    0.50

   8 -12   2    1.60    0.47

   8 -12   2    1.42    0.54

  -9  12  -2    1.49    0.48

  -9  12  -2    1.45    0.40

   9 -12   2    2.10    0.54

   9 -12   2    1.54    0.42

 -10  12  -2    0.54    0.38

 -10  12  -2   -0.29    0.38

  10 -12   2    0.52    0.48

  10 -12   2    0.31    0.45

 -11  12  -2    0.66    0.35

 -11  12  -2    0.19    0.43

  11 -12   2    0.50    0.42

 -12  12  -2    1.42    0.44

 -12  12  -2    1.30    0.50

  12 -12   2    1.08    0.54

  14  11  -2   -0.32    0.40

  14  11  -2    0.02    0.34

 -14 -11   2    0.72    0.45

  13  11  -2    0.94    0.41

  13  11  -2    0.83    0.38

 -13 -11   2    1.32    0.47

  12  11  -2    2.82    0.49

  12  11  -2    2.66    0.49

 -12 -11   2    2.60    0.55

  11  11  -2    0.41    0.35

  11  11  -2    0.15    0.29

 -11 -11   2    0.50    0.40

  10  11  -2    0.06    0.26

  10  11  -2   -0.20    0.30

 -10 -11   2    0.49    0.39

   9  11  -2    2.05    0.42

   9  11  -2    1.90    0.36

  -9 -11   2    2.07    0.35

  -9 -11   2    2.43    0.55

  -9 -11   2    2.23    0.46

   8  11  -2    0.75    0.28

   8  11  -2    0.40    0.31

  -8 -11   2    1.00    0.42

  -8 -11   2    1.11    0.28

  -8 -11   2    0.72    0.36

   7  11  -2    5.67    0.61

   7  11  -2    5.12    0.54

  -7 -11   2    6.03    0.55

  -7 -11   2    5.93    0.70

  -7 -11   2    5.14    0.70

   6  11  -2   26.15    1.67

   6  11  -2   22.53    1.60

  -6 -11   2   21.90    1.74

  -6 -11   2   21.94    1.61

   5  11  -2    6.20    0.54

   5  11  -2    6.20    0.66

  -5 -11   2    6.35    0.72

  -5 -11   2    6.51    0.57

  -5 -11   2    5.92    0.75

   4  11  -2    6.85    0.68

   4  11  -2    5.53    0.57

  -4 -11   2    5.88    0.72

  -4 -11   2    7.52    0.80

  -4 -11   2    7.17    0.60

   3  11  -2    6.88    0.60

   3  11  -2    6.39    0.71

  -3 -11   2    7.67    0.65

  -3 -11   2    7.14    0.75

  -3 -11   2    8.25    0.85

   2  11  -2    0.99    0.36

   2  11  -2    0.75    0.23

  -2 -11   2    0.83    0.25

  -2 -11   2    0.98    0.38

  -2 -11   2    0.74    0.38

   1  11  -2    5.83    0.50

   1  11  -2    6.10    0.65

   1  11  -2    6.67    0.74

  -1 -11   2    5.47    0.62

  -1 -11   2    6.29    0.52

   0  11  -2   32.32    2.28

   0  11  -2   31.59    2.16

   0 -11   2   28.99    2.07

  -1  11  -2   12.57    1.01

  -1  11  -2   12.15    1.11

   1 -11   2   13.75    0.94

   1 -11   2    9.87    1.03

  -2  11  -2   12.09    1.10

  -2  11  -2   11.85    1.00

   2 -11   2   12.36    1.07

   2 -11   2   12.38    0.95

  -3  11  -2    1.22    0.41

  -3  11  -2    1.28    0.37

   3 -11   2    1.24    0.43

   3 -11   2    1.21    0.31

  -4  11  -2    4.25    0.61

  -4  11  -2    4.86    0.58

  -4  11  -2    6.01    0.72

   4 -11   2    4.43    0.64

   4 -11   2    5.69    0.57

  -5  11  -2    3.33    0.55

  -5  11  -2    3.26    0.47

  -5  11  -2    3.07    0.51

   5 -11   2    3.18    0.55

   5 -11   2    2.87    0.45

  -6  11  -2   25.97    1.95

  -6  11  -2   26.08    1.91

  -6  11  -2   27.67    2.02

   6 -11   2   26.87    1.89

  -7  11  -2    8.58    0.84

  -7  11  -2    7.37    0.88

  -7  11  -2    8.65    0.80

   7 -11   2    6.09    0.83

   7 -11   2    9.00    0.80

  -8  11  -2   12.06    1.11

  -8  11  -2   11.99    0.96

  -8  11  -2   11.71    1.05

   8 -11   2   10.16    1.07

   8 -11   2   11.69    0.99

  -9  11  -2    8.55    1.00

  -9  11  -2    9.46    0.95

  -9  11  -2   11.62    0.88

   9 -11   2   10.22    0.94

   9 -11   2    9.40    0.99

 -10  11  -2    0.86    0.44

 -10  11  -2    1.99    0.41

  10 -11   2    1.19    0.43

  10 -11   2    1.33    0.46

  10 -11   2    1.34    0.52

 -11  11  -2   -0.06    0.39

 -11  11  -2    0.54    0.34

  11 -11   2    0.03    0.36

  11 -11   2   -0.06    0.39

 -12  11  -2    4.28    0.66

 -12  11  -2    4.56    0.58

  12 -11   2    3.87    0.60

  12 -11   2    4.53    0.66

 -13  11  -2    0.37    0.34

 -13  11  -2   -0.31    0.39

  13 -11   2    0.40    0.44

  13 -11   2   -0.30    0.48

 -14  11  -2    1.10    0.48

  14 -11   2    0.68    0.47

  14 -11   2    0.88    0.45

  15  10  -2    1.74    0.46

  15  10  -2    2.13    0.49

 -15 -10   2    2.38    0.54

  14  10  -2   -0.07    0.37

  14  10  -2   -0.14    0.34

 -14 -10   2    0.52    0.41

  13  10  -2    2.39    0.48

  13  10  -2    2.71    0.51

 -13 -10   2    3.08    0.61

  12  10  -2    1.96    0.43

  12  10  -2    1.66    0.33

  12  10  -2    1.87    0.43

 -12 -10   2    1.28    0.35

 -12 -10   2    1.42    0.47

  11  10  -2   11.95    0.96

  11  10  -2   12.86    1.03

 -11 -10   2   11.63    0.96

 -11 -10   2   13.61    1.11

  10  10  -2    2.62    0.42

  10  10  -2    3.44    0.44

 -10 -10   2    3.34    0.43

 -10 -10   2    3.19    0.56

   9  10  -2    8.35    0.73

   9  10  -2    7.79    0.73

  -9 -10   2    8.17    0.79

  -9 -10   2    7.52    0.68

  -9 -10   2    7.57    0.80

   8  10  -2    0.46    0.28

   8  10  -2    0.05    0.29

  -8 -10   2    0.26    0.31

  -8 -10   2    0.83    0.27

  -8 -10   2    0.32    0.35

   7  10  -2    0.86    0.32

   7  10  -2    1.92    0.33

  -7 -10   2    1.42    0.38

  -7 -10   2    1.33    0.40

  -7 -10   2    1.39    0.29

   6  10  -2    2.95    0.37

   6  10  -2    2.67    0.40

  -6 -10   2    2.93    0.36

  -6 -10   2    1.69    0.42

  -6 -10   2    3.82    0.52

   5  10  -2   12.09    0.90

   5  10  -2    9.42    0.79

  -5 -10   2   10.11    0.92

  -5 -10   2    9.37    0.95

  -5 -10   2   11.34    0.80

   4  10  -2    1.41    0.35

   4  10  -2    1.87    0.27

  -4 -10   2    1.52    0.42

  -4 -10   2    1.67    0.29

  -4 -10   2    1.89    0.24

  -4 -10   2    1.93    0.42

   3  10  -2   28.53    2.01

   3  10  -2   32.11    2.09

  -3 -10   2   31.04    2.04

  -3 -10   2   27.82    2.12

  -3 -10   2   30.98    2.16

  -3 -10   2   30.20    1.99

   2  10  -2    2.75    0.30

   2  10  -2    2.64    0.40

  -2 -10   2    2.12    0.44

  -2 -10   2    2.12    0.28

  -2 -10   2    2.36    0.33

  -2 -10   2    2.80    0.44

   1  10  -2   11.54    1.00

   1  10  -2   11.87    0.89

  -1 -10   2   13.73    1.05

  -1 -10   2   13.24    0.91

   0  10  -2    2.11    0.24

   0  10  -2    2.04    0.38

   0  10  -2    1.64    0.41

   0 -10   2    1.20    0.39

   0 -10   2    2.12    0.30

  -1  10  -2   14.89    1.25

  -1  10  -2   15.85    1.05

  -1  10  -2   15.46    1.17

   1 -10   2   15.04    1.10

  -2  10  -2    0.63    0.36

  -2  10  -2    0.41    0.30

  -2  10  -2    1.18    0.16

   2 -10   2    0.82    0.35

   2 -10   2    1.01    0.28

  -3  10  -2    6.33    0.66

  -3  10  -2    6.57    0.75

   3 -10   2    6.00    0.71

   3 -10   2    7.81    0.61

  -4  10  -2    5.54    0.68

  -4  10  -2    4.89    0.58

  -4  10  -2    6.21    0.65

   4 -10   2    6.17    0.67

   4 -10   2    4.84    0.57

  -5  10  -2   14.00    1.14

  -5  10  -2   12.64    1.06

  -5  10  -2   13.84    1.05

   5 -10   2   12.06    1.04

   5 -10   2   14.15    1.03

   5 -10   2   11.18    0.94

  -6  10  -2   -0.08    0.31

  -6  10  -2    0.00    0.32

  -6  10  -2   -0.01    0.32

   6 -10   2    0.08    0.21

   6 -10   2    0.07    0.30

   6 -10   2    0.15    0.37

  -7  10  -2    0.94    0.32

  -7  10  -2    0.74    0.39

  -7  10  -2    1.00    0.31

   7 -10   2    1.10    0.31

   7 -10   2    1.36    0.43

   7 -10   2    1.28    0.35

  -8  10  -2    0.12    0.34

  -8  10  -2    0.51    0.39

  -8  10  -2    0.34    0.29

   8 -10   2    0.32    0.29

   8 -10   2    0.37    0.32

   8 -10   2    0.77    0.43

  -9  10  -2    5.07    0.55

  -9  10  -2    4.31    0.60

  -9  10  -2    4.50    0.64

   9 -10   2    3.83    0.64

   9 -10   2    4.67    0.57

   9 -10   2    4.49    0.58

 -10  10  -2    0.14    0.35

 -10  10  -2    0.41    0.32

 -10  10  -2    0.55    0.41

  10 -10   2    0.23    0.36

  10 -10   2    0.40    0.34

 -11  10  -2    6.91    0.65

 -11  10  -2    6.72    0.76

 -11  10  -2    5.08    0.76

  11 -10   2    5.12    0.67

  11 -10   2    6.28    0.76

 -12  10  -2    3.27    0.45

 -12  10  -2    1.98    0.51

  12 -10   2    2.85    0.54

  12 -10   2    2.72    0.51

 -13  10  -2    1.68    0.39

 -13  10  -2    0.80    0.46

  13 -10   2    1.25    0.50

  13 -10   2    1.87    0.49

 -14  10  -2    3.48    0.59

  14 -10   2    3.73    0.65

  14 -10   2    3.01    0.61

 -15  10  -2    1.12    0.48

  15 -10   2    0.90    0.51

  15 -10   2    1.48    0.53

  16   9  -2   -0.64    0.32

  16   9  -2    0.07    0.37

 -16  -9   2    0.68    0.42

  15   9  -2    1.35    0.42

  15   9  -2    1.09    0.40

 -15  -9   2    1.89    0.54

  14   9  -2    4.31    0.55

  14   9  -2    2.66    0.49

 -14  -9   2    4.01    0.60

 -14  -9   2    2.40    0.47

  13   9  -2    0.50    0.33

  13   9  -2    0.50    0.33

 -13  -9   2   -0.49    0.29

 -13  -9   2    0.28    0.44

  12   9  -2   -0.01    0.23

  12   9  -2   -0.10    0.29

  12   9  -2    0.34    0.32

 -12  -9   2    0.11    0.27

 -12  -9   2    0.11    0.37

  11   9  -2    1.14    0.30

  11   9  -2    1.45    0.35

 -11  -9   2    1.23    0.34

 -11  -9   2    1.86    0.50

  10   9  -2    7.18    0.67

  10   9  -2    8.10    0.71

 -10  -9   2    9.18    0.85

 -10  -9   2    7.37    0.74

 -10  -9   2    7.39    0.68

   9   9  -2    0.16    0.25

   9   9  -2    0.03    0.25

  -9  -9   2   -0.14    0.24

  -9  -9   2    0.23    0.27

  -9  -9   2    0.20    0.34

   8   9  -2   29.21    2.05

   8   9  -2   28.90    2.05

  -8  -9   2   32.54    2.16

  -8  -9   2   29.21    2.03

  -8  -9   2   30.39    2.12

   7   9  -2    1.73    0.35

   7   9  -2    2.94    0.36

  -7  -9   2    2.33    0.33

  -7  -9   2    2.36    0.43

  -7  -9   2    1.78    0.38

   6   9  -2   50.00    3.32

   6   9  -2   52.26    3.35

  -6  -9   2   49.94    3.26

  -6  -9   2   52.30    3.33

  -6  -9   2   47.73    3.40

  -6  -9   2   49.63    3.40

   5   9  -2    5.47    0.53

   5   9  -2    5.33    0.47

  -5  -9   2    5.33    0.59

  -5  -9   2    5.26    0.40

  -5  -9   2    5.40    0.49

  -5  -9   2    4.08    0.57

   4   9  -2   13.84    1.00

   4   9  -2   13.36    1.05

  -4  -9   2   13.41    1.00

  -4  -9   2   16.02    1.12

  -4  -9   2   13.95    1.16

  -4  -9   2   14.00    0.96

   3   9  -2    5.04    0.49

   3   9  -2    4.20    0.40

  -3  -9   2    4.16    0.37

  -3  -9   2    4.02    0.42

  -3  -9   2    4.25    0.53

  -3  -9   2    4.01    0.55

   2   9  -2    0.29    0.16

   2   9  -2    0.11    0.23

  -2  -9   2    0.09    0.16

  -2  -9   2    0.05    0.27

  -2  -9   2    0.14    0.33

  -2  -9   2    0.24    0.21

   1   9  -2    0.17    0.24

   1   9  -2    0.28    0.14

  -1  -9   2    0.40    0.21

  -1  -9   2    0.39    0.33

  -1  -9   2    0.17    0.17

  -1  -9   2    0.05    0.25

   0   9  -2    4.74    0.60

   0   9  -2    4.85    0.52

   0   9  -2    5.69    0.42

   0  -9   2    4.78    0.47

   0  -9   2    5.44    0.63

   0  -9   2    5.28    0.57

  -1   9  -2    2.11    0.21

  -1   9  -2    1.10    0.34

  -1   9  -2    2.19    0.34

   1  -9   2    1.86    0.42

   1  -9   2    1.53    0.36

   1  -9   2    1.79    0.28

  -2   9  -2   -0.33    0.23

  -2   9  -2   -0.05    0.26

  -2   9  -2   -0.01    0.11

   2  -9   2   -0.06    0.26

   2  -9   2    0.06    0.21

  -3   9  -2    0.56    0.31

  -3   9  -2    1.17    0.14

  -3   9  -2    0.44    0.28

   3  -9   2    0.40    0.25

   3  -9   2    1.32    0.36

   3  -9   2    1.08    0.19

  -4   9  -2    5.27    0.56

  -4   9  -2    5.43    0.40

  -4   9  -2    6.02    0.61

  -4   9  -2    5.94    0.66

   4  -9   2    6.34    0.63

   4  -9   2    6.19    0.55

   4  -9   2    4.75    0.47

  -5   9  -2    5.94    0.63

  -5   9  -2    4.95    0.45

  -5   9  -2    5.67    0.59

  -5   9  -2    6.72    0.74

   5  -9   2    7.51    0.59

   5  -9   2    5.47    0.64

  -6   9  -2   41.72    2.96

  -6   9  -2   42.26    2.85

  -6   9  -2   41.98    2.90

   6  -9   2   46.82    2.84

   6  -9   2   40.95    2.91

   6  -9   2   39.90    2.86

  -7   9  -2    1.00    0.35

  -7   9  -2    0.35    0.27

  -7   9  -2    1.28    0.42

   7  -9   2    0.94    0.29

   7  -9   2    0.79    0.38

   7  -9   2    0.52    0.30

  -8   9  -2   20.35    1.31

  -8   9  -2   18.26    1.37

  -8   9  -2   20.55    1.48

   8  -9   2   15.11    1.32

   8  -9   2   16.50    1.40

   8  -9   2   17.20    1.31

  -9   9  -2    1.23    0.39

  -9   9  -2    1.19    0.32

  -9   9  -2    1.13    0.43

   9  -9   2    0.85    0.42

   9  -9   2    1.13    0.36

   9  -9   2    0.99    0.35

 -10   9  -2    8.52    0.87

 -10   9  -2   10.47    0.81

 -10   9  -2    9.07    0.94

  10  -9   2    7.89    0.82

  10  -9   2   10.64    0.88

 -11   9  -2    0.95    0.40

 -11   9  -2    1.19    0.42

 -11   9  -2    1.37    0.31

  11  -9   2    1.59    0.43

  11  -9   2    1.19    0.42

 -12   9  -2   -0.08    0.39

 -12   9  -2    0.00    0.36

 -12   9  -2    0.21    0.27

  12  -9   2    0.09    0.38

  12  -9   2   -0.22    0.36

 -13   9  -2    0.02    0.37

 -13   9  -2    0.48    0.29

 -13   9  -2    0.62    0.50

  13  -9   2    0.53    0.38

  13  -9   2   -0.11    0.40

 -14   9  -2    2.54    0.53

  14  -9   2    2.78    0.59

  14  -9   2    3.64    0.66

 -15   9  -2    0.11    0.40

  15  -9   2    0.10    0.45

  15  -9   2    0.31    0.49

 -16   9  -2    3.17    0.66

  16  -9   2    3.10    0.65

  16  -9   2    4.46    0.70

  17   8  -2    1.14    0.41

  17   8  -2    0.93    0.41

  17   8  -2    1.24    0.52

 -17  -8   2    1.88    0.55

  16   8  -2   -0.27    0.33

  16   8  -2    0.19    0.35

  16   8  -2    0.45    0.43

 -16  -8   2    0.57    0.41

 -16  -8   2   -0.53    0.34

  15   8  -2    2.47    0.47

  15   8  -2    2.81    0.48

  15   8  -2    3.20    0.55

 -15  -8   2    2.82    0.48

 -15  -8   2    2.01    0.51

  14   8  -2    6.02    0.71

  14   8  -2    5.68    0.65

  14   8  -2    5.50    0.65

 -14  -8   2    5.14    0.62

 -14  -8   2    6.14    0.72

  13   8  -2   -0.11    0.29

  13   8  -2    0.27    0.36

  13   8  -2    0.01    0.30

 -13  -8   2    0.40    0.38

 -13  -8   2   -0.27    0.26

  12   8  -2    2.30    0.41

  12   8  -2    2.08    0.43

  12   8  -2    2.43    0.42

  12   8  -2    2.31    0.32

 -12  -8   2    2.48    0.48

 -12  -8   2    1.87    0.36

  11   8  -2    7.68    0.61

  11   8  -2    6.42    0.66

  11   8  -2    7.88    0.72

 -11  -8   2    6.49    0.65

 -11  -8   2    6.06    0.73

  10   8  -2    3.53    0.45

  10   8  -2    3.83    0.48

  10   8  -2    3.45    0.40

 -10  -8   2    3.64    0.47

 -10  -8   2    3.53    0.44

 -10  -8   2    3.82    0.55

   9   8  -2   20.25    1.41

   9   8  -2   19.78    1.38

   9   8  -2   19.70    1.40

  -9  -8   2   20.57    1.40

  -9  -8   2   20.18    1.47

  -9  -8   2   17.76    1.41

   8   8  -2    9.88    0.75

   8   8  -2    9.16    0.74

   8   8  -2    9.85    0.75

  -8  -8   2    9.71    0.75

  -8  -8   2    8.06    0.79

  -8  -8   2    9.18    0.83

   7   8  -2    2.68    0.35

   7   8  -2    3.20    0.35

   7   8  -2    2.94    0.35

  -7  -8   2    2.24    0.38

  -7  -8   2    3.09    0.45

  -7  -8   2    2.75    0.35

   6   8  -2    6.68    0.57

   6   8  -2    8.22    0.62

   6   8  -2    7.32    0.62

  -6  -8   2    7.93    0.61

  -6  -8   2    6.91    0.69

  -6  -8   2    7.16    0.69

  -6  -8   2    7.20    0.52

   5   8  -2    7.57    0.61

   5   8  -2    6.92    0.54

   5   8  -2    6.75    0.56

  -5  -8   2    7.20    0.51

  -5  -8   2    6.81    0.58

  -5  -8   2    7.03    0.67

  -5  -8   2    6.90    0.66

   4   8  -2    0.48    0.21

   4   8  -2    0.29    0.13

   4   8  -2    0.19    0.17

  -4  -8   2    0.05    0.24

  -4  -8   2    0.22    0.12

  -4  -8   2    0.38    0.21

  -4  -8   2    0.11    0.27

   3   8  -2   14.54    1.00

   3   8  -2   14.82    1.06

  -3  -8   2   13.46    1.02

  -3  -8   2   14.44    0.98

   2   8  -2    9.25    0.63

   2   8  -2    7.38    0.69

  -2  -8   2    8.49    0.73

  -2  -8   2    8.43    0.66

  -2  -8   2    8.87    0.63

   1   8  -2    1.39    0.28

   1   8  -2    1.79    0.21

  -1  -8   2    1.64    0.32

  -1  -8   2    1.39    0.36

  -1  -8   2    1.55    0.23

  -1  -8   2    1.79    0.26

   0   8  -2    1.38    0.28

   0   8  -2    1.79    0.19

   0  -8   2    1.39    0.32

   0  -8   2    1.34    0.23

   0  -8   2    1.45    0.34

  -1   8  -2    4.90    0.47

  -1   8  -2    4.87    0.37

  -1   8  -2    4.25    0.54

   1  -8   2    3.99    0.50

   1  -8   2    5.16    0.44

   1  -8   2    4.73    0.57

  -2   8  -2    1.93    0.38

  -2   8  -2    2.59    0.35

  -2   8  -2    2.25    0.23

   2  -8   2    2.61    0.40

   2  -8   2    2.89    0.33

   2  -8   2    3.15    0.27

  -3   8  -2   18.16    1.18

  -3   8  -2   17.75    1.27

  -3   8  -2   18.64    1.35

   3  -8   2   18.73    1.22

   3  -8   2   15.64    1.25

   3  -8   2   17.94    1.32

  -4   8  -2   -0.06    0.08

  -4   8  -2   -0.74    0.21

  -4   8  -2    0.11    0.28

  -4   8  -2   -0.22    0.23

   4  -8   2   -0.12    0.25

   4  -8   2    0.05    0.15

   4  -8   2   -0.18    0.22

  -5   8  -2    9.29    0.63

  -5   8  -2    8.50    0.82

  -5   8  -2    8.96    0.78

  -5   8  -2    9.18    0.74

   5  -8   2    8.96    0.71

   5  -8   2    8.56    0.74

   5  -8   2   10.45    0.81

  -6   8  -2    0.93    0.13

  -6   8  -2    0.49    0.30

  -6   8  -2    0.69    0.34

  -6   8  -2    0.52    0.25

   6  -8   2    0.25    0.26

   6  -8   2    0.99    0.34

   6  -8   2    0.90    0.25

  -7   8  -2    2.73    0.24

  -7   8  -2    2.90    0.42

  -7   8  -2    2.69    0.35

  -7   8  -2    1.72    0.41

   7  -8   2    2.43    0.39

   7  -8   2    2.09    0.44

   7  -8   2    2.18    0.36

  -8   8  -2    2.75    0.37

  -8   8  -2    3.58    0.28

  -8   8  -2    3.07    0.45

  -8   8  -2    1.97    0.44

   8  -8   2    3.53    0.52

   8  -8   2    2.52    0.42

   8  -8   2    2.42    0.41

  -9   8  -2   12.58    1.06

  -9   8  -2   12.76    0.92

  -9   8  -2   11.71    0.99

   9  -8   2   13.68    1.06

   9  -8   2   11.35    0.96

   9  -8   2   10.32    0.97

 -10   8  -2    0.84    0.35

 -10   8  -2    1.33    0.30

 -10   8  -2    0.71    0.37

  10  -8   2    0.61    0.36

  10  -8   2    0.54    0.31

 -11   8  -2    5.95    0.57

 -11   8  -2    6.06    0.72

 -11   8  -2    5.20    0.65

  11  -8   2    4.86    0.62

  11  -8   2    7.25    0.70

 -12   8  -2    0.51    0.36

 -12   8  -2    1.28    0.29

 -12   8  -2    0.53    0.36

  12  -8   2    0.73    0.41

  12  -8   2    0.90    0.41

 -13   8  -2    0.90    0.29

 -13   8  -2    0.82    0.39

 -13   8  -2    0.74    0.42

  13  -8   2    0.82    0.41

  13  -8   2    0.66    0.39

 -14   8  -2    1.43    0.42

 -14   8  -2    0.83    0.40

  14  -8   2   -0.05    0.40

  14  -8   2    0.91    0.43

  15  -8   2    3.07    0.60

 -16   8  -2    0.36    0.42

  16  -8   2    0.35    0.51

  16  -8   2    0.12    0.50

 -17   8  -2    3.23    0.63

  17  -8   2    4.70    0.75

  17  -8   2    5.18    0.81

  18   7  -2    1.07    0.54

  18   7  -2    0.92    0.39

 -18  -7   2    0.30    0.38

 -18  -7   2    0.60    0.46

  17   7  -2    0.05    0.34

  17   7  -2    0.21    0.50

  17   7  -2   -0.27    0.32

 -17  -7   2   -0.48    0.35

 -17  -7   2    0.02    0.39

  16   7  -2    0.40    0.40

  16   7  -2    0.61    0.35

  16   7  -2   -0.14    0.32

 -16  -7   2    1.25    0.49

 -16  -7   2   -0.26    0.34

  15   7  -2    3.56    0.51

  15   7  -2    3.54    0.60

  15   7  -2    4.00    0.53

 -15  -7   2    3.12    0.46

 -15  -7   2    2.54    0.54

  14   7  -2    3.01    0.49

  14   7  -2    3.75    0.57

  14   7  -2    3.81    0.51

 -14  -7   2    3.37    0.46

 -14  -7   2    3.35    0.55

  13   7  -2    1.23    0.36

  13   7  -2    1.38    0.43

  13   7  -2    1.16    0.34

 -13  -7   2    0.88    0.40

 -13  -7   2    0.95    0.34

  12   7  -2    3.90    0.53

  12   7  -2    5.81    0.46

  12   7  -2    5.34    0.57

  12   7  -2    5.99    0.64

 -12  -7   2    4.85    0.53

 -12  -7   2    4.14    0.60

  11   7  -2    1.48    0.34

  11   7  -2    1.26    0.32

  11   7  -2    1.98    0.39

  11   7  -2    1.26    0.24

 -11  -7   2    1.30    0.31

 -11  -7   2    1.59    0.41

 -11  -7   2    1.46    0.28

  10   7  -2    7.75    0.60

  10   7  -2    6.75    0.67

  10   7  -2    6.83    0.64

 -10  -7   2    6.39    0.64

 -10  -7   2    7.25    0.71

 -10  -7   2    7.92    0.65

   9   7  -2    2.21    0.35

   9   7  -2    2.29    0.30

   9   7  -2    2.24    0.36

  -9  -7   2    2.31    0.41

  -9  -7   2    2.26    0.33

  -9  -7   2    2.26    0.33

   8   7  -2    6.03    0.51

   8   7  -2    5.43    0.48

   8   7  -2    4.36    0.49

  -8  -7   2    5.50    0.54

  -8  -7   2    5.67    0.58

  -8  -7   2    5.23    0.48

   7   7  -2   11.58    0.82

   7   7  -2   11.16    0.81

   7   7  -2   10.85    0.81

  -7  -7   2   10.59    0.85

  -7  -7   2   11.27    0.82

  -7  -7   2   11.40    0.88

  -7  -7   2    9.90    0.75

   6   7  -2   13.57    0.96

   6   7  -2   13.55    0.97

   6   7  -2   11.58    0.94

  -6  -7   2   13.55    1.02

  -6  -7   2   13.47    0.95

  -6  -7   2   14.66    1.01

   5   7  -2   25.13    1.69

   5   7  -2   27.79    1.72

   5   7  -2   23.07    1.67

  -5  -7   2   24.31    1.75

  -5  -7   2   25.15    1.65

  -5  -7   2   25.77    1.70

   4   7  -2    3.91    0.37

   4   7  -2    3.42    0.39

  -4  -7   2    3.61    0.48

  -4  -7   2    3.67    0.43

  -4  -7   2    3.97    0.36

  -4  -7   2    4.07    0.32

   3   7  -2    4.31    0.43

   3   7  -2    4.71    0.39

  -3  -7   2    4.54    0.46

  -3  -7   2    3.42    0.49

  -3  -7   2    4.85    0.41

  -3  -7   2    4.47    0.36

   2   7  -2    0.68    0.22

   2   7  -2    0.59    0.16

  -2  -7   2    0.87    0.19

  -2  -7   2    0.65    0.15

  -2  -7   2    1.05    0.26

  -2  -7   2    0.35    0.26

   1   7  -2    3.49    0.37

   1   7  -2    3.05    0.29

  -1  -7   2    2.99    0.39

  -1  -7   2    2.98    0.32

  -1  -7   2    3.17    0.43

  -1  -7   2    3.44    0.35

   0   7  -2   42.78    2.84

   0   7  -2   40.45    2.78

   0  -7   2   40.77    2.86

   0  -7   2   45.95    2.82

   0  -7   2   44.01    2.82

  -1   7  -2   78.94    5.10

  -1   7  -2   79.98    5.05

  -1   7  -2   77.00    4.99

   1  -7   2   73.84    4.99

   1  -7   2   78.48    5.03

   1  -7   2   76.14    5.12

  -2   7  -2   19.22    1.27

  -2   7  -2   21.84    1.43

  -2   7  -2   20.93    1.36

   2  -7   2   17.22    1.29

   2  -7   2   21.79    1.34

   2  -7   2   16.42    1.36

  -3   7  -2    6.95    0.57

  -3   7  -2    7.45    0.65

  -3   7  -2    7.45    0.48

   3  -7   2    5.99    0.61

   3  -7   2    7.71    0.59

   3  -7   2    5.81    0.52

  -4   7  -2   22.37    1.46

  -4   7  -2   22.17    1.60

  -4   7  -2   22.67    1.57

  -4   7  -2   22.02    1.53

   4  -7   2   21.17    1.57

   4  -7   2   23.54    1.51

   4  -7   2   21.52    1.54

  -5   7  -2   37.10    2.45

  -5   7  -2   36.37    2.55

  -5   7  -2   35.16    2.58

  -5   7  -2   39.41    2.52

   5  -7   2   39.71    2.51

   5  -7   2   38.43    2.54

  -6   7  -2    0.51    0.28

  -6   7  -2    0.45    0.25

  -6   7  -2    0.88    0.13

  -6   7  -2    0.81    0.25

   6  -7   2    0.27    0.25

   6  -7   2    0.58    0.29

   6  -7   2    0.39    0.22

  -7   7  -2   25.29    1.83

  -7   7  -2   26.54    1.75

  -7   7  -2   25.84    1.79

   7  -7   2   24.35    1.78

  -8   7  -2    0.73    0.23

  -8   7  -2    0.20    0.29

  -8   7  -2    0.32    0.27

   8  -7   2    0.68    0.29

   8  -7   2    0.51    0.32

   8  -7   2    0.42    0.28

  -9   7  -2    2.28    0.39

  -9   7  -2    1.53    0.41

  -9   7  -2    2.20    0.30

   9  -7   2    2.25    0.38

   9  -7   2    1.56    0.37

 -10   7  -2    0.41    0.20

 -10   7  -2    0.23    0.30

 -10   7  -2    0.24    0.34

  10  -7   2    0.09    0.29

  10  -7   2    0.33    0.30

 -11   7  -2    0.82    0.25

 -11   7  -2    0.84    0.35

 -11   7  -2    0.91    0.39

  11  -7   2    0.69    0.35

  11  -7   2    1.00    0.19

  11  -7   2    1.05    0.40

 -12   7  -2    6.30    0.79

 -12   7  -2    6.55    0.58

 -12   7  -2    6.02    0.69

  12  -7   2    6.88    0.75

 -13   7  -2    2.03    0.32

 -13   7  -2    2.39    0.48

 -13   7  -2    1.78    0.42

  13  -7   2    1.21    0.44

  13  -7   2    1.44    0.48

 -14   7  -2   10.23    0.94

 -14   7  -2   10.26    1.01

  14  -7   2   11.25    1.00

  14  -7   2   10.29    1.04

 -15   7  -2   -0.16    0.35

 -15   7  -2   -0.36    0.40

  15  -7   2    0.04    0.42

  15  -7   2   -0.02    0.41

 -16   7  -2    0.77    0.46

  16  -7   2    0.17    0.43

 -17   7  -2   -0.44    0.40

  17  -7   2   -0.65    0.43

  17  -7   2    0.73    0.46

 -18   7  -2   -1.03    0.39

  18  -7   2    1.61    0.60

  18  -7   2   -0.04    0.51

  18   6  -2    1.31    0.40

  18   6  -2    0.88    0.47

 -18  -6   2    0.34    0.46

 -18  -6   2    0.61    0.33

  17   6  -2    0.50    0.38

  17   6  -2    0.98    0.47

  17   6  -2    0.91    0.37

 -17  -6   2    0.33    0.44

 -17  -6   2    1.15    0.35

  16   6  -2    0.13    0.44

  16   6  -2    0.58    0.33

  16   6  -2    0.16    0.33

 -16  -6   2   -0.45    0.39

 -16  -6   2    0.08    0.28

  15   6  -2   -0.15    0.31

  15   6  -2   -0.09    0.41

  15   6  -2    0.25    0.31

 -15  -6   2   -0.23    0.37

 -15  -6   2    0.42    0.28

  14   6  -2    0.66    0.32

  14   6  -2    0.76    0.32

  14   6  -2    1.05    0.43

 -14  -6   2    0.38    0.30

 -14  -6   2   -0.02    0.37

  13   6  -2    2.84    0.50

  13   6  -2    2.18    0.41

  13   6  -2    2.82    0.42

 -13  -6   2    2.08    0.39

 -13  -6   2    2.66    0.49

  12   6  -2    7.75    0.72

  12   6  -2    7.15    0.68

  12   6  -2    7.32    0.57

  12   6  -2    7.94    0.69

 -12  -6   2    6.75    0.78

 -12  -6   2    7.75    0.65

  11   6  -2    1.23    0.31

  11   6  -2    1.43    0.32

  11   6  -2    1.54    0.22

  11   6  -2    1.25    0.34

 -11  -6   2    1.30    0.26

 -11  -6   2    1.26    0.32

 -11  -6   2    1.35    0.38

  10   6  -2    6.53    0.62

  10   6  -2    7.10    0.64

  10   6  -2    7.33    0.56

 -10  -6   2    7.28    0.60

 -10  -6   2    6.69    0.61

 -10  -6   2    7.45    0.69

   9   6  -2    0.08    0.23

   9   6  -2   -0.15    0.20

   9   6  -2    0.27    0.17

  -9  -6   2   -0.07    0.17

  -9  -6   2    0.12    0.21

  -9  -6   2    0.02    0.27

   8   6  -2   11.62    0.87

   8   6  -2   11.38    0.76

   8   6  -2    9.69    0.78

   8   6  -2    9.88    0.79

  -8  -6   2    8.65    0.78

  -8  -6   2   11.50    0.80

  -8  -6   2   10.03    0.83

   7   6  -2    2.76    0.33

   7   6  -2    2.64    0.32

   7   6  -2    2.69    0.30

   7   6  -2    3.58    0.42

  -7  -6   2    2.90    0.35

  -7  -6   2    2.43    0.38

  -7  -6   2    2.54    0.31

   6   6  -2    0.07    0.15

   6   6  -2    0.28    0.17

   6   6  -2   -0.25    0.14

  -6  -6   2    0.18    0.10

  -6  -6   2    0.23    0.23

  -6  -6   2    0.18    0.18

  -6  -6   2    0.23    0.19

   5   6  -2    0.65    0.18

   5   6  -2    0.87    0.18

   5   6  -2    0.88    0.17

  -5  -6   2    0.73    0.18

  -5  -6   2    0.73    0.24

  -5  -6   2    0.80    0.13

  -5  -6   2    0.38    0.21

   4   6  -2   15.93    1.14

   4   6  -2   17.29    1.13

  -4  -6   2   17.28    1.18

  -4  -6   2   16.90    1.14

  -4  -6   2   15.08    1.18

   3   6  -2    2.94    0.31

   3   6  -2    2.47    0.27

  -3  -6   2    2.74    0.25

  -3  -6   2    2.58    0.32

  -3  -6   2    2.74    0.28

  -3  -6   2    2.40    0.35

   2   6  -2   75.93    4.99

   2   6  -2   74.09    4.96

  -2  -6   2   70.66    5.01

  -2  -6   2   79.17    4.96

  -2  -6   2   74.68    4.98

  -2  -6   2   86.08    5.06

   1   6  -2   13.03    0.88

   1   6  -2   12.80    0.93

  -1  -6   2   12.92    0.89

  -1  -6   2   13.02    0.91

  -1  -6   2   12.89    0.95

   0   6  -2   19.52    1.22

   0   6  -2   16.90    1.27

   0  -6   2   18.35    1.34

   0  -6   2   19.09    1.30

   0  -6   2   18.29    1.25

   0  -6   2   18.57    1.26

   0  -6   2   18.00    1.22

  -1   6  -2   -0.67    0.17

  -1   6  -2    0.18    0.21

  -1   6  -2   -0.10    0.08

   1  -6   2   -0.09    0.16

   1  -6   2   -0.14    0.08

   1  -6   2   -0.40    0.23

   1  -6   2    0.04    0.10

   1  -6   2   -0.09    0.21

  -2   6  -2   30.22    2.12

  -2   6  -2   31.36    2.17

  -2   6  -2   29.11    2.06

   2  -6   2   32.38    2.16

   2  -6   2   34.78    2.09

   2  -6   2   32.76    2.12

  -3   6  -2    0.29    0.19

  -3   6  -2    0.59    0.24

   3  -6   2    0.89    0.25

   3  -6   2    0.45    0.19

   3  -6   2    0.34    0.16

  -4   6  -2   32.81    2.26

  -4   6  -2   32.05    2.13

  -4   6  -2   34.56    2.20

  -4   6  -2   31.43    2.21

   4  -6   2   37.33    2.22

   4  -6   2   28.23    2.22

   4  -6   2   34.03    2.18

  -5   6  -2    4.30    0.44

  -5   6  -2    3.78    0.39

  -5   6  -2    4.84    0.49

  -5   6  -2    3.76    0.30

   5  -6   2    3.83    0.40

   5  -6   2    4.02    0.46

   5  -6   2    4.08    0.41

  -6   6  -2   10.37    0.85

  -6   6  -2   10.29    0.79

  -6   6  -2   10.87    0.74

   6  -6   2    9.18    0.76

   6  -6   2    9.13    0.77

  -7   6  -2    1.16    0.23

  -7   6  -2    1.73    0.34

  -7   6  -2    1.05    0.27

   7  -6   2    1.45    0.29

   7  -6   2    1.51    0.29

   7  -6   2    0.81    0.30

  -8   6  -2   11.28    0.77

  -8   6  -2   10.45    0.88

  -8   6  -2   10.47    0.83

   8  -6   2    9.27    0.82

   8  -6   2   10.54    0.72

   8  -6   2    9.37    0.80

  -9   6  -2    2.07    0.28

  -9   6  -2    1.95    0.35

  -9   6  -2    2.47    0.42

   9  -6   2    1.65    0.35

   9  -6   2    1.89    0.23

   9  -6   2    2.04    0.36

 -10   6  -2   15.83    1.24

 -10   6  -2   15.72    1.28

 -10   6  -2   17.19    1.17

  10  -6   2   16.43    1.13

  10  -6   2   17.66    1.27

 -11   6  -2    3.52    0.39

 -11   6  -2    2.95    0.48

 -11   6  -2    3.54    0.44

  11  -6   2    4.58    0.53

  11  -6   2    3.57    0.54

  11  -6   2    3.77    0.35

 -12   6  -2    0.56    0.33

 -12   6  -2   -0.19    0.28

 -12   6  -2    0.11    0.20

  12  -6   2    0.28    0.38

  12  -6   2   -0.04    0.16

  12  -6   2    0.04    0.32

 -13   6  -2    3.03    0.47

 -13   6  -2    2.94    0.51

 -13   6  -2    3.21    0.36

  13  -6   2    2.19    0.47

  13  -6   2    2.49    0.51

 -14   6  -2    0.56    0.35

 -14   6  -2   -0.30    0.36

  14  -6   2   -0.46    0.35

  14  -6   2    0.62    0.45

 -15   6  -2    1.21    0.44

 -15   6  -2    1.63    0.43

  15  -6   2    1.41    0.50

  15  -6   2    2.44    0.52

 -16   6  -2    4.13    0.69

 -16   6  -2    3.79    0.60

  16  -6   2    4.63    0.67

  16  -6   2    4.63    0.72

 -17   6  -2    0.44    0.42

  17  -6   2    0.82    0.52

  17  -6   2    1.82    0.50

 -18   6  -2    2.29    0.61

  18  -6   2    3.17    0.61

  18  -6   2    2.12    0.64

  19   5  -2    0.11    0.32

  19   5  -2    0.27    0.56

 -19  -5   2    0.65    0.33

 -19  -5   2   -0.64    0.49

  18   5  -2    2.35    0.45

  18   5  -2    1.86    0.55

 -18  -5   2    2.13    0.60

 -18  -5   2    2.15    0.42

  17   5  -2    1.13    0.36

  17   5  -2    1.12    0.48

 -17  -5   2    0.31    0.49

 -17  -5   2    1.41    0.39

  16   5  -2    0.12    0.31

  16   5  -2    0.37    0.41

  16   5  -2    0.43    0.34

 -16  -5   2   -0.33    0.43

 -16  -5   2    0.93    0.30

 -16  -5   2    0.75    0.35

  15   5  -2   18.18    1.39

  15   5  -2   15.76    1.28

  15   5  -2   16.45    1.27

 -15  -5   2   17.07    1.27

 -15  -5   2   16.70    1.25

  14   5  -2    2.28    0.52

  14   5  -2    2.31    0.40

  14   5  -2    1.45    0.37

 -14  -5   2    1.52    0.48

 -14  -5   2    2.53    0.41

 -14  -5   2    2.41    0.37

  13   5  -2    7.08    0.66

  13   5  -2    6.66    0.76

  13   5  -2    7.02    0.65

 -13  -5   2    6.91    0.75

 -13  -5   2    6.99    0.62

 -13  -5   2    6.50    0.62

  12   5  -2    2.38    0.36

  12   5  -2    2.18    0.23

  12   5  -2    2.23    0.41

  12   5  -2    2.37    0.37

 -12  -5   2    2.09    0.34

 -12  -5   2    1.94    0.44

 -12  -5   2    1.94    0.34

  11   5  -2    3.45    0.46

  11   5  -2    2.95    0.29

  11   5  -2    2.61    0.39

  11   5  -2    2.36    0.38

 -11  -5   2    2.68    0.46

 -11  -5   2    3.27    0.36

 -11  -5   2    3.63    0.39

  10   5  -2   14.81    1.09

  10   5  -2   13.98    1.08

  10   5  -2   15.00    1.02

  10   5  -2   15.75    1.12

  10   5  -2   13.94    1.16

 -10  -5   2   14.74    1.07

 -10  -5   2   15.98    1.15

 -10  -5   2   14.87    1.05

   9   5  -2    0.40    0.15

   9   5  -2    0.17    0.20

   9   5  -2    0.26    0.28

   9   5  -2    0.28    0.22

  -9  -5   2    0.60    0.24

  -9  -5   2    0.73    0.28

  -9  -5   2    0.28    0.16

   8   5  -2    5.28    0.43

   8   5  -2    4.81    0.50

   8   5  -2    5.84    0.49

   8   5  -2    5.34    0.56

  -8  -5   2    5.54    0.47

  -8  -5   2    5.60    0.48

  -8  -5   2    6.53    0.56

   7   5  -2    0.44    0.16

   7   5  -2    0.81    0.22

   7   5  -2   -0.02    0.16

   7   5  -2    0.85    0.24

  -7  -5   2    0.37    0.23

  -7  -5   2    0.58    0.19

  -7  -5   2    0.48    0.16

   6   5  -2    9.16    0.70

   6   5  -2    9.48    0.72

   6   5  -2   10.03    0.76

   6   5  -2   10.11    0.72

  -6  -5   2   10.44    0.68

  -6  -5   2    9.28    0.73

  -6  -5   2    9.87    0.76

  -6  -5   2    9.65    0.72

   5   5  -2    0.88    0.18

   5   5  -2    0.80    0.18

   5   5  -2    0.94    0.19

  -5  -5   2    1.09    0.15

  -5  -5   2    1.04    0.19

  -5  -5   2    0.46    0.22

  -5  -5   2    0.96    0.20

   4   5  -2   51.90    3.43

   4   5  -2   53.64    3.44

  -4  -5   2   52.97    3.47

  -4  -5   2   52.11    3.43

   3   5  -2   10.71    0.73

   3   5  -2   10.21    0.76

  -3  -5   2   10.53    0.75

  -3  -5   2   10.20    0.78

   2   5  -2    6.95    0.56

   2   5  -2    7.59    0.53

  -2  -5   2    7.34    0.52

  -2  -5   2    7.28    0.55

  -2  -5   2    6.78    0.58

  -2  -5   2    7.14    0.62

   1   5  -2  108.33    6.85

   1   5  -2  105.14    6.87

  -1  -5   2  104.62    6.89

  -1  -5   2  108.52    6.87

  -1  -5   2  101.31    6.84

  -1  -5   2  105.70    6.92

  -1  -5   2  110.21    6.86

   0   5  -2   63.26    4.31

   0   5  -2   66.61    4.28

   0  -5   2   64.05    4.31

   0  -5   2   69.62    4.33

   0  -5   2   65.53    4.30

   0  -5   2   72.86    4.38

   0  -5   2   62.81    4.28

  -1   5  -2   59.78    4.06

  -1   5  -2   66.08    4.12

  -1   5  -2   63.14    4.03

   1  -5   2   62.27    4.12

   1  -5   2   62.82    4.03

   1  -5   2   65.15    4.07

   1  -5   2   61.22    4.02

   1  -5   2   64.66    4.06

   1  -5   2   56.89    4.08

  -2   5  -2    4.04    0.40

  -2   5  -2    3.66    0.50

  -2   5  -2    5.08    0.33

   2  -5   2    4.46    0.40

   2  -5   2    4.92    0.37

   2  -5   2    4.16    0.45

  -3   5  -2   39.06    2.53

  -3   5  -2   37.20    2.43

  -3   5  -2   38.63    2.48

   3  -5   2   35.62    2.49

  -4   5  -2    1.64    0.17

  -4   5  -2    1.24    0.22

  -4   5  -2    1.36    0.14

  -4   5  -2    0.98    0.25

  -4   5  -2    1.36    0.27

   4  -5   2    1.44    0.28

   4  -5   2    1.46    0.22

   4  -5   2    1.25    0.24

  -5   5  -2    0.40    0.17

  -5   5  -2    0.47    0.20

  -5   5  -2    0.37    0.12

  -5   5  -2    0.27    0.09

  -5   5  -2    0.21    0.23

   5  -5   2    0.34    0.17

   5  -5   2    0.18    0.22

   5  -5   2    0.22    0.19

   5  -5   2    0.29    0.19

  -6   5  -2   52.77    3.47

  -6   5  -2   52.19    3.44

  -6   5  -2   54.94    3.40

   6  -5   2   46.91    3.43

   6  -5   2   52.95    3.37

   6  -5   2   51.91    3.46

  -7   5  -2    0.20    0.21

  -7   5  -2    0.51    0.22

  -7   5  -2    0.64    0.16

   7  -5   2    0.60    0.20

   7  -5   2    0.37    0.20

   7  -5   2    0.59    0.23

   7  -5   2    0.38    0.12

  -8   5  -2    1.70    0.30

  -8   5  -2    1.32    0.31

  -8   5  -2    2.14    0.24

   8  -5   2    2.19    0.33

   8  -5   2    1.69    0.30

   8  -5   2    2.05    0.20

  -9   5  -2    0.12    0.16

  -9   5  -2    0.05    0.22

  -9   5  -2    0.04    0.23

   9  -5   2    0.05    0.22

   9  -5   2    0.18    0.26

   9  -5   2   -0.02    0.13

 -10   5  -2    4.08    0.46

 -10   5  -2    3.92    0.36

 -10   5  -2    3.23    0.45

  10  -5   2    3.21    0.32

  10  -5   2    2.61    0.44

  10  -5   2    5.07    0.54

 -11   5  -2    6.25    0.69

 -11   5  -2    6.96    0.55

 -11   5  -2    6.47    0.64

  11  -5   2    6.86    0.52

  11  -5   2    6.66    0.68

  11  -5   2    7.45    0.68

 -12   5  -2    0.67    0.32

 -12   5  -2    0.93    0.21

 -12   5  -2    0.73    0.30

  12  -5   2    1.08    0.19

  12  -5   2    0.45    0.34

  12  -5   2    0.20    0.31

 -13   5  -2    5.92    0.64

 -13   5  -2    6.84    0.51

 -13   5  -2    5.90    0.74

  13  -5   2    6.57    0.69

  13  -5   2    5.98    0.68

  13  -5   2    5.09    0.48

 -14   5  -2    0.11    0.33

 -14   5  -2   -0.36    0.35

  14  -5   2   -0.07    0.34

  14  -5   2    0.05    0.42

  14  -5   2    0.12    0.18

 -15   5  -2    1.22    0.39

 -15   5  -2    0.15    0.40

  15  -5   2    0.67    0.48

  15  -5   2    1.38    0.43

 -16   5  -2    0.52    0.40

 -16   5  -2    0.18    0.40

  16  -5   2    0.79    0.53

  16  -5   2    0.84    0.43

 -17   5  -2    4.15    0.63

 -17   5  -2    3.42    0.70

  17  -5   2    5.69    0.71

 -18   5  -2    0.10    0.45

  18  -5   2    0.75    0.47

  18  -5   2    0.81    0.53

 -19   5  -2    0.20    0.59

 -19   5  -2    2.25    0.53

  19  -5   2    2.39    0.67

  19  -5   2    2.12    0.56

  19   4  -2    1.07    0.59

  19   4  -2    0.40    0.39

 -19  -4   2    0.65    0.34

  18   4  -2    0.73    0.48

  18   4  -2    0.80    0.35

 -18  -4   2    1.50    0.41

  17   4  -2    0.54    0.45

  17   4  -2    0.51    0.35

 -17  -4   2    0.68    0.30

 -17  -4   2    0.43    0.31

  16   4  -2    2.66    0.43

  16   4  -2    2.75    0.55

 -16  -4   2    2.74    0.43

 -16  -4   2    3.09    0.42

  15   4  -2    2.38    0.42

  15   4  -2    2.75    0.57

  15   4  -2    2.55    0.41

 -15  -4   2    2.73    0.41

 -15  -4   2    2.44    0.38

  14   4  -2    5.86    0.63

  14   4  -2    6.58    0.62

 -14  -4   2    6.84    0.59

 -14  -4   2    6.16    0.61

  13   4  -2    3.65    0.46

  13   4  -2    4.06    0.55

  13   4  -2    3.29    0.43

 -13  -4   2    2.80    0.42

 -13  -4   2    3.75    0.42

  12   4  -2    1.30    0.14

  12   4  -2    1.17    0.29

  12   4  -2    1.35    0.38

  12   4  -2    1.39    0.31

 -12  -4   2    1.01    0.21

 -12  -4   2    1.14    0.28

 -12  -4   2    0.83    0.27

  11   4  -2    4.27    0.52

  11   4  -2    3.48    0.41

  11   4  -2    2.51    0.42

  11   4  -2    3.29    0.29

  11   4  -2    3.56    0.41

 -11  -4   2    4.03    0.36

 -11  -4   2    3.63    0.42

 -11  -4   2    3.24    0.40

  10   4  -2    0.88    0.24

  10   4  -2    0.77    0.23

  10   4  -2    0.69    0.31

  10   4  -2    0.54    0.29

  10   4  -2    0.79    0.13

 -10  -4   2    1.03    0.24

 -10  -4   2    0.51    0.17

 -10  -4   2    1.02    0.23

   9   4  -2    3.78    0.50

   9   4  -2    4.35    0.42

   9   4  -2    4.87    0.43

   9   4  -2    3.98    0.33

   9   4  -2    4.10    0.48

  -9  -4   2    3.97    0.37

  -9  -4   2    4.33    0.41

  -9  -4   2    4.28    0.42

   8   4  -2    6.78    0.55

   8   4  -2    6.37    0.58

   8   4  -2    6.41    0.62

   8   4  -2    6.28    0.49

  -8  -4   2    6.96    0.54

  -8  -4   2    7.98    0.61

  -8  -4   2    6.90    0.53

  -8  -4   2    6.39    0.54

   7   4  -2    1.59    0.24

   7   4  -2    1.60    0.19

   7   4  -2    1.45    0.26

   7   4  -2    1.57    0.28

  -7  -4   2    2.49    0.32

  -7  -4   2    2.11    0.26

  -7  -4   2    1.66    0.24

   6   4  -2   11.24    0.88

   6   4  -2   13.44    0.94

   6   4  -2   11.60    0.86

   6   4  -2   12.51    0.90

  -6  -4   2   12.43    0.92

  -6  -4   2   12.77    0.89

  -6  -4   2   14.24    0.90

  -6  -4   2   12.39    0.88

   5   4  -2   36.26    2.59

   5   4  -2   38.17    2.62

   5   4  -2   41.40    2.59

   5   4  -2   39.45    2.58

  -5  -4   2   38.97    2.57

  -5  -4   2   39.16    2.62

  -5  -4   2   42.13    2.60

  -5  -4   2   40.11    2.59

   4   4  -2   -0.07    0.12

   4   4  -2    0.00    0.13

   4   4  -2    0.17    0.14

  -4  -4   2    0.10    0.19

  -4  -4   2    0.30    0.11

  -4  -4   2    0.11    0.17

  -4  -4   2    0.47    0.18

   3   4  -2  203.25   12.84

   3   4  -2  210.98   12.83

  -3  -4   2  200.22   12.86

  -3  -4   2  206.02   12.84

  -3  -4   2  177.10   12.85

   2   4  -2   12.71    0.86

   2   4  -2   12.65    0.85

  -2  -4   2   12.21    0.88

  -2  -4   2   11.81    0.84

  -2  -4   2   12.55    0.85

  -2  -4   2   13.42    0.91

   1   4  -2  127.71    8.55

   1   4  -2  130.58    8.53

  -1  -4   2  133.17    8.54

  -1  -4   2  131.38    8.56

  -1  -4   2  138.72    8.54

  -1  -4   2  133.96    8.53

   0   4  -2   12.70    0.95

   0   4  -2   14.62    0.92

   0  -4   2   13.95    0.94

   0  -4   2   13.12    0.96

   0  -4   2   14.98    0.92

   0  -4   2   12.88    0.94

   0  -4   2   14.71    1.01

  -1   4  -2    3.31    0.33

  -1   4  -2    4.01    0.32

  -1   4  -2    3.69    0.38

  -1   4  -2    4.15    0.28

   1  -4   2    3.46    0.33

   1  -4   2    3.85    0.40

   1  -4   2    3.95    0.29

   1  -4   2    3.60    0.36

   1  -4   2    4.30    0.28

   1  -4   2    4.06    0.34

  -2   4  -2    6.80    0.54

  -2   4  -2    7.69    0.60

  -2   4  -2    7.20    0.51

  -2   4  -2    7.69    0.50

   2  -4   2    6.87    0.52

   2  -4   2    8.11    0.56

   2  -4   2    7.87    0.59

  -3   4  -2   36.82    2.49

  -3   4  -2   37.26    2.52

  -3   4  -2   35.36    2.47

  -3   4  -2   37.85    2.45

   3  -4   2   42.53    2.50

   3  -4   2   36.62    2.50

   3  -4   2   38.02    2.51

  -4   4  -2    0.69    0.11

  -4   4  -2    0.56    0.16

  -4   4  -2    0.38    0.21

  -4   4  -2    0.59    0.16

   4  -4   2    0.57    0.20

   4  -4   2    0.63    0.19

   4  -4   2    0.77    0.22

   4  -4   2    0.57    0.18

  -5   4  -2    1.28    0.14

  -5   4  -2    0.90    0.23

  -5   4  -2    1.14    0.18

  -5   4  -2    1.53    0.28

  -5   4  -2    1.39    0.14

   5  -4   2    0.86    0.26

   5  -4   2    1.25    0.23

   5  -4   2    1.19    0.15

   5  -4   2    1.61    0.25

   5  -4   2    1.45    0.25

  -6   4  -2    0.64    0.22

  -6   4  -2    1.21    0.13

  -6   4  -2    1.31    0.19

  -6   4  -2    1.05    0.24

   6  -4   2    0.63    0.21

   6  -4   2    0.54    0.23

   6  -4   2    1.10    0.14

   6  -4   2    0.89    0.22

   6  -4   2    1.25    0.23

  -7   4  -2    6.23    0.56

  -7   4  -2    5.65    0.51

  -7   4  -2    5.57    0.44

  -7   4  -2    7.12    0.49

   7  -4   2    5.45    0.52

   7  -4   2    4.82    0.50

   7  -4   2    5.26    0.42

   7  -4   2    6.33    0.53

  -8   4  -2    0.15    0.13

  -8   4  -2    0.03    0.19

  -8   4  -2    0.08    0.22

   8  -4   2    0.02    0.21

   8  -4   2   -0.05    0.10

   8  -4   2   -0.02    0.17

   8  -4   2   -0.10    0.20

  -9   4  -2   51.68    3.13

  -9   4  -2   49.89    3.17

   9  -4   2   41.97    3.05

   9  -4   2   44.76    3.13

 -10   4  -2    0.82    0.28

 -10   4  -2    0.65    0.26

 -10   4  -2    1.05    0.19

  10  -4   2    0.83    0.17

  10  -4   2    0.40    0.26

  10  -4   2    1.15    0.31

 -11   4  -2   30.68    2.07

 -11   4  -2   30.43    2.19

 -11   4  -2   34.49    2.16

  11  -4   2   31.50    2.07

  11  -4   2   29.48    2.18

 -12   4  -2    0.47    0.16

 -12   4  -2    0.33    0.28

 -12   4  -2    0.14    0.29

  12  -4   2    0.31    0.29

  12  -4   2    0.55    0.17

  12  -4   2    0.49    0.34

 -13   4  -2    0.90    0.39

 -13   4  -2    0.98    0.34

  13  -4   2    1.51    0.22

  13  -4   2    0.82    0.36

  13  -4   2    0.77    0.38

 -14   4  -2    2.68    0.45

 -14   4  -2    2.19    0.46

  14  -4   2    3.34    0.52

  14  -4   2    2.18    0.50

  14  -4   2    3.17    0.32

 -15   4  -2    0.30    0.36

 -15   4  -2   -0.46    0.39

  15  -4   2    0.38    0.41

  15  -4   2    0.46    0.41

  15  -4   2    0.47    0.21

 -16   4  -2   -0.21    0.45

 -16   4  -2   -0.15    0.37

  16  -4   2    0.60    0.40

  16  -4   2    0.78    0.45

 -17   4  -2   -0.73    0.44

 -17   4  -2   -0.57    0.46

  17  -4   2    1.06    0.57

  17  -4   2    0.13    0.42

 -18   4  -2    5.23    0.76

 -18   4  -2    5.53    0.69

  18  -4   2    4.00    0.67

  18  -4   2    4.74    0.77

 -19   4  -2   -0.20    0.38

  19  -4   2   -0.06    0.43

  19  -4   2    0.37    0.53

  20   3  -2    2.42    0.65

 -20  -3   2    2.92    0.53

  19   3  -2    2.03    0.57

  19   3  -2    1.40    0.38

 -19  -3   2    2.24    0.43

  18   3  -2    3.42    0.50

  18   3  -2    2.97    0.53

  18   3  -2    3.61    0.65

 -18  -3   2    3.62    0.51

  17   3  -2    1.32    0.35

  17   3  -2    1.87    0.57

 -17  -3   2    1.88    0.37

 -17  -3   2    2.04    0.39

  16   3  -2    0.39    0.33

  16   3  -2    0.45    0.31

  16   3  -2   -0.16    0.38

 -16  -3   2    0.39    0.29

 -16  -3   2    0.80    0.29

  15   3  -2    0.18    0.26

  15   3  -2    0.17    0.39

  15   3  -2   -0.03    0.30

 -15  -3   2    0.57    0.27

 -15  -3   2    0.53    0.30

 -15  -3   2    1.03    0.27

  14   3  -2    0.00    0.28

  14   3  -2    0.44    0.42

  14   3  -2    0.59    0.28

  14   3  -2    0.16    0.28

 -14  -3   2    0.59    0.23

 -14  -3   2    0.69    0.26

 -14  -3   2    0.39    0.28

  13   3  -2    1.74    0.35

  13   3  -2    2.69    0.36

  13   3  -2    1.53    0.43

  13   3  -2    2.67    0.36

 -13  -3   2    2.73    0.36

 -13  -3   2    2.58    0.37

 -13  -3   2    2.12    0.35

  12   3  -2   12.29    1.01

  12   3  -2   14.58    1.03

  12   3  -2   13.02    1.10

  12   3  -2   14.22    1.01

 -12  -3   2   13.94    0.96

 -12  -3   2   13.55    1.01

 -12  -3   2   12.71    1.00

 -12  -3   2   13.68    1.05

  11   3  -2    2.49    0.35

  11   3  -2    2.51    0.33

  11   3  -2    2.19    0.18

  11   3  -2    2.72    0.45

  11   3  -2    2.18    0.33

  11   3  -2    1.99    0.33

 -11  -3   2    3.27    0.34

 -11  -3   2    2.68    0.34

 -11  -3   2    2.73    0.30

 -11  -3   2    2.69    0.36

  10   3  -2    0.28    0.18

  10   3  -2    0.37    0.08

  10   3  -2    0.04    0.21

  10   3  -2    0.45    0.22

  10   3  -2    0.13    0.20

  10   3  -2    0.02    0.25

 -10  -3   2    0.42    0.20

 -10  -3   2    0.34    0.20

 -10  -3   2    0.32    0.14

 -10  -3   2    0.27    0.20

   9   3  -2    1.50    0.33

  -9  -3   2    2.69    0.27

  -9  -3   2    2.14    0.28

   8   3  -2    0.19    0.21

   8   3  -2    0.49    0.17

   8   3  -2    0.34    0.21

   8   3  -2    0.09    0.09

   8   3  -2   -0.02    0.16

   8   3  -2    0.29    0.16

  -8  -3   2    0.29    0.16

  -8  -3   2    0.14    0.19

  -8  -3   2    0.41    0.13

   7   3  -2    9.95    0.71

   7   3  -2   10.72    0.77

   7   3  -2   11.17    0.75

   7   3  -2   10.78    0.80

   7   3  -2   10.45    0.81

  -7  -3   2    9.75    0.76

  -7  -3   2   10.62    0.76

  -7  -3   2   10.54    0.74

   6   3  -2   18.98    1.25

   6   3  -2   16.68    1.25

   6   3  -2   18.52    1.22

   6   3  -2   19.13    1.29

  -6  -3   2   19.74    1.24

  -6  -3   2   17.73    1.26

  -6  -3   2   17.58    1.25

   5   3  -2    5.24    0.43

   5   3  -2    5.54    0.52

   5   3  -2    5.80    0.47

   5   3  -2    6.04    0.48

   5   3  -2    6.15    0.46

  -5  -3   2    6.13    0.51

  -5  -3   2    6.13    0.47

  -5  -3   2    6.10    0.46

  -5  -3   2    5.82    0.46

  -5  -3   2    6.56    0.45

   4   3  -2    4.57    0.40

   4   3  -2    5.18    0.38

   4   3  -2    5.04    0.40

  -4  -3   2    5.99    0.38

  -4  -3   2    4.95    0.40

  -4  -3   2    5.08    0.40

  -4  -3   2    5.46    0.43

   2   3  -2    0.71    0.11

   2   3  -2    0.59    0.13

   2   3  -2    0.73    0.12

  -2  -3   2    0.47    0.11

  -2  -3   2    0.73    0.11

   1   3  -2    1.49    0.18

   1   3  -2    1.89    0.22

   1   3  -2    1.97    0.17

  -1  -3   2    2.36    0.17

  -1  -3   2    1.76    0.23

  -1  -3   2    1.62    0.18

   0   3  -2  124.37    8.29

   0   3  -2  132.86    8.31

   0   3  -2  135.09    8.32

   0   3  -2  124.13    8.31

   0  -3   2  131.35    8.31

   0  -3   2  133.46    8.29

   0  -3   2  126.74    8.32

   0  -3   2  122.93    8.32

   0  -3   2  129.29    8.34

   0  -3   2  130.37    8.31

  -1   3  -2   94.95    6.29

  -1   3  -2   99.27    6.29

  -1   3  -2  100.19    6.29

  -1   3  -2   95.23    6.31

  -1   3  -2   98.34    6.26

   1  -3   2   90.53    6.29

   1  -3   2   97.65    6.26

   1  -3   2   93.21    6.30

   1  -3   2  101.81    6.29

   1  -3   2  103.56    6.27

  -2   3  -2    0.92    0.16

  -2   3  -2    0.92    0.11

  -2   3  -2    1.09    0.15

  -2   3  -2    0.85    0.14

  -2   3  -2    0.80    0.17

  -2   3  -2    0.92    0.09

   2  -3   2    1.16    0.16

   2  -3   2    1.07    0.16

   2  -3   2    1.13    0.14

   2  -3   2    0.67    0.16

  -3   3  -2    7.33    0.46

  -3   3  -2    6.77    0.51

  -3   3  -2    6.82    0.49

  -3   3  -2    6.53    0.53

   3  -3   2    6.10    0.52

   3  -3   2    6.47    0.52

   3  -3   2    7.77    0.52

   3  -3   2    6.31    0.49

  -4   3  -2    9.05    0.64

  -4   3  -2   10.02    0.62

  -4   3  -2    9.72    0.66

  -4   3  -2    8.38    0.69

  -4   3  -2    9.40    0.61

   4  -3   2    9.15    0.69

   4  -3   2    9.48    0.68

   4  -3   2    8.35    0.66

   4  -3   2    9.43    0.61

   4  -3   2    8.36    0.68

  -5   3  -2    2.23    0.24

  -5   3  -2    1.72    0.27

  -5   3  -2    2.00    0.19

  -5   3  -2    2.37    0.27

  -5   3  -2    1.90    0.20

   5  -3   2    2.31    0.29

   5  -3   2    2.57    0.29

   5  -3   2    2.31    0.20

   5  -3   2    2.19    0.27

  -6   3  -2    0.87    0.13

  -6   3  -2    0.77    0.21

  -6   3  -2    1.07    0.25

  -6   3  -2    0.76    0.15

   6  -3   2    0.64    0.20

   6  -3   2    0.99    0.24

   6  -3   2    0.90    0.12

   6  -3   2    0.69    0.22

  -7   3  -2   11.31    0.88

  -7   3  -2   11.70    0.83

  -7   3  -2   10.71    0.81

  -7   3  -2   11.40    0.91

   7  -3   2   13.94    0.91

   7  -3   2   12.68    0.82

   7  -3   2   13.69    0.91

   7  -3   2   11.99    0.90

  -8   3  -2   13.92    0.92

  -8   3  -2   13.19    1.03

  -8   3  -2   13.33    0.98

   8  -3   2   12.79    1.00

   8  -3   2   13.92    0.91

  -9   3  -2    0.83    0.24

  -9   3  -2    0.86    0.15

  -9   3  -2    1.25    0.24

   9  -3   2    0.90    0.15

   9  -3   2    0.67    0.25

   9  -3   2    1.07    0.29

   9  -3   2    0.67    0.23

 -10   3  -2    5.59    0.58

 -10   3  -2    5.43    0.54

 -10   3  -2    5.86    0.44

  10  -3   2    5.79    0.44

  10  -3   2    5.51    0.58

  10  -3   2    6.56    0.57

 -11   3  -2    0.52    0.15

 -11   3  -2    0.34    0.26

 -11   3  -2    0.51    0.31

  11  -3   2    0.34    0.31

  11  -3   2    0.20    0.27

  11  -3   2    0.59    0.16

 -12   3  -2    1.77    0.38

 -12   3  -2    2.07    0.22

 -12   3  -2    2.00    0.39

  12  -3   2    1.84    0.42

  12  -3   2    2.13    0.39

  12  -3   2    1.94    0.25

 -13   3  -2   10.51    1.01

 -13   3  -2   10.37    0.91

  13  -3   2   12.29    0.96

  13  -3   2   10.85    0.80

  13  -3   2   11.72    1.01

 -14   3  -2   -0.11    0.38

 -14   3  -2    0.32    0.33

  14  -3   2    0.43    0.34

  14  -3   2    0.05    0.36

  14  -3   2    0.03    0.18

 -15   3  -2    6.01    0.68

 -15   3  -2    4.58    0.70

  15  -3   2    6.13    0.52

  15  -3   2    7.25    0.71

  15  -3   2    4.53    0.68

 -16   3  -2    0.12    0.38

 -16   3  -2   -0.76    0.43

  16  -3   2    0.63    0.44

  16  -3   2    0.42    0.39

  16  -3   2    0.46    0.22

 -17   3  -2   -0.60    0.38

 -17   3  -2   -0.02    0.33

  17  -3   2    0.24    0.41

  17  -3   2    0.19    0.42

 -18   3  -2    0.48    0.39

 -18   3  -2   -0.24    0.42

  18  -3   2    1.08    0.52

  18  -3   2    0.87    0.45

 -19   3  -2   -0.69    0.44

 -19   3  -2    0.47    0.37

  19  -3   2    0.40    0.50

  19  -3   2    0.05    0.49

  20  -3   2    4.14    0.82

  20   2  -2   -0.02    0.41

  20   2  -2    0.49    0.54

  20   2  -2    0.69    0.35

 -20  -2   2    1.34    0.40

  19   2  -2    0.37    0.43

  19   2  -2    0.17    0.28

  19   2  -2    0.90    0.51

 -19  -2   2    0.54    0.35

  18   2  -2    3.95    0.73

  18   2  -2    5.58    0.70

  18   2  -2    6.38    0.63

 -18  -2   2    6.59    0.66

  17   2  -2    7.56    0.84

  17   2  -2    6.28    0.75

  17   2  -2    6.72    0.65

 -17  -2   2    6.39    0.78

 -17  -2   2    5.84    0.68

 -17  -2   2    8.25    0.70

  16   2  -2   11.05    1.04

  16   2  -2   10.43    0.88

  16   2  -2   10.91    0.97

 -16  -2   2   11.46    0.93

 -16  -2   2   11.19    0.96

 -16  -2   2   11.19    0.90

  15   2  -2    3.79    0.64

  15   2  -2    5.11    0.52

  15   2  -2    5.27    0.58

 -15  -2   2    5.03    0.57

 -15  -2   2    5.22    0.60

 -15  -2   2    5.39    0.55

  14   2  -2    0.07    0.23

  14   2  -2    0.11    0.38

  14   2  -2    0.28    0.28

 -14  -2   2    0.00    0.25

 -14  -2   2    0.28    0.26

 -14  -2   2   -0.08    0.26

  13   2  -2    2.05    0.36

  13   2  -2    3.50    0.39

  13   2  -2    3.32    0.42

  13   2  -2    3.15    0.51

 -13  -2   2    2.66    0.37

 -13  -2   2    2.45    0.32

 -13  -2   2    2.54    0.38

 -13  -2   2    2.69    0.39

  12   2  -2    4.86    0.59

  12   2  -2    4.59    0.46

  12   2  -2    5.42    0.54

  12   2  -2    4.40    0.48

  12   2  -2    4.38    0.49

 -12  -2   2    4.41    0.49

 -12  -2   2    4.60    0.42

 -12  -2   2    4.71    0.47

 -12  -2   2    5.10    0.55

  11   2  -2    5.12    0.50

  11   2  -2    5.09    0.52

  11   2  -2    4.75    0.57

  11   2  -2    4.26    0.48

  11   2  -2    5.37    0.47

 -11  -2   2    5.23    0.43

 -11  -2   2    5.44    0.54

 -11  -2   2    5.35    0.50

 -11  -2   2    4.45    0.48

  10   2  -2   14.88    0.98

  10   2  -2   13.71    0.96

  10   2  -2   13.48    1.02

  10   2  -2   13.12    0.98

  10   2  -2   13.27    0.98

 -10  -2   2   12.11    0.96

 -10  -2   2   13.14    0.99

 -10  -2   2   13.52    0.93

 -10  -2   2   12.63    0.96

   9   2  -2   -0.26    0.15

   9   2  -2    0.10    0.23

   9   2  -2   -0.07    0.19

   9   2  -2   -0.14    0.16

   9   2  -2    0.07    0.18

  -9  -2   2    0.04    0.17

  -9  -2   2    0.32    0.16

  -9  -2   2    0.12    0.12

  -9  -2   2    0.24    0.20

   8   2  -2    7.55    0.57

   8   2  -2    7.57    0.61

   8   2  -2    8.07    0.63

   8   2  -2    7.78    0.59

   8   2  -2    7.22    0.49

   8   2  -2    7.64    0.58

  -8  -2   2    7.49    0.54

  -8  -2   2    7.19    0.57

  -8  -2   2    7.11    0.62

  -8  -2   2    6.58    0.57

   7   2  -2    1.37    0.27

   7   2  -2    1.61    0.22

   7   2  -2    1.96    0.27

   7   2  -2    1.44    0.24

   7   2  -2    1.34    0.20

   7   2  -2    1.40    0.14

  -7  -2   2    1.49    0.26

  -7  -2   2    1.53    0.18

  -7  -2   2    1.50    0.22

  -7  -2   2    1.45    0.23

   6   2  -2    2.53    0.25

   6   2  -2    3.82    0.32

   6   2  -2    3.11    0.34

   6   2  -2    4.15    0.39

   6   2  -2    3.71    0.30

   6   2  -2    4.10    0.39

  -6  -2   2    2.58    0.32

  -6  -2   2    3.33    0.29

  -6  -2   2    3.44    0.34

  -6  -2   2    3.00    0.31

   5   2  -2    6.92    0.51

   5   2  -2    7.29    0.50

   5   2  -2    6.76    0.50

   5   2  -2    6.76    0.54

   5   2  -2    6.28    0.47

   5   2  -2    7.56    0.51

  -5  -2   2    7.40    0.49

  -5  -2   2    6.72    0.51

  -5  -2   2    6.78    0.51

  -5  -2   2    6.68    0.51

   4   2  -2    4.74    0.37

   4   2  -2    5.53    0.40

   4   2  -2    3.90    0.36

   4   2  -2    4.66    0.36

   4   2  -2    4.56    0.34

   4   2  -2    5.30    0.36

  -4  -2   2    4.67    0.37

  -4  -2   2    4.89    0.36

  -4  -2   2    4.90    0.35

  -4  -2   2    4.40    0.37

   3   2  -2   28.93    1.85

   3   2  -2   27.32    1.83

   3   2  -2   27.65    1.85

   3   2  -2   28.81    1.85

   3   2  -2   30.04    1.85

   3   2  -2   27.22    1.84

  -3  -2   2   28.30    1.86

  -3  -2   2   26.72    1.85

  -3  -2   2   27.67    1.83

  -3  -2   2   27.92    1.84

  -3  -2   2   28.98    1.84

  -3  -2   2   29.67    1.84

   2   2  -2    9.05    0.66

   2   2  -2   10.85    0.67

   2   2  -2   10.45    0.68

   2   2  -2    9.19    0.67

   2   2  -2    9.72    0.66

  -2  -2   2    9.42    0.68

  -2  -2   2   10.34    0.68

  -2  -2   2    9.81    0.67

  -2  -2   2    9.77    0.66

   1   2  -2    4.61    0.33

   1   2  -2    4.49    0.31

   1   2  -2    4.52    0.32

   1   2  -2    3.70    0.33

  -1  -2   2    5.11    0.35

  -1  -2   2    4.37    0.32

  -1  -2   2    5.01    0.33

  -1  -2   2    4.11    0.33

  -1  -2   2    4.37    0.31

   0   2  -2    6.72    0.44

   0   2  -2    6.00    0.46

   0   2  -2    6.24    0.49

   0   2  -2    6.79    0.47

   0  -2   2    7.12    0.47

   0  -2   2    6.45    0.44

   0  -2   2    6.79    0.45

   0  -2   2    5.79    0.45

   0  -2   2    7.57    0.49

   0  -2   2    6.91    0.46

  -1   2  -2   11.64    0.73

  -1   2  -2   11.40    0.76

  -1   2  -2   12.77    0.76

  -1   2  -2   11.10    0.75

  -1   2  -2   11.54    0.78

  -1   2  -2   11.31    0.78

   1  -2   2   10.91    0.77

   1  -2   2   11.08    0.76

   1  -2   2    9.96    0.76

   1  -2   2   10.86    0.75

   1  -2   2   11.14    0.76

  -2   2  -2    1.07    0.18

  -2   2  -2    1.73    0.13

  -2   2  -2    1.61    0.17

  -2   2  -2    1.70    0.18

  -2   2  -2    1.59    0.12

  -2   2  -2    1.52    0.16

  -2   2  -2    1.53    0.19

   2  -2   2    1.42    0.18

   2  -2   2    1.47    0.16

   2  -2   2    1.53    0.19

   2  -2   2    1.42    0.17

   2  -2   2    1.67    0.18

  -3   2  -2    7.44    0.48

  -3   2  -2    6.92    0.47

  -3   2  -2    7.57    0.55

  -3   2  -2    7.57    0.50

  -3   2  -2    6.95    0.54

  -3   2  -2    7.36    0.51

   3  -2   2    7.18    0.49

   3  -2   2    6.08    0.52

   3  -2   2    7.58    0.54

   3  -2   2    6.86    0.53

   3  -2   2    7.25    0.48

  -4   2  -2   53.49    3.57

  -4   2  -2   55.04    3.59

  -4   2  -2   53.33    3.61

  -4   2  -2   59.32    3.56

  -4   2  -2   50.77    3.56

   4  -2   2   54.05    3.57

   4  -2   2   53.68    3.55

   4  -2   2   55.02    3.60

   4  -2   2   62.18    3.60

  -5   2  -2   41.36    2.55

  -5   2  -2   39.60    2.60

  -5   2  -2   40.24    2.54

  -5   2  -2   39.21    2.54

  -5   2  -2   38.02    2.57

   5  -2   2   41.15    2.54

   5  -2   2   38.13    2.58

   5  -2   2   38.64    2.59

   5  -2   2   39.89    2.54

   5  -2   2   35.46    2.58

  -6   2  -2    5.72    0.42

  -6   2  -2    5.94    0.48

  -6   2  -2    5.28    0.51

  -6   2  -2    5.19    0.40

   6  -2   2    6.25    0.41

   6  -2   2    6.11    0.50

   6  -2   2    5.38    0.51

   6  -2   2    6.10    0.51

   6  -2   2    5.78    0.41

  -7   2  -2    0.76    0.22

  -7   2  -2    0.61    0.12

  -7   2  -2    0.77    0.20

   7  -2   2    0.52    0.21

   7  -2   2    0.91    0.25

   7  -2   2    0.76    0.20

   7  -2   2    0.47    0.13

   7  -2   2    0.63    0.12

  -8   2  -2    0.83    0.22

  -8   2  -2    0.84    0.12

  -8   2  -2    0.61    0.23

   8  -2   2    0.70    0.20

   8  -2   2    0.64    0.12

   8  -2   2    1.10    0.27

   8  -2   2    0.60    0.14

   8  -2   2    0.67    0.23

  -9   2  -2    1.35    0.25

  -9   2  -2    1.00    0.14

  -9   2  -2    0.94    0.25

   9  -2   2    0.97    0.23

   9  -2   2    0.81    0.24

   9  -2   2    1.11    0.13

   9  -2   2    0.77    0.16

   9  -2   2    0.80    0.27

 -10   2  -2   12.24    0.80

 -10   2  -2   11.05    0.89

 -10   2  -2   12.69    0.97

  10  -2   2   10.79    0.82

  10  -2   2   11.19    0.79

  10  -2   2   11.78    0.91

  10  -2   2   13.78    0.96

 -11   2  -2    0.18    0.29

 -11   2  -2    0.29    0.25

 -11   2  -2    0.43    0.12

  11  -2   2    0.25    0.26

  11  -2   2    0.22    0.16

  11  -2   2    0.09    0.29

 -12   2  -2    3.57    0.52

 -12   2  -2    4.73    0.36

 -12   2  -2    5.47    0.54

  12  -2   2    4.58    0.59

  12  -2   2    4.61    0.42

  12  -2   2    5.47    0.60

 -13   2  -2   -0.20    0.34

 -13   2  -2    0.14    0.30

  13  -2   2   -0.01    0.29

  13  -2   2    0.19    0.34

  13  -2   2    0.26    0.19

 -14   2  -2   -0.66    0.36

 -14   2  -2    0.22    0.33

  14  -2   2    0.25    0.33

  14  -2   2    0.37    0.38

  14  -2   2   -0.03    0.19

 -15   2  -2   -0.46    0.33

 -15   2  -2    0.04    0.43

  15  -2   2    0.58    0.23

  15  -2   2    0.77    0.36

  15  -2   2    0.08    0.38

 -16   2  -2    0.42    0.34

 -16   2  -2   -0.45    0.37

  16  -2   2    0.88    0.45

  16  -2   2    1.02    0.24

  16  -2   2    0.64    0.37

 -17   2  -2    4.63    0.69

 -17   2  -2    5.23    0.63

 -17   2  -2    3.65    0.67

  17  -2   2    6.29    0.80

  17  -2   2    5.39    0.52

  17  -2   2    4.94    0.67

 -18   2  -2    2.87    0.63

 -18   2  -2    4.62    0.59

  18  -2   2    2.78    0.63

  18  -2   2    4.12    0.62

 -19   2  -2    2.62    0.49

 -19   2  -2    1.29    0.52

  19  -2   2    2.70    0.64

  19  -2   2    3.00    0.56

 -20   2  -2    2.53    0.49

 -20   2  -2    0.36    0.48

  20  -2   2    2.10    0.62

  20  -2   2    1.27    0.60

  20   1  -2    0.42    0.53

  20   1  -2    0.71    0.48

  20   1  -2    0.54    0.34

 -20  -1   2    0.95    0.38

  19   1  -2    0.56    0.48

  19   1  -2   -0.20    0.29

  19   1  -2    0.23    0.38

 -19  -1   2    0.44    0.35

  18   1  -2    0.85    0.45

  18   1  -2    2.00    0.37

  18   1  -2    1.38    0.52

 -18  -1   2    1.91    0.37

 -18  -1   2    1.89    0.42

  17   1  -2    0.62    0.49

  17   1  -2    0.05    0.24

  17   1  -2    0.18    0.40

 -17  -1   2    0.18    0.30

 -17  -1   2   -0.31    0.26

 -17  -1   2    0.16    0.31

  16   1  -2    0.69    0.44

  16   1  -2    0.87    0.37

  16   1  -2    0.59    0.30

 -16  -1   2    1.14    0.36

 -16  -1   2    1.00    0.33

 -16  -1   2    0.43    0.32

  15   1  -2    0.28    0.26

  15   1  -2   -0.12    0.35

  15   1  -2    0.03    0.30

 -15  -1   2    0.06    0.30

 -15  -1   2   -0.18    0.27

 -15  -1   2    0.12    0.28

  14   1  -2    2.33    0.43

  14   1  -2    2.23    0.47

  14   1  -2    2.07    0.33

 -14  -1   2    2.52    0.39

 -14  -1   2    1.84    0.39

 -14  -1   2    2.27    0.37

  13   1  -2   10.04    0.80

 -13  -1   2   11.30    0.92

 -13  -1   2   10.75    0.85

 -13  -1   2   10.51    0.81

 -13  -1   2   10.34    0.85

  12   1  -2   13.37    0.94

  12   1  -2   11.88    0.96

  12   1  -2   14.61    1.00

  12   1  -2   12.10    1.03

 -12  -1   2   13.18    1.02

 -12  -1   2   12.76    0.95

 -12  -1   2   12.98    0.97

 -12  -1   2   11.82    0.93

  11   1  -2   16.52    1.16

  11   1  -2   14.15    1.16

  11   1  -2   17.75    1.14

  11   1  -2   16.24    1.17

 -11  -1   2   15.52    1.15

 -11  -1   2   16.03    1.20

 -11  -1   2   15.76    1.13

 -11  -1   2   17.79    1.17

  10   1  -2    1.67    0.33

  10   1  -2    0.74    0.24

  10   1  -2    1.77    0.26

  10   1  -2    1.74    0.25

  10   1  -2    1.82    0.24

 -10  -1   2    1.40    0.26

 -10  -1   2    1.26    0.22

 -10  -1   2    1.21    0.27

 -10  -1   2    1.60    0.27

   9   1  -2    1.67    0.32

   9   1  -2    1.43    0.28

   9   1  -2    1.90    0.23

   9   1  -2    2.05    0.26

   9   1  -2    1.26    0.23

  -9  -1   2    2.01    0.25

  -9  -1   2    1.72    0.26

  -9  -1   2    1.36    0.27

  -9  -1   2    1.47    0.22

   8   1  -2    0.36    0.23

   8   1  -2    0.42    0.19

   8   1  -2    0.39    0.17

   8   1  -2    0.40    0.18

   8   1  -2    0.35    0.16

  -8  -1   2    0.39    0.22

  -8  -1   2    0.50    0.20

  -8  -1   2    0.21    0.18

  -8  -1   2    0.64    0.17

   7   1  -2   11.94    0.93

   7   1  -2   13.51    0.91

   7   1  -2   12.84    0.93

   7   1  -2   12.61    0.91

   7   1  -2   11.74    0.95

  -7  -1   2   14.30    0.91

  -7  -1   2   11.77    0.90

  -7  -1   2   13.98    0.93

  -7  -1   2   14.53    0.96

   6   1  -2    4.09    0.39

   6   1  -2    3.72    0.36

   6   1  -2    3.69    0.34

   6   1  -2    3.36    0.35

   6   1  -2    3.31    0.33

  -6  -1   2    4.13    0.35

  -6  -1   2    4.43    0.33

  -6  -1   2    4.17    0.39

  -6  -1   2    3.24    0.34

   5   1  -2   77.79    4.63

   5   1  -2   64.73    4.63

   5   1  -2   70.84    4.61

   5   1  -2   71.31    4.62

   5   1  -2   73.39    4.61

   5   1  -2   76.93    4.62

  -5  -1   2   71.24    4.60

  -5  -1   2   70.87    4.61

  -5  -1   2   68.55    4.62

  -5  -1   2   67.83    4.62

   4   1  -2   11.61    0.77

   4   1  -2   10.73    0.75

   4   1  -2   11.07    0.75

   4   1  -2   11.09    0.75

   4   1  -2   11.69    0.78

   4   1  -2   10.15    0.76

   4   1  -2   10.56    0.75

  -4  -1   2   11.91    0.74

  -4  -1   2   10.72    0.76

  -4  -1   2   10.88    0.76

  -4  -1   2   11.27    0.75

   3   1  -2   21.07    1.37

   3   1  -2   20.72    1.38

   3   1  -2   21.84    1.37

   3   1  -2   23.09    1.38

   3   1  -2   21.47    1.38

   3   1  -2   20.94    1.38

   3   1  -2   20.44    1.37

  -3  -1   2   21.33    1.36

  -3  -1   2   20.36    1.35

  -3  -1   2   20.32    1.37

  -3  -1   2   21.08    1.37

  -3  -1   2   18.70    1.37

  -3  -1   2   19.98    1.38

  -3  -1   2   21.76    1.37

   2   1  -2   46.21    2.87

   2   1  -2   45.86    2.87

   2   1  -2   43.81    2.88

   2   1  -2   46.39    2.88

  -2  -1   2   44.48    2.87

  -2  -1   2   40.52    2.87

  -2  -1   2   44.46    2.87

   1   1  -2  557.90   34.73

   1   1  -2  534.14   34.75

  -1  -1   2  541.16   34.72

  -1  -1   2  530.39   34.72

  -2   1  -2    2.51    0.16

  -2   1  -2    2.15    0.17

  -2   1  -2    2.26    0.21

  -2   1  -2    2.46    0.21

  -2   1  -2    2.32    0.18

   2  -1   2    2.31    0.18

   2  -1   2    2.55    0.21

   2  -1   2    2.54    0.23

  -3   1  -2   59.68    4.03

  -3   1  -2   61.71    4.03

  -3   1  -2   58.66    4.03

  -3   1  -2   61.68    4.05

  -3   1  -2   62.33    4.06

   3  -1   2   66.30    4.03

   3  -1   2   64.85    4.06

   3  -1   2   60.58    4.06

   3  -1   2   64.43    4.03

   3  -1   2   64.59    4.04

   3  -1   2   64.18    4.05

  -4   1  -2    0.33    0.14

  -4   1  -2    0.22    0.09

  -4   1  -2    0.07    0.11

  -4   1  -2    0.33    0.07

   4  -1   2    0.36    0.14

   4  -1   2    0.28    0.07

   4  -1   2    0.16    0.13

   4  -1   2    0.08    0.08

   4  -1   2    0.18    0.13

   4  -1   2    0.07    0.12

   4  -1   2    0.21    0.07

  -5   1  -2   59.68    3.68

  -5   1  -2   58.97    3.71

  -5   1  -2   55.88    3.72

   5  -1   2   52.99    3.69

   5  -1   2   55.91    3.72

   5  -1   2   55.42    3.68

   5  -1   2   56.29    3.72

   5  -1   2   60.57    3.68

  -6   1  -2    1.64    0.16

  -6   1  -2    1.12    0.20

  -6   1  -2    1.17    0.22

   6  -1   2    1.18    0.20

   6  -1   2    1.29    0.16

   6  -1   2    1.35    0.13

   6  -1   2    1.21    0.25

   6  -1   2    1.08    0.17

   6  -1   2    1.19    0.22

  -7   1  -2   82.85    5.13

  -7   1  -2   75.51    5.09

  -7   1  -2   84.30    5.05

   7  -1   2   74.44    5.11

   7  -1   2   74.35    5.06

   7  -1   2   84.96    5.05

   7  -1   2   71.52    5.07

  -8   1  -2    0.77    0.26

  -8   1  -2    0.93    0.22

  -8   1  -2    0.68    0.11

   8  -1   2    0.71    0.10

   8  -1   2    0.91    0.15

   8  -1   2    0.32    0.24

   8  -1   2    0.61    0.17

   8  -1   2    0.51    0.18

   8  -1   2    0.91    0.22

  -9   1  -2    0.20    0.09

  -9   1  -2    0.23    0.25

  -9   1  -2    0.04    0.20

   9  -1   2    0.12    0.19

   9  -1   2    0.14    0.15

   9  -1   2    0.09    0.11

   9  -1   2    0.15    0.23

   9  -1   2    0.16    0.16

   9  -1   2    0.09    0.07

 -10   1  -2    0.05    0.08

 -10   1  -2   -0.03    0.21

 -10   1  -2   -0.16    0.25

  10  -1   2    0.10    0.14

  10  -1   2   -0.01    0.07

  10  -1   2   -0.09    0.15

  10  -1   2    0.05    0.16

  10  -1   2   -0.11    0.24

  10  -1   2    0.22    0.21

 -11   1  -2   18.08    1.35

 -11   1  -2   18.86    1.32

  11  -1   2   16.05    1.27

  11  -1   2   19.13    1.24

  11  -1   2   18.15    1.33

  11  -1   2   18.62    1.36

 -12   1  -2   21.42    1.60

 -12   1  -2   21.97    1.54

  12  -1   2   18.38    1.52

  12  -1   2   23.69    1.47

 -13   1  -2    9.71    0.85

 -13   1  -2    9.18    0.87

  13  -1   2    8.29    0.86

  13  -1   2    9.50    0.70

 -14   1  -2   -0.09    0.39

 -14   1  -2   -0.01    0.28

 -14   1  -2   -0.16    0.32

  14  -1   2    0.15    0.36

  14  -1   2    0.61    0.20

  14  -1   2    0.50    0.36

 -15   1  -2    3.49    0.56

 -15   1  -2    3.46    0.49

 -15   1  -2    3.36    0.56

  15  -1   2    3.01    0.50

  15  -1   2    4.15    0.62

  15  -1   2    3.69    0.39

 -16   1  -2    1.80    0.46

 -16   1  -2    2.66    0.44

 -16   1  -2    1.50    0.55

  16  -1   2    3.42    0.51

  16  -1   2    2.68    0.55

  16  -1   2    2.45    0.33

 -17   1  -2    0.71    0.28

 -17   1  -2   -0.18    0.43

 -17   1  -2   -0.73    0.43

  17  -1   2    0.35    0.44

  17  -1   2    0.43    0.25

  17  -1   2    0.81    0.39

 -18   1  -2   -1.10    0.45

 -18   1  -2   -0.27    0.37

 -18   1  -2    0.04    0.32

  18  -1   2    0.01    0.37

  18  -1   2    0.17    0.26

  18  -1   2    0.62    0.47

 -19   1  -2    1.31    0.41

 -19   1  -2    0.02    0.54

  19  -1   2    0.74    0.49

  19  -1   2    1.23    0.55

 -20   1  -2    0.38    0.41

 -20   1  -2    0.51    0.38

  20  -1   2    0.93    0.51

  20  -1   2    0.33    0.61

  20   0  -2    2.75    0.75

  20   0  -2    1.63    0.59

  20   0  -2    2.97    0.45

 -20   0   2    2.42    0.49

  19   0  -2   -0.52    0.45

  19   0  -2    0.07    0.30

  19   0  -2    0.21    0.41

 -19   0   2    0.45    0.35

  18   0  -2   15.43    1.25

  18   0  -2   12.72    1.04

  18   0  -2   14.04    1.16

 -18   0   2   11.68    1.09

 -18   0   2   13.60    1.11

  17   0  -2   -0.10    0.41

  17   0  -2    0.24    0.27

  17   0  -2   -0.15    0.36

 -17   0   2    0.33    0.33

 -17   0   2   -1.00    0.33

 -17   0   2   -0.19    0.28

  16   0  -2    4.09    0.62

  16   0  -2    3.06    0.53

  16   0  -2    3.05    0.39

 -16   0   2    2.75    0.47

 -16   0   2    3.21    0.53

 -16   0   2    3.66    0.50

  15   0  -2    2.02    0.42

  15   0  -2    1.72    0.32

  15   0  -2    1.40    0.45

 -15   0   2    2.18    0.40

 -15   0   2    1.05    0.40

 -15   0   2    1.84    0.39

  14   0  -2    1.16    0.28

  14   0  -2    0.97    0.39

  14   0  -2    1.06    0.40

 -14   0   2    0.77    0.30

 -14   0   2    0.81    0.38

 -14   0   2    1.67    0.35

  13   0  -2    4.89    0.45

  13   0  -2    4.40    0.51

  13   0  -2    4.29    0.57

 -13   0   2    3.72    0.48

 -13   0   2    4.02    0.53

 -13   0   2    3.84    0.46

  12   0  -2    0.45    0.32

  12   0  -2    0.88    0.22

  12   0  -2    0.69    0.22

  12   0  -2    0.91    0.30

 -12   0   2    1.04    0.27

 -12   0   2    0.78    0.23

 -12   0   2    0.45    0.32

  11   0  -2    1.40    0.30

  11   0  -2    0.84    0.21

  11   0  -2    0.83    0.32

  11   0  -2    1.00    0.21

 -11   0   2    1.64    0.29

 -11   0   2    1.26    0.27

 -11   0   2    0.80    0.29

  10   0  -2    7.51    0.57

  10   0  -2    6.33    0.62

  10   0  -2    6.77    0.61

  10   0  -2    8.52    0.68

 -10   0   2    7.91    0.66

 -10   0   2    8.00    0.62

 -10   0   2    7.49    0.62

   9   0  -2   10.47    0.82

   9   0  -2   10.55    0.79

   9   0  -2    8.91    0.73

   9   0  -2    9.79    0.77

  -9   0   2   11.03    0.81

  -9   0   2   11.32    0.78

  -9   0   2   10.00    0.77

   8   0  -2   40.95    2.73

   8   0  -2   40.76    2.79

   8   0  -2   41.60    2.76

  -8   0   2   43.60    2.78

  -8   0   2   41.14    2.76

  -8   0   2   42.21    2.75

   7   0  -2    9.92    0.68

   7   0  -2    8.34    0.71

   7   0  -2   10.11    0.70

  -7   0   2   10.43    0.75

  -7   0   2    8.79    0.71

  -7   0   2   10.32    0.70

   6   0  -2    6.81    0.53

   6   0  -2    6.70    0.56

   6   0  -2    6.17    0.50

   6   0  -2    7.80    0.55

  -6   0   2    7.74    0.55

  -6   0   2    6.21    0.53

  -6   0   2    6.78    0.52

   5   0  -2   59.29    4.21

   5   0  -2   58.64    4.22

   5   0  -2   65.38    4.20

   5   0  -2   68.20    4.22

   5   0  -2   68.39    4.21

  -5   0   2   65.29    4.21

  -5   0   2   66.24    4.22

  -5   0   2   68.60    4.22

   4   0  -2    6.25    0.44

   4   0  -2    5.58    0.46

   4   0  -2    6.06    0.42

   4   0  -2    5.50    0.43

  -4   0   2    6.61    0.45

  -4   0   2    5.86    0.44

  -4   0   2    5.57    0.43

  -4   0   2    6.09    0.42

  -4   0   2    6.00    0.42

   3   0  -2   61.04    3.92

   3   0  -2   57.30    3.91

   3   0  -2   62.41    3.92

   3   0  -2   62.46    3.93

   3   0  -2   56.13    3.92

  -3   0   2   63.75    3.93

  -3   0   2   59.53    3.91

  -3   0   2   60.24    3.91

  -3   0   2   59.63    3.92

  -3   0   2   62.54    3.92

  -3   0   2   62.89    3.92

   2   0  -2  224.80   14.63

   2   0  -2  216.30   14.64

   2   0  -2  234.10   14.63

  -2   0   2  244.94   14.64

  -2   0   2  219.86   14.63

   1   0  -2    0.02    0.02

   1   0  -2    0.00    0.01

   1   0  -2    0.00    0.00

   1   0  -2    0.01    0.01

   1   0  -2    0.00    0.00

  -1   0   2    0.02    0.01

   0   0  -2    0.00    0.00

   0   0  -2   -0.03    0.01

   0   0  -2    0.00    0.00

   0   0   2   -0.02    0.01

   0   0   2    0.00    0.01

   0   0   2   -0.03    0.01

   0   0   2   -0.01    0.01

  -3   0  -2  325.61   21.06

  -3   0  -2  356.50   21.06

  -3   0  -2  312.60   21.05

  -3   0  -2  331.86   21.07

  -3   0  -2  318.47   21.04

   3   0   2  332.62   21.04

   3   0   2  310.16   21.05

   3   0   2  321.22   21.07

   3   0   2  342.83   21.06

  -4   0  -2  121.43    7.87

  -4   0  -2  119.94    7.89

  -4   0  -2  116.41    7.85

  -4   0  -2  127.49    7.88

   4   0   2  122.43    7.87

   4   0   2  119.49    7.85

   4   0   2  126.66    7.88

   4   0   2  124.21    7.89

  -5   0  -2   29.14    2.00

  -5   0  -2   31.24    2.06

  -5   0  -2   29.62    2.04

   5   0   2   30.16    2.02

   5   0   2   32.07    2.06

   5   0   2   31.55    2.00

   5   0   2   30.28    2.05

   5   0   2   34.04    2.03

  -6   0  -2    2.98    0.30

  -6   0  -2    2.51    0.21

  -6   0  -2    3.31    0.35

   6   0   2    2.03    0.25

   6   0   2    2.84    0.20

   6   0   2    2.33    0.25

   6   0   2    2.86    0.32

   6   0   2    2.82    0.31

   6   0   2    2.37    0.29

  -7   0  -2    0.90    0.23

  -7   0  -2    1.21    0.28

   7   0   2    1.30    0.22

   7   0   2    0.92    0.20

   7   0   2    0.78    0.10

   7   0   2    0.91    0.15

   7   0   2    1.25    0.27

   7   0   2    0.72    0.18

  -8   0  -2   34.37    2.20

  -8   0  -2   32.68    2.24

   8   0   2   31.52    2.21

   8   0   2   32.60    2.18

   8   0   2   34.06    2.20

   8   0   2   32.37    2.16

   8   0   2   32.54    2.12

  -9   0  -2    2.89    0.33

  -9   0  -2    2.81    0.36

   9   0   2    1.85    0.30

   9   0   2    1.67    0.34

   9   0   2    2.60    0.33

   9   0   2    2.97    0.30

   9   0   2    2.65    0.20

   9   0   2    2.71    0.28

 -10   0  -2   29.43    2.05

 -10   0  -2   29.20    2.01

  10   0   2   30.93    1.91

  10   0   2   29.66    2.02

  10   0   2   30.11    1.99

  10   0   2   28.55    1.96

  10   0   2   28.99    2.03

 -11   0  -2   -0.07    0.26

 -11   0  -2   -0.01    0.28

  11   0   2    0.08    0.15

  11   0   2   -0.05    0.18

  11   0   2    0.07    0.23

  11   0   2    0.05    0.19

  11   0   2    0.08    0.28

 -12   0  -2   16.48    1.24

 -12   0  -2   15.43    1.16

 -12   0  -2   15.41    1.14

  12   0   2   15.77    1.21

  12   0   2   16.53    1.16

  12   0   2   14.33    1.11

  12   0   2   14.54    1.08

 -13   0  -2    0.39    0.30

 -13   0  -2    0.21    0.26

 -13   0  -2    0.12    0.36

  13   0   2    0.03    0.34

  13   0   2    0.52    0.29

  13   0   2    0.25    0.21

  13   0   2    0.25    0.23

 -14   0  -2   18.60    1.32

 -14   0  -2   17.85    1.42

 -14   0  -2   16.35    1.32

  14   0   2   15.58    1.34

  14   0   2   20.94    1.44

  14   0   2   18.31    1.25

 -15   0  -2    4.10    0.55

 -15   0  -2    2.86    0.50

 -15   0  -2    5.30    0.54

 -15   0  -2    3.35    0.57

  15   0   2    3.51    0.60

  15   0   2    4.78    0.45

  15   0   2    3.99    0.55

 -16   0  -2    8.16    0.95

 -16   0  -2    8.74    0.88

 -16   0  -2    9.70    0.83

  16   0   2   10.09    0.89

  16   0   2    9.41    0.73

  16   0   2    8.68    0.92

 -17   0  -2   11.38    1.14

 -17   0  -2   12.96    1.12

 -17   0  -2   14.60    1.11

  17   0   2   15.41    1.23

  17   0   2   11.98    1.08

  17   0   2   13.01    1.00

 -18   0  -2   15.80    1.19

 -18   0  -2   15.15    1.32

 -18   0  -2   15.35    1.20

  18   0   2   12.87    1.30

  18   0   2   14.44    1.11

  18   0   2   14.48    1.21

 -19   0  -2    5.12    0.62

 -19   0  -2    4.22    0.60

  19   0   2    3.87    0.73

  19   0   2    4.17    0.62

  19   0   2    4.83    0.53

 -20   0  -2    3.17    0.62

 -20   0  -2    5.29    0.62

  20   0   2    2.31    0.67

  20   0   2    4.49    0.66

  20  -1  -2    0.00    0.51

  20  -1  -2    0.66    0.46

 -20   1   2    0.82    0.39

  19  -1  -2    0.22    0.49

  19  -1  -2   -0.01    0.41

  19  -1  -2    0.23    0.29

 -19   1   2    0.63    0.37

  18  -1  -2    2.32    0.50

  18  -1  -2    2.22    0.37

  18  -1  -2    1.26    0.54

 -18   1   2    2.49    0.47

 -18   1   2    1.17    0.45

  17  -1  -2   -0.11    0.40

  17  -1  -2   -0.09    0.26

  17  -1  -2    0.00    0.39

 -17   1   2   -0.43    0.31

 -17   1   2   -1.10    0.39

 -17   1   2    0.30    0.34

  16  -1  -2    1.21    0.30

  16  -1  -2    0.64    0.37

  16  -1  -2    0.85    0.43

 -16   1   2    0.86    0.36

 -16   1   2    0.66    0.40

 -16   1   2    0.08    0.40

  15  -1  -2    0.19    0.37

  15  -1  -2    0.74    0.24

  15  -1  -2    0.34    0.34

 -15   1   2    0.12    0.30

 -15   1   2   -0.89    0.35

 -15   1   2   -0.40    0.33

  14  -1  -2    3.45    0.37

  14  -1  -2    2.36    0.43

  14  -1  -2    2.86    0.50

 -14   1   2    2.02    0.39

 -14   1   2    1.91    0.46

 -14   1   2    2.73    0.42

  13  -1  -2   10.48    0.95

  13  -1  -2   11.61    0.82

  13  -1  -2   13.00    0.94

 -13   1   2    9.62    0.88

 -13   1   2   10.03    0.87

 -13   1   2   11.39    0.97

  12  -1  -2   12.57    0.97

  12  -1  -2   12.28    1.06

  12  -1  -2   14.88    1.11

  12  -1  -2   14.57    1.06

 -12   1   2   14.09    1.10

 -12   1   2   12.68    1.04

 -12   1   2   15.37    1.06

  11  -1  -2   16.89    1.12

  11  -1  -2   16.20    1.22

  11  -1  -2   15.31    1.19

  11  -1  -2   15.70    1.17

 -11   1   2   16.86    1.17

 -11   1   2   15.23    1.17

 -11   1   2   16.68    1.22

  10  -1  -2    1.67    0.22

  10  -1  -2    1.58    0.26

  10  -1  -2    1.57    0.30

  10  -1  -2    1.20    0.31

 -10   1   2    1.78    0.26

 -10   1   2    1.48    0.30

   9  -1  -2    1.35    0.21

   9  -1  -2    1.81    0.33

   9  -1  -2    1.18    0.22

   9  -1  -2    1.06    0.27

  -9   1   2    2.07    0.25

  -9   1   2    1.41    0.27

   8  -1  -2    0.47    0.22

   8  -1  -2    0.55    0.15

   8  -1  -2    0.72    0.18

   8  -1  -2    0.82    0.26

  -8   1   2    0.31    0.17

  -8   1   2    0.48    0.21

   7  -1  -2   12.33    0.87

   7  -1  -2   12.05    0.90

  -7   1   2   13.59    0.93

  -7   1   2   13.17    0.89

  -7   1   2   12.49    0.83

   6  -1  -2    3.97    0.37

   6  -1  -2    3.58    0.29

   6  -1  -2    3.08    0.33

   6  -1  -2    3.33    0.35

  -6   1   2    3.17    0.30

  -6   1   2    3.90    0.35

  -6   1   2    2.90    0.23

   5  -1  -2   69.09    4.56

   5  -1  -2   67.47    4.59

   5  -1  -2   69.44    4.58

   5  -1  -2   70.19    4.57

  -5   1   2   75.55    4.58

  -5   1   2   68.32    4.58

  -5   1   2   68.66    4.57

  -5   1   2   74.00    4.58

  -5   1   2   72.92    4.54

   4  -1  -2   10.13    0.68

   4  -1  -2    9.03    0.69

   4  -1  -2   10.76    0.66

   4  -1  -2    8.63    0.68

   4  -1  -2   10.25    0.66

  -4   1   2   10.13    0.64

  -4   1   2   10.31    0.68

  -4   1   2    9.42    0.65

  -4   1   2    8.49    0.65

  -4   1   2    9.69    0.66

   3  -1  -2   21.16    1.34

   3  -1  -2   20.26    1.34

   3  -1  -2   19.94    1.35

  -3   1   2   20.84    1.35

  -3   1   2   20.32    1.36

  -3   1   2   20.38    1.34

  -3   1   2   20.50    1.35

  -3   1   2   20.41    1.34

   2  -1  -2   44.15    2.68

  -2   1   2   41.54    2.68

  -2   1   2   36.83    2.67

  -2   1   2   39.36    2.68

  -2   1   2   44.77    2.67

   1   1   2  426.73   27.39

  -2  -1  -2    2.06    0.21

  -2  -1  -2    2.65    0.19

  -2  -1  -2    2.23    0.20

   2   1   2    2.57    0.23

   2   1   2    2.98    0.19

   2   1   2    2.47    0.21

   2   1   2    2.29    0.26

  -3  -1  -2   59.87    4.07

  -3  -1  -2   61.42    4.06

  -3  -1  -2   65.86    4.06

  -3  -1  -2   59.30    4.05

   3   1   2   64.94    4.05

   3   1   2   60.70    4.05

   3   1   2   65.89    4.06

   3   1   2   63.94    4.07

  -4  -1  -2    0.43    0.13

  -4  -1  -2    0.21    0.14

  -4  -1  -2    0.23    0.13

  -4  -1  -2    0.36    0.11

   4   1   2    0.25    0.12

   4   1   2    0.21    0.14

   4   1   2    0.28    0.10

   4   1   2    0.24    0.07

   4   1   2    0.28    0.11

  -5  -1  -2   58.80    3.91

  -5  -1  -2   61.77    3.91

  -5  -1  -2   57.83    3.92

   5   1   2   57.96    3.92

   5   1   2   61.86    3.87

   5   1   2   62.25    3.90

  -6  -1  -2    1.67    0.23

  -6  -1  -2    1.52    0.25

  -6  -1  -2    1.40    0.22

   6   1   2    1.20    0.22

   6   1   2    1.21    0.13

   6   1   2    1.15    0.19

   6   1   2    1.00    0.20

  -7  -1  -2   79.99    5.26

  -7  -1  -2   77.04    5.29

  -7  -1  -2   83.04    5.28

  -7  -1  -2   81.39    5.28

   7   1   2   86.32    5.27

   7   1   2   76.41    5.25

   7   1   2   84.47    5.22

   7   1   2   79.37    5.29

   7   1   2   85.74    5.30

   7   1   2   77.50    5.26

  -8  -1  -2    0.84    0.26

  -8  -1  -2    0.39    0.18

  -8  -1  -2    1.15    0.24

  -8  -1  -2    0.61    0.25

   8   1   2    0.39    0.15

   8   1   2    0.66    0.18

   8   1   2    0.44    0.19

   8   1   2    0.46    0.08

   8   1   2    0.63    0.21

   8   1   2    0.58    0.24

  -9  -1  -2   -0.08    0.20

  -9  -1  -2   -0.06    0.16

  -9  -1  -2    0.41    0.21

  -9  -1  -2    0.33    0.26

   9   1   2    0.06    0.16

   9   1   2    0.29    0.17

   9   1   2   -0.14    0.22

   9   1   2    0.17    0.06

   9   1   2    0.29    0.14

   9   1   2   -0.23    0.16

 -10  -1  -2   -0.23    0.21

 -10  -1  -2    0.06    0.21

 -10  -1  -2   -0.05    0.26

 -10  -1  -2   -0.09    0.17

  10   1   2    0.15    0.18

  10   1   2    0.02    0.05

  10   1   2    0.04    0.18

  10   1   2   -0.18    0.16

  10   1   2   -0.06    0.14

  10   1   2    0.08    0.24

 -11  -1  -2   18.09    1.33

 -11  -1  -2   18.06    1.27

 -11  -1  -2   17.53    1.26

 -11  -1  -2   18.09    1.25

  11   1   2   16.71    1.28

  11   1   2   20.18    1.28

  11   1   2   15.90    1.31

  11   1   2   16.80    1.25

  11   1   2   17.94    1.22

 -12  -1  -2   21.35    1.47

 -12  -1  -2   21.41    1.45

 -12  -1  -2   21.05    1.54

 -12  -1  -2   20.33    1.47

  12   1   2   21.49    1.42

  12   1   2   19.60    1.46

  12   1   2   19.06    1.44

 -13  -1  -2   10.08    0.87

 -13  -1  -2    9.67    0.84

 -13  -1  -2   10.59    0.91

 -13  -1  -2   10.05    0.82

  13   1   2   10.04    0.92

  13   1   2   10.78    0.82

  13   1   2   10.11    0.77

 -14  -1  -2    0.53    0.28

 -14  -1  -2    0.19    0.29

 -14  -1  -2   -0.01    0.27

 -14  -1  -2    0.19    0.36

  14   1   2    0.54    0.25

  14   1   2    0.50    0.39

  14   1   2    0.49    0.27

  14   1   2    0.57    0.29

 -15  -1  -2    3.85    0.47

 -15  -1  -2    2.60    0.43

 -15  -1  -2    4.11    0.52

 -15  -1  -2    2.45    0.47

  15   1   2    2.99    0.40

  15   1   2    3.77    0.60

  15   1   2    4.07    0.47

  15   1   2    3.26    0.46

 -16  -1  -2    2.43    0.49

 -16  -1  -2    2.38    0.43

 -16  -1  -2    2.12    0.40

  16   1   2    2.45    0.35

  16   1   2    1.93    0.42

  16   1   2    3.13    0.59

 -17  -1  -2    0.53    0.33

 -17  -1  -2    0.62    0.32

 -17  -1  -2    0.96    0.42

  17   1   2    0.45    0.29

  17   1   2    0.58    0.36

  17   1   2    0.51    0.46

 -18  -1  -2    0.97    0.35

 -18  -1  -2    0.07    0.32

 -18  -1  -2    0.84    0.41

  18   1   2    0.08    0.35

  18   1   2    0.55    0.48

  18   1   2    0.23    0.27

 -19  -1  -2    2.29    0.47

 -19  -1  -2    1.62    0.40

  19   1   2    0.82    0.53

  19   1   2    1.24    0.49

  19   1   2    0.91    0.31

 -20  -1  -2    0.90    0.38

  20   1   2    0.20    0.31

  20   1   2    0.51    0.47

  20   1   2   -0.03    0.48

  20  -2  -2    0.62    0.62

  20  -2  -2    1.01    0.49

 -20   2   2    1.34    0.43

  19  -2  -2    0.50    0.52

  19  -2  -2    0.55    0.33

  19  -2  -2    0.40    0.44

 -19   2   2    1.25    0.41

  18  -2  -2    4.10    0.75

  18  -2  -2    7.51    0.77

  18  -2  -2    5.03    0.54

 -18   2   2    6.94    0.72

 -18   2   2    5.28    0.71

  17  -2  -2    6.90    0.83

  17  -2  -2    6.23    0.58

  17  -2  -2    4.96    0.69

 -17   2   2    4.90    0.74

 -17   2   2    5.44    0.70

 -17   2   2    6.93    0.71

  16  -2  -2   10.64    0.99

  16  -2  -2   10.57    0.79

  16  -2  -2   12.57    0.96

 -16   2   2    8.29    0.99

 -16   2   2    8.78    0.93

 -16   2   2    9.85    0.90

  15  -2  -2    6.45    0.70

  15  -2  -2    5.75    0.70

  15  -2  -2    4.81    0.51

 -15   2   2    4.98    0.62

 -15   2   2    5.00    0.61

  14  -2  -2    0.26    0.32

  14  -2  -2    0.07    0.21

  14  -2  -2   -0.15    0.32

 -14   2   2    0.44    0.34

 -14   2   2    0.03    0.29

 -14   2   2   -0.31    0.33

  13  -2  -2    4.16    0.53

  13  -2  -2    3.70    0.38

  13  -2  -2    2.23    0.44

 -13   2   2    2.73    0.44

 -13   2   2    3.09    0.42

 -13   2   2    2.87    0.47

  12  -2  -2    4.79    0.58

  12  -2  -2    3.36    0.51

  12  -2  -2    4.68    0.42

 -12   2   2    4.92    0.53

 -12   2   2    5.73    0.61

  11  -2  -2    4.42    0.57

  11  -2  -2    5.22    0.51

  11  -2  -2    4.59    0.55

  11  -2  -2    5.73    0.47

 -11   2   2    5.31    0.51

 -11   2   2    5.55    0.38

 -11   2   2    6.31    0.60

  10  -2  -2   11.92    0.91

  10  -2  -2   14.01    1.01

  10  -2  -2   14.48    1.00

  10  -2  -2   12.70    0.96

 -10   2   2   11.99    0.85

 -10   2   2   12.81    0.94

 -10   2   2   13.84    1.00

   9  -2  -2    0.20    0.23

   9  -2  -2   -0.13    0.12

   9  -2  -2    0.02    0.16

   9  -2  -2   -0.14    0.20

  -9   2   2    0.35    0.21

  -9   2   2    0.26    0.17

  -9   2   2   -0.02    0.08

   8  -2  -2    7.51    0.57

   8  -2  -2    6.82    0.63

   8  -2  -2    7.41    0.62

  -8   2   2    8.89    0.65

  -8   2   2    8.88    0.61

  -8   2   2    7.30    0.53

   7  -2  -2    1.73    0.20

   7  -2  -2    2.08    0.30

   7  -2  -2    1.73    0.24

   7  -2  -2    2.34    0.31

  -7   2   2    1.92    0.26

  -7   2   2    2.20    0.26

  -7   2   2    1.56    0.17

   6  -2  -2    3.74    0.38

   6  -2  -2    4.12    0.31

   6  -2  -2    3.55    0.37

   6  -2  -2    4.29    0.39

  -6   2   2    3.14    0.37

  -6   2   2    3.24    0.33

  -6   2   2    2.87    0.28

   5  -2  -2    7.20    0.54

   5  -2  -2    7.91    0.59

   5  -2  -2    7.83    0.59

  -5   2   2    7.81    0.53

  -5   2   2    8.76    0.56

  -5   2   2    7.83    0.58

  -5   2   2    7.11    0.56

   4  -2  -2    5.41    0.44

   4  -2  -2    6.39    0.45

   4  -2  -2    5.30    0.40

   4  -2  -2    6.06    0.45

  -4   2   2    5.61    0.44

  -4   2   2    5.61    0.42

  -4   2   2    5.57    0.40

  -4   2   2    5.76    0.40

   3  -2  -2   26.40    1.80

   3  -2  -2   29.60    1.78

   3  -2  -2   26.71    1.81

   3  -2  -2   27.31    1.80

  -3   2   2   28.28    1.79

  -3   2   2   26.98    1.78

  -3   2   2   26.53    1.81

  -3   2   2   26.85    1.78

  -3   2   2   24.82    1.80

  -3   2   2   30.20    1.81

   2  -2  -2   10.85    0.72

   2  -2  -2   10.69    0.74

   2  -2  -2    9.85    0.73

   2  -2  -2   10.62    0.76

   2  -2  -2   11.44    0.74

  -2   2   2   11.72    0.77

  -2   2   2   10.99    0.74

  -2   2   2   10.92    0.72

  -2   2   2   10.90    0.74

  -2   2   2    9.97    0.75

   1  -2  -2    4.94    0.36

   1  -2  -2    4.66    0.33

   1  -2  -2    4.96    0.34

   1  -2  -2    4.85    0.35

  -1   2   2    4.33    0.32

  -1   2   2    3.95    0.35

  -1   2   2    5.03    0.33

  -1   2   2    4.40    0.34

   0  -2  -2    5.74    0.42

   0   2   2    6.91    0.46

   0   2   2    6.36    0.44

   0   2   2    5.98    0.42

   0   2   2    6.23    0.42

   0   2   2    6.07    0.41

  -1  -2  -2   11.29    0.82

  -1  -2  -2   11.91    0.80

  -1  -2  -2   12.68    0.83

   1   2   2   13.19    0.82

   1   2   2   12.14    0.81

   1   2   2   11.81    0.79

  -2  -2  -2    1.65    0.17

  -2  -2  -2    1.51    0.19

  -2  -2  -2    1.36    0.13

  -2  -2  -2    1.34    0.11

  -2  -2  -2    1.73    0.20

   2   2   2    1.45    0.16

   2   2   2    1.50    0.13

   2   2   2    1.29    0.15

   2   2   2    1.51    0.19

   2   2   2    1.66    0.11

  -3  -2  -2    6.26    0.50

  -3  -2  -2    6.12    0.46

  -3  -2  -2    6.74    0.47

  -3  -2  -2    7.71    0.50

  -3  -2  -2    7.08    0.50

   3   2   2    7.61    0.49

   3   2   2    6.66    0.54

   3   2   2    6.80    0.51

   3   2   2    7.26    0.51

   3   2   2    7.41    0.47

  -4  -2  -2   60.60    3.59

  -4  -2  -2   50.32    3.62

  -4  -2  -2   53.01    3.59

  -4  -2  -2   55.03    3.61

   4   2   2   51.08    3.60

   4   2   2   57.40    3.64

   4   2   2   60.52    3.62

   4   2   2   56.57    3.59

  -5  -2  -2   40.45    2.64

  -5  -2  -2   43.63    2.64

  -5  -2  -2   38.58    2.66

  -5  -2  -2   39.63    2.61

   5   2   2   36.80    2.61

   5   2   2   41.05    2.66

   5   2   2   41.21    2.63

  -6  -2  -2    5.21    0.54

  -6  -2  -2    5.19    0.43

  -6  -2  -2    6.04    0.47

  -6  -2  -2    5.76    0.49

   6   2   2    6.49    0.53

   6   2   2    5.06    0.44

   6   2   2    5.65    0.46

  -7  -2  -2    0.37    0.26

  -7  -2  -2    0.41    0.16

  -7  -2  -2    0.51    0.22

  -7  -2  -2    0.76    0.19

   7   2   2    0.60    0.11

   7   2   2    0.95    0.26

   7   2   2    0.28    0.17

   7   2   2    0.52    0.17

  -8  -2  -2    0.58    0.26

  -8  -2  -2    0.55    0.19

  -8  -2  -2    0.65    0.17

  -8  -2  -2    0.55    0.22

   8   2   2    0.65    0.11

   8   2   2    0.70    0.19

   8   2   2    0.44    0.19

   8   2   2    0.52    0.24

   8   2   2    1.07    0.26

  -9  -2  -2    0.94    0.22

  -9  -2  -2    0.75    0.21

  -9  -2  -2    0.76    0.22

  -9  -2  -2    0.60    0.26

   9   2   2    1.09    0.27

   9   2   2    0.50    0.22

   9   2   2    0.90    0.19

   9   2   2    0.99    0.11

   9   2   2    1.02    0.19

   9   2   2    1.01    0.21

 -10  -2  -2   12.82    0.94

 -10  -2  -2   13.62    1.00

 -10  -2  -2   12.53    0.91

 -10  -2  -2   12.73    0.93

  10   2   2   12.00    0.91

  10   2   2   11.37    0.92

  10   2   2   13.08    0.97

  10   2   2   11.16    0.92

  10   2   2   12.84    0.84

  10   2   2   14.79    1.01

 -11  -2  -2    0.42    0.28

 -11  -2  -2    0.28    0.20

 -11  -2  -2    0.46    0.27

 -11  -2  -2    0.64    0.22

  11   2   2    0.37    0.07

  11   2   2    0.24    0.22

  11   2   2    0.28    0.07

  11   2   2    0.09    0.21

  11   2   2    0.29    0.19

  11   2   2    0.20    0.29

 -12  -2  -2    5.37    0.48

 -12  -2  -2    5.00    0.61

 -12  -2  -2    4.49    0.51

 -12  -2  -2    4.73    0.49

  12   2   2    4.19    0.44

  12   2   2    5.48    0.52

  12   2   2    3.85    0.57

  12   2   2    4.70    0.46

 -13  -2  -2    0.07    0.26

 -13  -2  -2    0.29    0.23

 -13  -2  -2    0.26    0.24

 -13  -2  -2   -0.01    0.26

  13   2   2   -0.02    0.25

  13   2   2   -0.13    0.23

  13   2   2   -0.14    0.33

  13   2   2    0.21    0.21

 -14  -2  -2    0.06    0.22

 -14  -2  -2   -0.31    0.25

 -14  -2  -2   -0.24    0.24

 -14  -2  -2   -0.03    0.27

  14   2   2   -0.24    0.25

  14   2   2    0.14    0.40

  14   2   2   -0.13    0.26

  14   2   2    0.27    0.22

 -15  -2  -2    0.83    0.35

 -15  -2  -2    0.79    0.30

 -15  -2  -2    0.21    0.27

  15   2   2    0.44    0.32

  15   2   2    0.11    0.28

  15   2   2    0.04    0.23

  15   2   2    0.74    0.42

 -16  -2  -2    1.56    0.39

 -16  -2  -2    0.81    0.32

 -16  -2  -2    1.11    0.36

  16   2   2    0.44    0.26

  16   2   2    0.56    0.37

  16   2   2    0.39    0.43

  16   2   2    0.80    0.32

 -17  -2  -2    6.16    0.72

 -17  -2  -2    5.67    0.66

 -17  -2  -2    4.63    0.60

  17   2   2    6.76    0.84

  17   2   2    5.38    0.59

  17   2   2    5.63    0.67

 -18  -2  -2    3.73    0.54

 -18  -2  -2    4.74    0.61

 -18  -2  -2    6.25    0.70

  18   2   2    4.93    0.77

  18   2   2    4.76    0.55

  18   2   2    5.08    0.62

 -19  -2  -2    3.62    0.50

 -19  -2  -2    3.35    0.50

  19   2   2    2.97    0.44

  19   2   2    2.80    0.67

  19   2   2    2.84    0.52

 -20  -2  -2    2.49    0.46

  20   2   2    1.87    0.63

  20   2   2    1.60    0.37

  20   2   2    1.85    0.48

  20  -3  -2    2.92    0.82

  19  -3  -2    2.32    0.55

  19  -3  -2    1.67    0.59

 -19   3   2    2.19    0.48

 -19   3   2    0.43    0.55

  18  -3  -2    3.59    0.60

  18  -3  -2    3.26    0.46

  18  -3  -2    3.31    0.66

 -18   3   2    3.12    0.53

 -18   3   2    1.71    0.51

  17  -3  -2    0.86    0.49

  17  -3  -2    0.71    0.26

  17  -3  -2    1.25    0.45

 -17   3   2    0.81    0.37

 -17   3   2   -0.48    0.35

  16  -3  -2    0.37    0.23

  16  -3  -2    0.41    0.43

  16  -3  -2    0.30    0.42

 -16   3   2   -0.24    0.24

 -16   3   2   -0.43    0.37

  15  -3  -2    0.12    0.33

  15  -3  -2    0.43    0.22

  15  -3  -2   -0.14    0.38

 -15   3   2    0.41    0.27

 -15   3   2   -0.59    0.36

 -15   3   2    0.12    0.32

  14  -3  -2    0.04    0.36

  14  -3  -2    0.09    0.32

  14  -3  -2    0.13    0.21
[truncated: 5,026,799 more chars]
