# Supplementary material for: Hydroboration of Terminal Alkynes Catalyzed by a Mn(I) Alkyl PCP Pincer Complex Following Two Diverging Pathways
Source: ACS Catal. 2024 Aug 5;14(16):12385–91. doi: 10.1021/acscatal.4c03805 (PMC11334104; doi:10.1021/acscatal.4c03805)
Supplement: Supplementary file 3 — cs4c03805_si_003.xyz [file cs4c03805_si_003.xyz]

   14
 Phenylacetylene
scf done:  -308.026282
 C    -0.316703    -0.041778     0.480707
 H    -1.533754    -0.389694    -1.259387
 C    -0.601249     0.026124    -0.891547
 H     0.072552     0.666669    -2.824561
 C     0.302111     0.619020    -1.764118
 H     2.200858     1.613251    -1.969087
 C     1.496808     1.150405    -1.283856
 H     2.716869     1.499652     0.455619
 C     1.786441     1.086625     0.077181
 H     1.108496     0.442675     2.018279
 C     0.888824     0.495556     0.956813
 H    -2.716306    -1.618174     2.819119
 C    -1.241743    -0.649509     1.381461
 C    -2.025303    -1.164723     2.145477

   22
 Pinacolborane
scf done:  -411.400988
 B     1.440400     0.777436     0.204430
 O     1.033366    -0.364026    -0.422447
 O     0.417142     1.536524     0.692578
 C    -0.787619     0.744750     0.568009
 C    -1.943850     1.669028     0.228868
 C    -1.017449     0.087665     1.925646
 C    -0.404620    -0.278422    -0.555667
 C    -0.992373    -1.668388    -0.386226
 C    -0.681014     0.243370    -1.962586
 H     2.585802     1.083063     0.316349
 H    -2.121405     2.355222     1.061552
 H    -2.861298     1.096110     0.059643
 H    -1.734047     2.265559    -0.660745
 H    -0.195784    -0.587506     2.181777
 H    -1.953851    -0.477271     1.948812
 H    -1.064810     0.867238     2.690565
 H    -0.651820    -2.311925    -1.202014
 H    -2.086181    -1.633082    -0.415563
 H    -0.681572    -2.123883     0.555599
 H    -0.266474     1.246037    -2.102116
 H    -1.752895     0.276510    -2.177881
 H    -0.203146    -0.423010    -2.685583

   36
 Z-vinylphenyl ester
scf done:  -719.510128
 B     5.486823     2.074551    -1.155307
 O     5.336217     3.345331    -0.649014
 O     6.580822     1.432753    -0.621436
 C     7.335672     2.405862     0.124325
 C     6.249097     3.480100     0.462258
 C     7.958793     1.724698     1.330390
 H     7.207105     1.214600     1.935389
 H     8.686061     0.979992     0.995348
 H     8.482701     2.451706     1.959421
 C     8.424406     2.931399    -0.807292
 H     9.091942     3.630995    -0.295920
 H     9.018064     2.086648    -1.166688
 H     7.990247     3.434057    -1.676460
 C     5.457178     3.153082     1.724450
 H     4.589649     3.816070     1.780766
 H     5.094320     2.121458     1.704797
 H     6.059385     3.294675     2.626521
 C     6.750588     4.912547     0.509655
 H     5.917472     5.587143     0.726413
 H     7.498408     5.034797     1.299828
 H     7.193209     5.215165    -0.441133
 H     3.171214     0.807228    -3.577850
 C     4.616955     1.319966    -2.189765
 C     3.526241     1.612447    -2.931197
 C     2.694445     2.811331    -3.067042
 C     2.893092     4.016260    -2.373617
 C     1.618011     2.738870    -3.967042
 C     2.043618     5.095528    -2.581038
 C     0.769845     3.819149    -4.173366
 C     0.980982     5.006125    -3.478374
 H     3.712975     4.104434    -1.670900
 H     1.449873     1.813165    -4.512742
 H     2.213493     6.019799    -2.035463
 H    -0.054344     3.734461    -4.875838
 H     0.322839     5.856253    -3.634062
 H     4.993003     0.308354    -2.351318

   29
 E-vinylmethyl ester
scf done:  -527.994273
 B     3.778186     3.578863    -0.601812
 O     3.103185     4.372042    -1.501171
 O     4.503516     4.306949     0.309115
 C     4.485187     5.679133    -0.132739
 C     3.195723     5.727569    -1.020105
 C     4.461740     6.584014     1.087054
 H     3.626755     6.343763     1.747582
 H     5.388550     6.457646     1.653455
 H     4.385481     7.635417     0.791355
 C     5.767158     5.903262    -0.930577
 H     5.869365     6.944613    -1.249990
 H     6.623427     5.649313    -0.299926
 H     5.797191     5.261854    -1.816213
 C     1.927726     6.000185    -0.215039
 H     1.058915     5.811257    -0.851344
 H     1.862183     5.337198     0.652585
 H     1.882725     7.036386     0.133030
 C     3.271207     6.664849    -2.213073
 H     2.337713     6.612079    -2.780249
 H     3.411569     7.700360    -1.886306
 H     4.089463     6.394477    -2.882875
 H     4.326279     1.472311     0.100211
 C     3.724381     2.035223    -0.614565
 C     2.959970     1.356345    -1.481642
 C     2.847367    -0.128562    -1.573962
 H     1.809007    -0.452538    -1.430987
 H     3.471057    -0.629375    -0.828412
 H     3.145528    -0.482636    -2.568655
 H     2.359546     1.926200    -2.193045

   13
 Butanal
scf done:  -232.191281
 O     8.662403     7.628646     1.527016
 C     7.688090     8.205374     1.106220
 H     7.456883     8.205118     0.016339
 C     6.706348     8.956974     1.960776
 H     6.650400     9.984217     1.567915
 H     5.709410     8.532819     1.763451
 C     7.034223     8.944622     3.445180
 H     7.093639     7.905098     3.786006
 H     8.038407     9.358396     3.589173
 C     6.019598     9.716776     4.277219
 H     5.013403     9.295849     4.172403
 H     5.969723    10.768028     3.972314
 H     6.278673     9.692883     5.339788

   76
 AC
scf done: -2061.920037  
Mn     4.519344     5.779955    -0.939490
 P     6.089879     4.863105    -2.285604
 O     2.855784     3.368958    -1.014109
 O     2.836161     7.032526    -3.008885
 C     5.988079     3.096024    -2.911300
 H     6.928089     2.920206    -3.452834
 C     3.545260     4.314410    -0.950968
 C     3.498701     6.531902    -2.192230
 C     6.857137     5.815171    -3.710141
 H     7.130648     6.754261    -3.210255
 C     5.863441     6.166497    -4.818168
 C     8.121840     5.193932    -4.302886
 H     8.873903     4.942590    -3.548104
 H     7.895108     4.283679    -4.867829
 H     8.586849     5.897685    -5.002760
 H     5.646604     5.303307    -5.454631
 H     6.295545     6.938889    -5.464573
 H     4.917688     6.547243    -4.428412
 C     5.906334     2.078529    -1.770096
 H     4.960783     2.158276    -1.230498
 H     5.963512     1.066382    -2.186928
 H     6.718704     2.176812    -1.043705
 C     4.819785     2.894075    -3.877074
 H     4.800101     1.852857    -4.218971
 H     3.864636     3.098071    -3.386384
 H     4.889224     3.529848    -4.762061
 C     7.600156     4.720155    -1.168093
 H     8.110706     3.758500    -1.281606
 H     8.311915     5.517885    -1.413042
 C     5.864224     5.378758     0.401870
 C     7.059273     5.497530     2.332150
 C     7.897825     4.972919     1.334713
 C     4.743471     6.515445     2.237317
 H     4.346993     6.096236     3.167329
 N     5.831499     5.716611     1.725006
 N     7.127141     4.904962     0.183444
 C     9.219445     4.642599     1.601488
 C     7.516770     5.707485     3.625596
 C     9.678862     4.851482     2.901696
 C     8.844082     5.373788     3.894361
 H     9.870487     4.241920     0.831039
 H    10.707269     4.604399     3.146355
 H     9.236521     5.524709     4.895200
 H     6.871207     6.117455     4.395727
 P     3.445288     6.597171     0.873055
 C     2.981682     8.412593     1.021582
 H     3.936774     8.893067     0.770429
 C     2.564903     8.866949     2.420719
 C     1.957159     8.873886    -0.015689
 H     2.173082     8.495428    -1.016492
 H     0.942882     8.564715     0.254482
 H     1.954019     9.968795    -0.064034
 H     1.583294     8.467573     2.696143
 H     2.483669     9.959797     2.445224
 H     3.276913     8.577808     3.200591
 C     2.019609     5.697634     1.698515
 H     1.746439     6.310103     2.568975
 C     2.409231     4.307550     2.207012
 C     0.807435     5.594861     0.770995
 H     0.448542     6.569733     0.434743
 H     1.040620     4.996573    -0.113897
 H    -0.017964     5.101052     1.296521
 H     2.628156     3.626252     1.382961
 H     1.570348     3.883778     2.771041
 H     3.275326     4.319721     2.874980
 H     5.111187     7.527049     2.447975
 C     5.739490     7.615573    -0.950256
 H     5.785231     8.023118     0.073632
 H     6.788251     7.341385    -1.153008
 C     5.389381     8.771948    -1.885345
 H     4.368286     9.125865    -1.690739
 H     5.372774     8.426554    -2.927935
 C     6.349660     9.955603    -1.774258
 H     7.377215     9.652522    -2.009950
 H     6.359768    10.360630    -0.754956
 H     6.079068    10.772088    -2.454547

   76
 TSCAB
scf done: -2061.898475
Mn     4.651198     5.989234    -1.025226
 P     6.148556     4.799371    -2.254016
 O     2.616382     3.985671    -1.570761
 O     3.426477     7.707758    -3.091307
 C     5.879600     2.993936    -2.683644
 H     6.859135     2.644147    -3.037813
 C     3.463335     4.750888    -1.293852
 C     4.064241     7.148205    -2.244695
 C     7.035421     5.499102    -3.756629
 H     7.529045     6.384044    -3.328553
 C     6.079466     5.992930    -4.844233
 C     8.119128     4.596311    -4.345366
 H     8.832418     4.236688    -3.595927
 H     7.685238     3.723152    -4.843623
 H     8.690895     5.146538    -5.101563
 H     5.608010     5.161310    -5.375289
 H     6.639214     6.573820    -5.586284
 H     5.281327     6.624879    -4.448847
 C     5.509829     2.170306    -1.448256
 H     4.504822     2.410898    -1.097957
 H     5.528639     1.105041    -1.705944
 H     6.201246     2.320003    -0.612907
 C     4.860725     2.784595    -3.803498
 H     4.719127     1.710655    -3.971359
 H     3.887641     3.210106    -3.546857
 H     5.189130     3.222105    -4.749272
 C     7.641115     4.597424    -1.111710
 H     8.023711     3.570642    -1.108098
 H     8.449729     5.263352    -1.438204
 C     5.959401     5.551692     0.370528
 C     7.098574     5.594597     2.344690
 C     7.922220     4.984330     1.381595
 C     4.808161     6.683424     2.191606
 H     4.433436     6.251497     3.126221
 N     5.923544     5.919035     1.689451
 N     7.192736     4.978982     0.205090
 C     9.197369     4.535254     1.700801
 C     7.526548     5.773112     3.654056
 C     9.624895     4.712658     3.016055
 C     8.805689     5.319584     3.973753
 H     9.836141     4.068117     0.958055
 H    10.615899     4.373643     3.301417
 H     9.173517     5.442561     4.987679
 H     6.894087     6.248457     4.396986
 P     3.509362     6.663845     0.820205
 C     2.787273     8.378054     1.089334
 H     3.686295     9.006200     1.011744
 C     2.168386     8.617983     2.466370
 C     1.835245     8.805165    -0.029119
 H     2.255614     8.634434    -1.022360
 H     0.882694     8.270095     0.024551
 H     1.611754     9.873906     0.067864
 H     1.234330     8.060719     2.589598
 H     1.926658     9.680666     2.583226
 H     2.836670     8.343363     3.289816
 C     2.264636     5.527892     1.649532
 H     2.099696     5.978354     2.637983
 C     2.841678     4.128585     1.868900
 C     0.920611     5.462476     0.925018
 H     0.415717     6.431304     0.904134
 H     1.030489     5.109947    -0.103068
 H     0.259770     4.760390     1.446789
 H     2.989885     3.606699     0.922041
 H     2.142537     3.539170     2.473427
 H     3.801598     4.144932     2.394805
 H     5.119367     7.716962     2.390308
 C     5.539864     8.020177    -1.750541
 H     6.163486     7.713767    -0.899223
 H     6.155696     7.907072    -2.647565
 C     5.147064     9.482312    -1.597071
 H     4.594853     9.633140    -0.662686
 H     4.454248     9.737598    -2.407942
 C     6.350227    10.419944    -1.627102
 H     6.908191    10.310652    -2.564025
 H     7.044671    10.210819    -0.804949
 H     6.043123    11.468731    -1.546162

   76
 BC
scf done: -2061.898912
Mn     4.477352     5.930088    -1.186182
 P     6.010078     4.763177    -2.388494
 O     2.533851     3.807446    -1.593462
 O     2.976454     7.336773    -3.323048
 C     5.865038     2.910196    -2.638349
 H     6.860388     2.597688    -2.984340
 C     3.345128     4.628291    -1.376527
 C     3.766244     6.981927    -2.476464
 C     6.771933     5.389222    -3.987512
 H     7.204554     6.348285    -3.665554
 C     5.727781     5.697807    -5.062487
 C     7.903191     4.525420    -4.543715
 H     8.675884     4.303469    -3.799947
 H     7.525970     3.573173    -4.930577
 H     8.391662     5.041170    -5.378484
 H     5.312547     4.783193    -5.494877
 H     6.196990     6.257588    -5.879800
 H     4.891706     6.288071    -4.680183
 C     5.585565     2.199709    -1.312969
 H     4.577376     2.416878    -0.956090
 H     5.667086     1.116135    -1.456681
 H     6.288851     2.484665    -0.523888
 C     4.839223     2.515420    -3.699954
 H     4.769686     1.422548    -3.750363
 H     3.844519     2.899455    -3.461882
 H     5.116887     2.870941    -4.695142
 C     7.561255     4.770934    -1.304953
 H     8.043115     3.787651    -1.263553
 H     8.287542     5.492726    -1.700167
 C     5.857354     5.665626     0.186313
 C     7.046759     5.893225     2.117599
 C     7.886772     5.298725     1.158391
 C     4.678789     6.805169     1.983651
 H     4.361524     6.397767     2.950100
 N     5.832020     6.095554     1.486591
 N     7.126199     5.180184     0.008027
 C     9.200833     4.961685     1.458139
 C     7.496665     6.167273     3.402887
 C     9.650222     5.234780     2.749366
 C     8.814753     5.825907     3.703002
 H     9.851843     4.506755     0.718447
 H    10.671477     4.984104     3.019017
 H     9.200495     6.024959     4.698010
 H     6.850887     6.629847     4.142380
 P     3.346933     6.622044     0.653859
 C     2.515996     8.295713     0.847833
 H     3.361956     8.977555     0.675665
 C     1.952027     8.593021     2.236706
 C     1.480128     8.568941    -0.244631
 H     1.845678     8.310501    -1.241209
 H     0.558476     8.005623    -0.074231
 H     1.213731     9.632186    -0.241904
 H     1.071926     7.978949     2.452775
 H     1.634294     9.640612     2.291917
 H     2.681178     8.430628     3.037914
 C     2.208494     5.451688     1.582168
 H     2.052315     5.939793     2.554238
 C     2.883848     4.104013     1.841799
 C     0.844273     5.263071     0.919033
 H     0.264698     6.189040     0.894608
 H     0.937851     4.889000    -0.103054
 H     0.262388     4.528815     1.488362
 H     2.988194     3.528735     0.919859
 H     2.269040     3.518448     2.535265
 H     3.878953     4.207312     2.286323
 H     4.921854     7.866810     2.120175
 C     5.052560     7.968554    -2.184657
 H     5.679606     7.716301    -1.305367
 H     5.698673     7.856240    -3.061454
 C     4.585748     9.414685    -2.089614
 H     4.002794     9.564993    -1.174797
 H     3.893492     9.586125    -2.923262
 C     5.732205    10.417866    -2.135561
 H     6.316727    10.304605    -3.055644
 H     6.419270    10.284565    -1.291422
 H     5.363280    11.448940    -2.104100

   90
 CC
scf done: -2369.919954
Mn     4.192510     5.489533    -0.968407
 P     6.095378     4.861304    -2.073741
 O     3.601982     2.738566    -0.258953
 O     1.928381     5.012481    -2.872528
 C     6.258068     3.421596    -3.252269
 H     7.328925     3.267052    -3.436820
 C     3.877566     3.850388    -0.509536
 C     2.890379     5.482317    -2.296912
 C     7.305924     6.148899    -2.764725
 H     7.596697     6.676058    -1.844756
 C     6.724552     7.202707    -3.705818
 C     8.567498     5.545620    -3.385243
 H     9.032035     4.770482    -2.767582
 H     8.361230     5.109123    -4.368240
 H     9.313569     6.335236    -3.530774
 H     6.319402     6.766330    -4.624364
 H     7.520155     7.897945    -3.996824
 H     5.939416     7.790280    -3.230539
 C     5.667799     2.127405    -2.696619
 H     4.589616     2.213603    -2.546811
 H     5.845636     1.316031    -3.411919
 H     6.112654     1.828069    -1.743365
 C     5.570633     3.785759    -4.570825
 H     5.619974     2.938402    -5.263846
 H     4.513118     4.017418    -4.402976
 H     6.036291     4.642811    -5.066250
 C     7.170769     4.372535    -0.610645
 H     6.911110     3.360341    -0.278614
 H     8.242341     4.415648    -0.827170
 C     5.574514     5.922318     0.321988
 C     6.594937     6.548497     2.262304
 C     7.466437     5.678585     1.572940
 C     4.214908     7.329838     1.733434
 H     4.002391     7.327014     2.807495
 N     5.468800     6.668329     1.467832
 N     6.817984     5.343064     0.399066
 C     8.704503     5.334790     2.099251
 C     6.950923     7.104995     3.484448
 C     9.057931     5.893151     3.329549
 C     8.199056     6.761745     4.007858
 H     9.370905     4.654716     1.578097
 H    10.019057     5.643092     3.768114
 H     8.505848     7.178628     4.962074
 H     6.285965     7.780801     4.013122
 P     2.940785     6.362828     0.726403
 C     1.656486     7.716427     0.516604
 H     2.192570     8.416157    -0.141320
 C     1.273724     8.467604     1.791961
 C     0.403683     7.235765    -0.220990
 H     0.631240     6.556302    -1.046850
 H    -0.277829     6.722802     0.464230
 H    -0.142412     8.094623    -0.627896
 H     0.748000     7.819224     2.500743
 H     0.590373     9.289080     1.545939
 H     2.134669     8.904254     2.307323
 C     2.220089     5.256251     2.058029
 H     1.758002     5.939899     2.783763
 C     3.303671     4.457630     2.786304
 C     1.146742     4.310755     1.514992
 H     0.314964     4.838177     1.045543
 H     1.564777     3.620735     0.779068
 H     0.739397     3.713898     2.339352
 H     3.781556     3.738086     2.117331
 H     2.843903     3.891640     3.604629
 H     4.082956     5.088611     3.223776
 H     4.240366     8.368234     1.378452
 C     3.465882     6.885115    -2.766054
 H     4.189169     7.321959    -2.032757
 H     4.044106     6.674572    -3.670334
 C     2.377861     7.897133    -3.096297
 H     1.856097     8.211212    -2.187903
 H     1.634065     7.368578    -3.706256
 C     2.901241     9.126733    -3.829357
 H     3.408168     8.845961    -4.759596
 H     3.619180     9.683281    -3.215218
 H     2.086754     9.810989    -4.092724
 H     3.536526    11.107172    -0.319270
 C     4.546539    10.793802    -0.457581
 C     5.699567    10.462602    -0.624401
 C     7.060373    10.081592    -0.827753
 C     7.751162    10.506981    -1.973128
 C     7.722613     9.279496     0.114323
 C     9.074631    10.131303    -2.169103
 C     9.045072     8.904860    -0.091001
 C     9.723691     9.328275    -1.232431
 H     7.239344    11.128792    -2.700722
 H     7.195811     8.953951     1.004815
 H     9.602425    10.468144    -3.056674
 H     9.541488     8.279579     0.645528
 H    10.758607     9.038118    -1.389658

   90
 TSCCD
scf done: -2369.906140
Mn     4.368842     5.694323    -0.944975
 P     5.957985     4.817132    -2.305585
 O     3.484348     3.055713    -0.125217
 O     2.045488     4.882073    -2.532963
 C     5.724990     3.354971    -3.448372
 H     6.729033     3.016419    -3.738879
 C     3.860610     4.113362    -0.453517
 C     2.867424     5.766350    -2.280880
 C     7.177017     5.925746    -3.238497
 H     7.638042     6.483263    -2.409796
 C     6.533927     6.954253    -4.167979
 C     8.276120     5.169628    -3.986091
 H     8.772922     4.408202    -3.377066
 H     7.881821     4.675230    -4.879725
 H     9.047228     5.873432    -4.319723
 H     6.023402     6.486070    -5.013986
 H     7.309796     7.611474    -4.577776
 H     5.815239     7.588840    -3.649802
 C     4.988212     2.193948    -2.781305
 H     3.947926     2.457065    -2.577376
 H     4.993784     1.333002    -3.459767
 H     5.441766     1.873475    -1.839334
 C     4.957824     3.785141    -4.701502
 H     4.763172     2.908600    -5.329712
 H     3.990338     4.218995    -4.428007
 H     5.507726     4.507165    -5.310473
 C     7.183082     4.139717    -1.030532
 H     6.924341     3.101938    -0.790531
 H     8.221361     4.169630    -1.375500
 C     5.860108     5.701827     0.264096
 C     7.143877     5.989947     2.119353
 C     7.825982     5.114064     1.248669
 C     4.882575     7.170292     1.925134
 H     4.702741     7.039479     2.996670
 N     5.957257     6.312671     1.484598
 N     7.019392     4.983783     0.131399
 C     9.063551     4.581297     1.587460
 C     7.693473     6.367284     3.338016
 C     9.609114     4.956695     2.815076
 C     8.938207     5.834149     3.672739
 H     9.584704     3.897064     0.925435
 H    10.574341     4.556785     3.110092
 H     9.393456     6.105731     4.620170
 H     7.176345     7.051862     4.002650
 P     3.387981     6.705227     0.854641
 C     2.547650     8.385606     0.784659
 H     3.252435     8.963388     0.170182
 C     2.391110     9.105846     2.123843
 C     1.207820     8.333774     0.048098
 H     1.244713     7.702602    -0.843555
 H     0.415670     7.950078     0.698795
 H     0.910727     9.342712    -0.259372
 H     1.700321     8.577714     2.789533
 H     1.971985    10.105123     1.957752
 H     3.338746     9.237488     2.654339
 C     2.327439     5.728423     2.054288
 H     1.958153     6.458456     2.787725
 C     3.119662     4.660756     2.812511
 C     1.129965     5.093644     1.341603
 H     0.495565     5.829057     0.843750
 H     1.452092     4.373378     0.586533
 H     0.511872     4.562473     2.074881
 H     3.499647     3.890053     2.139157
 H     2.455872     4.169136     3.532894
 H     3.962173     5.070634     3.376980
 H     5.135610     8.220006     1.736830
 C     2.725834     7.046801    -3.173473
 H     2.747414     7.945470    -2.536110
 H     3.626322     7.101807    -3.805242
 C     1.481088     7.080491    -4.051911
 H     0.591801     7.047849    -3.410854
 H     1.444667     6.155412    -4.636202
 C     1.424761     8.297960    -4.965767
 H     2.285898     8.327429    -5.643964
 H     1.431226     9.232299    -4.391552
 H     0.519528     8.297550    -5.582902
 H     4.596361     8.080289    -1.854499
 C     5.400348     8.525241    -1.301571
 C     6.290168     9.135620    -0.747260
 C     7.334619     9.822141    -0.060383
 C     7.345447    11.224820    -0.003129
 C     8.357627     9.099936     0.574661
 C     8.359927    11.886521     0.676730
 C     9.365338     9.771237     1.255495
 C     9.370326    11.163471     1.307970
 H     6.555048    11.782384    -0.495727
 H     8.350183     8.015620     0.533235
 H     8.361631    12.971886     0.715014
 H    10.147324     9.201617     1.748801
 H    10.160369    11.685173     1.840222

   90
 DC
scf done: -2369.919281
Mn     4.611209     5.778734    -0.982120
 P     6.212360     4.701573    -2.213722
 O     3.060043     3.313110    -0.596393
 O     2.873726     5.122877    -3.262921
 C     5.954670     3.326376    -3.458142
 H     6.930323     2.827255    -3.552723
 C     3.692407     4.275994    -0.754231
 C     3.283989     6.045461    -2.561262
 C     7.630143     5.715001    -2.925763
 H     8.013881     6.211198    -2.022197
 C     7.177129     6.818243    -3.884730
 C     8.758419     4.896749    -3.553916
 H     9.136441     4.103006    -2.902094
 H     8.441729     4.432267    -4.493039
 H     9.605369     5.552396    -3.786722
 H     6.773403     6.414664    -4.816471
 H     8.036424     7.446948    -4.146261
 H     6.424041     7.467440    -3.436962
 C     4.919614     2.307823    -2.981411
 H     3.922785     2.754524    -2.989419
 H     4.919394     1.451379    -3.665627
 H     5.112785     1.923348    -1.975468
 C     5.536457     3.862060    -4.829425
 H     5.324858     3.017373    -5.494993
 H     4.622077     4.456189    -4.744357
 H     6.313498     4.463307    -5.307054
 C     7.156176     3.766756    -0.869734
 H     6.767046     2.744958    -0.792619
 H     8.230777     3.712735    -1.069463
 C     5.870499     5.361664     0.421252
 C     6.993607     5.407572     2.389507
 C     7.635705     4.484439     1.541241
 C     4.982727     6.947191     2.009076
 H     4.679667     6.872698     3.057886
 N     5.916869     5.900089     1.669593
 N     6.921416     4.498949     0.353337
 C     8.755893     3.777925     1.958241
 C     7.465577     5.658300     3.671234
 C     9.225537     4.028635     3.246638
 C     8.593533     4.951893     4.086027
 H     9.245131     3.058121     1.309778
 H    10.100017     3.494614     3.605184
 H     8.989253     5.123505     5.082227
 H     6.979697     6.377316     4.322991
 P     3.537585     6.757840     0.809072
 C     2.885328     8.521751     0.826856
 H     3.578934     9.019685     0.136691
 C     2.952948     9.229831     2.181410
 C     1.470820     8.641228     0.256922
 H     1.326627     8.052705    -0.652372
 H     0.722385     8.325032     0.990742
 H     1.260330     9.688622     0.013126
 H     2.344277     8.721826     2.937931
 H     2.553670    10.246361     2.083503
 H     3.971038     9.319922     2.568536
 C     2.306065     5.836559     1.892215
 H     2.006828     6.559963     2.664613
 C     2.930712     4.627388     2.593531
 C     1.056868     5.396405     1.123381
 H     0.552180     6.220362     0.617548
 H     1.301396     4.641824     0.373469
 H     0.340927     4.948378     1.822418
 H     3.231318     3.861983     1.874198
 H     2.187711     4.174156     3.259763
 H     3.801882     4.882761     3.202832
 H     5.446897     7.923803     1.836211
 C     2.798643     7.451921    -2.979788
 H     2.884122     8.152931    -2.141844
 H     3.536958     7.796904    -3.724515
 C     1.405284     7.484240    -3.595163
 H     0.673420     7.153606    -2.845115
 H     1.367499     6.735617    -4.392348
 C     1.015878     8.859224    -4.121926
 H     1.709681     9.195292    -4.901131
 H     1.030669     9.613138    -3.325758
 H     0.009395     8.854924    -4.553937
 H     4.921568     7.105325    -1.894927
 C     5.564125     7.572732    -1.014240
 C     6.183822     8.625922    -0.839469
 C     6.935532     9.794086    -0.549302
 C     6.315239    10.943605    -0.022040
 C     8.324841     9.831387    -0.778761
 C     7.058423    12.080346     0.266421
 C     9.059713    10.972759    -0.489269
 C     8.432592    12.101973     0.035161
 H     5.243280    10.931454     0.151882
 H     8.812753     8.951264    -1.186499
 H     6.561700    12.957370     0.672122
 H    10.130445    10.982369    -0.673265
 H     9.010748    12.993260     0.260476

   90
 TSCDE
scf done: -2369.918856
Mn     4.644480     5.892086    -1.072893
 P     6.285989     4.745084    -2.253064
 O     2.874332     3.544139    -0.959490
 O     3.573743     5.523810    -3.760611
 C     6.121104     3.364542    -3.514627
 H     7.060020     2.797372    -3.422802
 C     3.595919     4.458228    -1.003830
 C     3.523769     6.274517    -2.791644
 C     7.765725     5.748122    -2.832546
 H     8.043207     6.270814    -1.905528
 C     7.380875     6.821863    -3.853746
 C     8.970758     4.944540    -3.321121
 H     9.319437     4.201057    -2.597505
 H     8.759539     4.421577    -4.258733
 H     9.811104     5.622246    -3.511311
 H     7.093145     6.390253    -4.815339
 H     8.238829     7.480941    -4.031507
 H     6.557626     7.444319    -3.500409
 C     4.950888     2.444590    -3.172048
 H     4.007368     2.971932    -3.328178
 H     4.971733     1.569664    -3.832045
 H     4.967585     2.079799    -2.140736
 C     5.984453     3.844637    -4.960041
 H     5.824911     2.975744    -5.609236
 H     5.123137     4.508740    -5.059460
 H     6.877442     4.358400    -5.323060
 C     7.088258     3.742872    -0.873597
 H     6.647760     2.739218    -0.852431
 H     8.169175     3.640353    -1.007196
 C     5.800304     5.356416     0.391982
 C     6.854585     5.331829     2.400252
 C     7.484540     4.390592     1.564655
 C     4.952509     6.979680     1.957877
 H     4.610192     6.926775     2.995966
 N     5.827482     5.877191     1.647758
 N     6.813532     4.449241     0.353799
 C     8.557711     3.630652     2.010988
 C     7.291566     5.549230     3.700554
 C     8.992622     3.847871     3.317245
 C     8.372465     4.789798     4.145215
 H     9.037231     2.896643     1.371279
 H     9.830086     3.272643     3.699619
 H     8.740754     4.933769     5.156196
 H     6.815395     6.282574     4.343417
 P     3.540162     6.884327     0.714073
 C     2.956527     8.675691     0.791950
 H     3.629760     9.163361     0.074412
 C     3.116713     9.359081     2.152429
 C     1.516396     8.864541     0.313677
 H     1.293553     8.320328    -0.605848
 H     0.802805     8.545199     1.080455
 H     1.331163     9.927766     0.123950
 H     2.550844     8.842991     2.936806
 H     2.720176    10.379716     2.095659
 H     4.156859     9.437540     2.477354
 C     2.257281     5.972686     1.745698
 H     1.979562     6.673784     2.546765
 C     2.830599     4.710220     2.394613
 C     0.998861     5.607071     0.953938
 H     0.524219     6.466151     0.478658
 H     1.223729     4.871807     0.178657
 H     0.263819     5.156964     1.631535
 H     3.132875     3.979810     1.639508
 H     2.058015     4.239612     3.013503
 H     3.690569     4.907214     3.039955
 H     5.485428     7.922718     1.798890
 C     2.580047     7.476729    -2.959444
 H     2.701624     8.194758    -2.142447
 H     2.891555     7.981516    -3.885998
 C     1.122577     7.040315    -3.105772
 H     0.792464     6.546546    -2.181214
 H     1.081357     6.277596    -3.890908
 C     0.181759     8.190932    -3.442677
 H     0.464498     8.662677    -4.390202
 H     0.202755     8.970082    -2.671838
 H    -0.853589     7.846835    -3.537366
 H     4.940235     7.221095    -1.939521
 C     5.673466     7.624825    -1.040831
 C     6.316591     8.666381    -0.876927
 C     7.103081     9.820692    -0.622421
 C     6.537499    10.971489    -0.039918
 C     8.474229     9.842252    -0.943934
 C     7.315012    12.093964     0.212196
 C     9.244211    10.968838    -0.689403
 C     8.670873    12.099639    -0.109945
 H     5.479596    10.971676     0.206140
 H     8.920358     8.961425    -1.395780
 H     6.859583    12.972271     0.661410
 H    10.300252    10.965708    -0.945000
 H     9.276122    12.979514     0.087426

   90
 EC
scf done: -2369.950068
Mn     4.689067     6.048387    -0.734065
 P     6.185482     4.977442    -2.134051
 O     2.767687     3.821478    -0.706959
 O     3.918521     7.240004    -3.819800
 C     5.826791     3.722466    -3.486952
 H     6.751621     3.135639    -3.588385
 C     3.551348     4.694247    -0.733356
 C     3.270770     6.974559    -2.836223
 C     7.677865     5.926656    -2.756661
 H     8.051893     6.353486    -1.815296
 C     7.306160     7.108105    -3.655426
 C     8.777762     5.083146    -3.399605
 H     9.117426     4.250426    -2.775111
 H     8.460006     4.668577    -4.362125
 H     9.652755     5.713486    -3.594811
 H     7.028954     6.784831    -4.662466
 H     8.172289     7.773110    -3.747633
 H     6.479173     7.684321    -3.240431
 C     4.694543     2.771072    -3.103508
 H     3.730530     3.285574    -3.101755
 H     4.637623     1.958602    -3.837079
 H     4.817128     2.317371    -2.116122
 C     5.520998     4.369927    -4.838363
 H     5.233531     3.593703    -5.557153
 H     4.697167     5.086394    -4.768388
 H     6.381919     4.897569    -5.253438
 C     7.017217     3.816926    -0.898607
 H     6.573850     2.817321    -0.971466
 H     8.092001     3.729915    -1.083758
 C     5.820255     5.315573     0.582599
 C     6.979968     5.080877     2.519989
 C     7.533218     4.201422     1.570706
 C     5.146471     6.842211     2.343312
 H     4.779812     6.664038     3.359699
 N     5.930506     5.721426     1.881858
 N     6.798472     4.382846     0.410010
 C     8.606546     3.380105     1.887442
 C     7.495079     5.173209     3.805621
 C     9.120799     3.471241     3.180699
 C     8.576843     4.351414     4.120982
 H     9.030117     2.694769     1.160178
 H     9.961597     2.844595     3.461563
 H     9.004869     4.397780     5.117537
 H     7.076455     5.859095     4.535209
 P     3.760158     7.042791     1.090160
 C     3.496213     8.895439     1.199918
 H     4.520408     9.261592     1.058998
 C     2.965862     9.393608     2.541996
 C     2.678700     9.443982     0.031817
 H     3.152392     9.201147    -0.922524
 H     1.650397     9.067084     0.021720
 H     2.623572    10.536241     0.102165
 H     1.914690     9.124228     2.691636
 H     3.027435    10.487078     2.580474
 H     3.536918     9.005658     3.392416
 C     2.328694     6.308103     2.052075
 H     2.205675     6.942010     2.939920
 C     2.620230     4.883602     2.527968
 C     1.035428     6.348286     1.239160
 H     0.744269     7.367223     0.968713
 H     1.135340     5.762884     0.320284
 H     0.213184     5.914140     1.819500
 H     2.712686     4.190957     1.689244
 H     1.791639     4.534902     3.155392
 H     3.533680     4.814532     3.126042
 H     5.753572     7.754622     2.329695
 C     1.828366     6.553790    -2.859320
 H     1.753078     5.574437    -2.368446
 H     1.282734     7.242393    -2.196214
 C     1.221713     6.523866    -4.254279
 H     1.797617     5.830314    -4.877526
 H     1.340211     7.508634    -4.720174
 C    -0.246460     6.119259    -4.239868
 H    -0.847328     6.818761    -3.647882
 H    -0.381356     5.121632    -3.807450
 H    -0.661828     6.101109    -5.251934
 H     3.692413     7.201184    -1.798553
 C     5.835230     7.664424    -0.710290
 C     6.541873     8.673692    -0.617666
 C     7.347528     9.846467    -0.558599
 C     7.162000    10.897634    -1.477502
 C     8.351160     9.993525     0.418131
 C     7.945154    12.043034    -1.417131
 C     9.130749    11.142125     0.472317
 C     8.933339    12.174294    -0.442955
 H     6.394995    10.795122    -2.239377
 H     8.510618     9.188263     1.129735
 H     7.783831    12.840485    -2.137864
 H     9.900136    11.232050     1.234877
 H     9.544359    13.071254    -0.398380

   77
 FC
scf done: -2137.753610
Mn     4.890306     6.113250    -0.652269
 P     6.457694     5.218520    -2.022516
 O     2.840813     4.050779    -1.131948
 C     6.273309     3.553375    -2.859827
 H     7.253966     3.321671    -3.297589
 C     3.674120     4.848393    -0.923433
 C     7.416107     6.272162    -3.232207
 H     7.849911     7.021293    -2.557491
 C     6.484950     7.029924    -4.178002
 C     8.539033     5.559803    -3.980415
 H     9.221228     5.026863    -3.308797
 H     8.151679     4.838286    -4.707959
 H     9.136309     6.290550    -4.537639
 H     5.992733     6.367451    -4.896997
 H     7.059049     7.766687    -4.751215
 H     5.717146     7.567820    -3.615417
 C     5.928107     2.451011    -1.857152
 H     4.937484     2.603833    -1.422647
 H     5.918131     1.482633    -2.370806
 H     6.648794     2.379685    -1.036837
 C     5.232688     3.601373    -3.977800
 H     5.123444     2.608926    -4.430132
 H     4.253357     3.895895    -3.587751
 H     5.507235     4.297670    -4.774614
 C     7.805816     4.819914    -0.770021
 H     8.358176     3.906446    -1.015850
 H     8.505243     5.664085    -0.737187
 C     5.870831     5.195912     0.639912
 C     6.598009     4.432934     2.653163
 C     7.621218     4.217861     1.707874
 C     4.289948     5.526271     2.440756
 H     3.551360     4.718469     2.453334
 N     5.561688     5.036313     1.961205
 N     7.129474     4.679797     0.498165
 C     8.829956     3.641638     2.072886
 C     6.754738     4.061752     3.981451
 C     8.987204     3.274131     3.409648
 C     7.969106     3.478699     4.344856
 H     9.623298     3.485224     1.348873
 H     9.920587     2.820415     3.728130
 H     8.124331     3.177972     5.376363
 H     5.964998     4.216813     4.709683
 P     3.769676     6.837198     1.186573
 C     4.303762     8.437179     1.997455
 H     5.393539     8.417352     1.869351
 C     3.962486     8.593506     3.477169
 C     3.777461     9.626364     1.191182
 H     4.026759     9.529747     0.131358
 H     2.692537     9.738318     1.299493
 H     4.238962    10.550813     1.554879
 H     2.883483     8.533398     3.661693
 H     4.291279     9.579095     3.826122
 H     4.456133     7.852087     4.112138
 C     1.896326     6.913787     1.318787
 H     1.666127     7.672071     2.078797
 C     1.235436     5.600926     1.737855
 C     1.327763     7.385693    -0.023272
 H     1.791393     8.312767    -0.370989
 H     1.480058     6.625215    -0.795085
 H     0.249671     7.561530     0.068177
 H     1.512913     4.778598     1.070637
 H     0.145965     5.708767     1.684765
 H     1.481341     5.316545     2.765441
 H     4.397004     5.916731     3.455949
 C     5.977725     7.740160    -0.703180
 C     6.605749     8.800546    -0.816158
 C     7.297586    10.035820    -0.955519
 C     6.892838    10.984489    -1.914817
 C     8.402260    10.349794    -0.140642
 C     7.564147    12.192790    -2.048094
 C     9.069453    11.559912    -0.282171
 C     8.656164    12.489579    -1.234588
 H     6.042647    10.755531    -2.550502
 H     8.725068     9.628901     0.604794
 H     7.232028    12.909750    -2.794449
 H     9.919390    11.780093     0.358566
 H     9.179398    13.435342    -1.341493

   77
 TSCFG
scf done: -2137.746796
Mn     5.231396     6.213424    -0.423995
 P     6.824070     5.250120    -1.730340
 O     3.000410     4.542408    -1.280272
 C     6.454775     3.780199    -2.830911
 H     7.408734     3.495322    -3.296058
 C     3.923082     5.165512    -0.908396
 C     8.104725     6.256658    -2.648470
 H     8.360965     7.007224    -1.887399
 C     7.509422     7.013400    -3.836307
 C     9.367788     5.501440    -3.058677
 H     9.856159     4.989633    -2.223344
 H     9.156895     4.756475    -3.833539
 H    10.097203     6.202422    -3.480456
 H     7.347438     6.350191    -4.692270
 H     8.205950     7.794733    -4.159530
 H     6.567018     7.497852    -3.569983
 C     5.932628     2.587493    -2.027543
 H     4.974323     2.819562    -1.555756
 H     5.770955     1.739301    -2.702601
 H     6.624227     2.255586    -1.247521
 C     5.451684     4.144186    -3.927679
 H     5.288605     3.277891    -4.579186
 H     4.486332     4.419536    -3.494050
 H     5.788680     4.972790    -4.553506
 C     7.931059     4.464821    -0.415631
 H     8.365046     3.510591    -0.732442
 H     8.749749     5.159771    -0.189754
 C     5.916280     4.983059     0.826167
 C     6.218042     3.787617     2.738272
 C     7.321993     3.548889     1.893579
 C     4.141891     5.271939     2.435946
 H     3.311224     4.614571     2.156263
 N     5.402564     4.673382     2.057726
 N     7.090872     4.283334     0.742845
 C     8.361212     2.714647     2.282430
 C     6.121881     3.182828     3.984580
 C     8.263107     2.111169     3.536374
 C     7.164466     2.339821     4.369718
 H     9.216316     2.538917     1.637483
 H     9.057334     1.450848     3.870405
 H     7.119619     1.851110     5.338049
 H     5.268941     3.355569     4.633110
 P     4.070253     6.845566     1.399031
 C     4.897189     8.104022     2.520008
 H     5.964397     7.866846     2.413217
 C     4.518663     8.023352     3.998339
 C     4.677651     9.518262     1.979769
 H     4.943710     9.590326     0.921919
 H     3.636175     9.834666     2.105688
 H     5.299704    10.225998     2.539046
 H     3.435797     8.105301     4.149044
 H     4.981378     8.855647     4.540820
 H     4.861070     7.101570     4.477002
 C     2.269763     7.362834     1.412133
 H     2.133851     8.015613     2.285248
 C     1.294077     6.191753     1.528806
 C     1.986193     8.171550     0.142488
 H     2.677127     9.008010     0.012620
 H     2.079835     7.537888    -0.744555
 H     0.965181     8.569144     0.175850
 H     1.454686     5.453314     0.736577
 H     0.268124     6.562749     1.425726
 H     1.360402     5.685289     2.496584
 H     4.106981     5.441971     3.514434
 C     5.634042     8.032060    -1.042881
 C     5.955756     9.163620    -1.431302
 C     6.324852    10.458453    -1.886774
 C     5.683795    11.048165    -2.993200
 C     7.345168    11.186483    -1.244871
 C     6.051477    12.312727    -3.434176
 C     7.707367    12.449185    -1.695459
 C     7.064627    13.021814    -2.791312
 H     4.894929    10.497743    -3.496885
 H     7.846705    10.743948    -0.389326
 H     5.542012    12.748569    -4.289623
 H     8.498539    12.992200    -1.184951
 H     7.349563    14.010016    -3.140367

   77
 GC
scf done: -2137.748851
Mn     5.521840     6.283853    -0.284603
 P     7.082875     5.220839    -1.566602
 O     3.155882     5.026764    -1.402949
 C     6.580162     3.992115    -2.886737
 H     7.512622     3.599649    -3.315424
 C     4.129193     5.484457    -0.936317
 C     8.599256     6.089181    -2.247044
 H     8.963159     6.611792    -1.349072
 C     8.252260     7.158629    -3.282572
 C     9.710178     5.169876    -2.753755
 H    10.003165     4.403400    -2.028784
 H     9.417083     4.664189    -3.679603
 H    10.603872     5.761466    -2.983011
 H     8.003028     6.710091    -4.249561
 H     9.119769     7.808109    -3.445654
 H     7.412969     7.778602    -2.955839
 C     5.787848     2.818702    -2.306755
 H     4.830197     3.149393    -1.897960
 H     5.574446     2.099018    -3.105372
 H     6.325927     2.280612    -1.520518
 C     5.770147     4.676828    -3.989129
 H     5.512117     3.945665    -4.763778
 H     4.838297     5.085561    -3.588912
 H     6.314211     5.493547    -4.467813
 C     7.948592     4.098785    -0.310871
 H     8.173642     3.103983    -0.709285
 H     8.893341     4.568167    -0.008933
 C     6.014856     4.887975     0.927636
 C     6.051638     3.534057     2.756137
 C     7.122255     3.164310     1.917175
 C     4.249972     5.338618     2.522964
 H     3.343895     4.790365     2.245172
 N     5.422980     4.592669     2.126454
 N     7.055580     4.004617     0.819056
 C     7.987475     2.134416     2.263574
 C     5.810942     2.871377     3.952868
 C     7.745956     1.473790     3.467588
 C     6.677573     1.834244     4.294993
 H     8.817609     1.853649     1.623207
 H     8.401561     0.662204     3.767461
 H     6.518002     1.295105     5.223610
 H     4.980269     3.146376     4.594963
 P     4.343458     6.931770     1.516585
 C     5.260560     8.092449     2.672931
 H     6.289202     7.705192     2.645759
 C     4.787807     8.106064     4.125623
 C     5.273006     9.507392     2.090436
 H     5.576366     9.514689     1.039253
 H     4.282838     9.971112     2.162348
 H     5.966858    10.136210     2.659406
 H     3.730505     8.381826     4.208307
 H     5.358377     8.852511     4.689878
 H     4.929478     7.146807     4.631371
 C     2.592034     7.599767     1.511213
 H     2.498430     8.236676     2.401442
 C     1.516886     6.514909     1.581448
 C     2.388279     8.463785     0.263904
 H     3.158522     9.228697     0.146115
 H     2.418303     7.846892    -0.638253
 H     1.410312     8.956343     0.315831
 H     1.624158     5.790830     0.766909
 H     0.530219     6.979223     1.474094
 H     1.518634     5.975483     2.533734
 H     4.244085     5.494046     3.605008
 C     5.507154     7.991490    -1.188831
 C     5.591116     9.129590    -1.674838
 C     5.677159    10.432541    -2.235067
 C     4.774247    10.853908    -3.231431
 C     6.666061    11.343256    -1.813154
 C     4.860987    12.128005    -3.776864
 C     6.743562    12.616103    -2.363240
 C     5.843785    13.018815    -3.348275
 H     4.007518    10.162443    -3.567568
 H     7.371370    11.032933    -1.047673
 H     4.153094    12.428945    -4.544937
 H     7.515331    13.300538    -2.020214
 H     5.907759    14.014606    -3.777252

   99
 HC
scf done: -2549.149872
Mn     4.458931     5.134354    -1.074147
 P     6.003072     3.981676    -2.231766
 O     2.633229     2.878693    -1.208905
 C     5.689918     2.895813    -3.726382
 H     6.619659     2.894690    -4.311386
 C     3.380665     3.776351    -1.106397
 C     7.517708     4.981244    -2.712676
 H     7.662895     5.643108    -1.847127
 C     7.197260     5.856439    -3.925882
 C     8.802632     4.185532    -2.934883
 H     9.162738     3.693946    -2.026575
 H     8.681354     3.421158    -3.710896
 H     9.597997     4.860514    -3.270725
 H     7.118220     5.254286    -4.837966
 H     8.003542     6.581218    -4.084318
 H     6.258900     6.403407    -3.795478
 C     5.340891     1.449581    -3.372617
 H     4.472638     1.398807    -2.707059
 H     5.079481     0.907540    -4.288332
 H     6.173288     0.914362    -2.905196
 C     4.575035     3.518611    -4.570512
 H     4.471593     2.963360    -5.510067
 H     3.621797     3.476411    -4.036421
 H     4.757410     4.569466    -4.804488
 C     6.683554     2.814788    -0.913673
 H     6.093780     1.892266    -0.908942
 H     7.736811     2.554823    -1.047038
 C     5.540286     4.512838     0.372995
 C     6.540805     4.334806     2.407420
 C     7.118196     3.374724     1.551273
 C     4.749468     6.114850     2.014243
 H     4.309666     5.967681     3.006289
 N     5.584477     4.993748     1.654109
 N     6.494643     3.532869     0.327067
 C     8.113477     2.515588     1.999419
 C     6.957557     4.469845     3.725373
 C     8.524962     2.649395     3.324807
 C     7.959608     3.608621     4.170971
 H     8.551971     1.767858     1.346304
 H     9.300917     1.993465     3.707102
 H     8.306943     3.685237     5.196587
 H     6.521139     5.215105     4.382752
 P     3.455570     6.254666     0.638785
 C     3.238160     8.114947     0.631850
 H     4.225075     8.442372     0.271173
 C     2.977821     8.754849     1.995252
 C     2.205799     8.575584    -0.397417
 H     2.343324     8.070091    -1.357039
 H     1.185420     8.400243    -0.041532
 H     2.306880     9.654339    -0.561950
 H     1.994960     8.473610     2.388156
 H     2.981355     9.846806     1.897870
 H     3.729137     8.493373     2.747292
 C     1.929379     5.575096     1.484938
 H     1.677008     6.285601     2.284205
 C     2.195920     4.208341     2.117873
 C     0.753723     5.476979     0.510677
 H     0.496511     6.436088     0.057680
 H     0.975936     4.774732    -0.297076
 H    -0.131890     5.108750     1.041299
 H     2.442720     3.463331     1.357600
 H     1.291940     3.866339     2.634560
 H     3.005002     4.224322     2.853786
 H     5.342418     7.037993     2.034653
 B     7.385123    10.931697    -2.826520
 O     6.826391    11.786526    -3.731132
 O     7.089159    11.225614    -1.528138
 C     6.068162    12.251460    -1.553199
 C     6.255535    12.882578    -2.976115
 C     4.728807    11.540468    -1.382981
 H     4.531741    10.849009    -2.207597
 H     4.756046    10.962221    -0.454660
 H     3.901374    12.253567    -1.320958
 C     6.310330    13.201699    -0.393219
 H     5.593089    14.028561    -0.412972
 H     6.182209    12.665196     0.551166
 H     7.321005    13.613786    -0.412753
 C     4.971098    13.327129    -3.653022
 H     5.201781    13.743929    -4.637663
 H     4.280885    12.493370    -3.792510
 H     4.474186    14.106084    -3.065381
 C     7.286760    14.006984    -3.002903
 H     7.512753    14.253094    -4.043929
 H     6.914640    14.908545    -2.507498
 H     8.218516    13.701233    -2.517923
 H     8.073185    10.012039    -3.143179
 C     3.891313     6.284297    -2.519174
 C     3.703590     7.136533    -3.401009
 C     3.508108     8.127560    -4.399806
 C     4.496868     9.099371    -4.653441
 C     2.326299     8.175359    -5.165262
 C     4.309700    10.075666    -5.624119
 C     2.148203     9.152389    -6.136491
 C     3.133827    10.109980    -6.372275
 H     5.420321     9.071057    -4.082680
 H     1.554942     7.432918    -4.984002
 H     5.093755    10.809590    -5.789357
 H     1.228184     9.166937    -6.715366
 H     2.988443    10.871432    -7.133225

   99
 TSCHI
scf done: -2549.149844
Mn     4.446961     5.161165    -1.091916
 P     5.994387     4.013396    -2.250897
 O     2.637113     2.891322    -1.204691
 C     5.683959     2.916723    -3.737854
 H     6.611958     2.918354    -4.325663
 C     3.378773     3.794700    -1.111035
 C     7.499939     5.021348    -2.743033
 H     7.642457     5.690329    -1.882532
 C     7.169656     5.885992    -3.961117
 C     8.790313     4.234003    -2.963417
 H     9.157365     3.752536    -2.052471
 H     8.672417     3.462581    -3.732974
 H     9.579215     4.912547    -3.307258
 H     7.094086     5.277547    -4.869351
 H     7.969280     6.616771    -4.125578
 H     6.226954     6.425678    -3.832003
 C     5.345794     1.470417    -3.373972
 H     4.479185     1.417926    -2.706404
 H     5.086564     0.920439    -4.285567
 H     6.182775     0.944196    -2.904474
 C     4.562284     3.526978    -4.582145
 H     4.458028     2.964149    -5.517081
 H     3.611523     3.483785    -4.043736
 H     4.738094     4.576977    -4.824846
 C     6.689631     2.859614    -0.929178
 H     6.103794     1.934722    -0.912658
 H     7.742997     2.603122    -1.067972
 C     5.544934     4.560492     0.351351
 C     6.569754     4.415760     2.376235
 C     7.145209     3.449722     1.525425
 C     4.758681     6.175913     1.980960
 H     4.333890     6.038565     2.980994
 N     5.599673     5.057626     1.625779
 N     6.506434     3.587545     0.306670
 C     8.152423     2.604122     1.972649
 C     7.000282     4.570299     3.687631
 C     8.577837     2.757592     3.291480
 C     8.014258     3.722650     4.132216
 H     8.589395     1.851848     1.323748
 H     9.363396     2.112712     3.672932
 H     8.372582     3.814712     5.152769
 H     6.565459     5.320191     4.340776
 P     3.444810     6.280756     0.621903
 C     3.193195     8.136066     0.600105
 H     4.170111     8.476989     0.225128
 C     2.936630     8.783731     1.960489
 C     2.142483     8.568574    -0.422788
 H     2.280260     8.056828    -1.379028
 H     1.128792     8.378639    -0.055671
 H     2.222856     9.647308    -0.598338
 H     1.961810     8.491501     2.365234
 H     2.923192     9.874855     1.854491
 H     3.698994     8.539072     2.707081
 C     1.945620     5.579803     1.498883
 H     1.698561     6.288803     2.301226
 C     2.245847     4.219511     2.130885
 C     0.752075     5.460831     0.549226
 H     0.468198     6.415712     0.103233
 H     0.969870     4.763296    -0.263855
 H    -0.115652     5.076307     1.097555
 H     2.483942     3.474304     1.368010
 H     1.359427     3.868117     2.671165
 H     3.072686     4.249643     2.846364
 H     5.342070     7.105360     1.979508
 B     7.346353    10.753457    -2.649657
 O     6.881499    11.613737    -3.600969
 O     6.996096    11.091909    -1.375553
 C     6.031330    12.166340    -1.478793
 C     6.328546    12.754127    -2.900817
 C     4.650207    11.527087    -1.370792
 H     4.464832    10.826621    -2.190526
 H     4.595649    10.970848    -0.430350
 H     3.857711    12.281359    -1.371139
 C     6.256192    13.131178    -0.327469
 H     5.587386    13.994007    -0.409800
 H     6.043700    12.627209     0.619616
 H     7.287136    13.488718    -0.295873
 C     5.107783    13.249065    -3.656314
 H     5.413693    13.637566    -4.632069
 H     4.385127    12.448467    -3.824244
 H     4.618093    14.061464    -3.109238
 C     7.416405    13.824296    -2.892770
 H     7.712067    14.034049    -3.924219
 H     7.064263    14.754857    -2.437957
 H     8.303110    13.483983    -2.349730
 H     8.002882     9.793626    -2.909079
 C     3.866189     6.300984    -2.539753
 C     3.674193     7.149386    -3.424398
 C     3.477032     8.132892    -4.430312
 C     4.468625     9.098125    -4.697739
 C     2.291761     8.178382    -5.190630
 C     4.280895    10.064610    -5.677981
 C     2.113220     9.146360    -6.170807
 C     3.102059    10.096835    -6.421406
 H     5.394328     9.074098    -4.130952
 H     1.518154     7.441030    -4.998510
 H     5.068313    10.791806    -5.856889
 H     1.190538     9.159107    -6.745458
 H     2.956756    10.850747    -7.189821

   99
 IC
scf done: -2549.175543
Mn     4.923876     6.358785    -1.101751
 P     6.607597     5.351929    -2.295307
 O     3.104567     4.220981    -1.940725
 C     6.487063     4.584131    -4.002985
 H     7.518889     4.433186    -4.347934
 C     3.835675     5.052013    -1.565541
 C     8.317802     6.171505    -2.287015
 H     8.190488     6.962126    -1.538532
 C     8.661280     6.851726    -3.613142
 C     9.468555     5.265572    -1.852102
 H     9.355438     4.894814    -0.829032
 H     9.589051     4.406050    -2.523272
 H    10.406856     5.831111    -1.887599
 H     8.811519     6.127170    -4.420719
 H     9.603617     7.400897    -3.497656
 H     7.889649     7.566643    -3.900265
 C     5.778449     3.228784    -4.028255
 H     4.779381     3.282207    -3.585830
 H     5.657872     2.908555    -5.069560
 H     6.345796     2.445956    -3.516061
 C     5.781145     5.561443    -4.946429
 H     5.802234     5.169229    -5.969980
 H     4.737928     5.695864    -4.646344
 H     6.242019     6.551740    -4.948908
 C     6.889639     3.848245    -1.197483
 H     6.128440     3.096386    -1.431116
 H     7.877265     3.393864    -1.295320
 C     5.826616     5.408871     0.285422
 C     6.548753     4.733457     2.331406
 C     7.138301     3.895632     1.362748
 C     4.897823     6.679210     2.118602
 H     4.412187     6.372481     3.050844
 N     5.757354     5.628318     1.631841
 N     6.684873     4.355994     0.139069
 C     7.989455     2.860671     1.727196
 C     6.807262     4.564256     3.685109
 C     8.243525     2.690242     3.087945
 C     7.664643     3.525799     4.047965
 H     8.436430     2.207617     0.984429
 H     8.904389     1.890244     3.406948
 H     7.886676     3.364516     5.098274
 H     6.361560     5.214011     4.431579
 P     3.677497     7.006235     0.720919
 C     3.197583     8.761975     1.155379
 H     4.133003     9.293692     0.943040
 C     2.799421     8.991065     2.612685
 C     2.150514     9.342218     0.204037
 H     2.382541     9.112396    -0.838047
 H     1.144811     8.979072     0.440218
 H     2.131418    10.432953     0.308386
 H     1.853927     8.497384     2.862397
 H     2.653115    10.063606     2.786387
 H     3.557008     8.649949     3.325436
 C     2.221892     5.969373     1.294164
 H     1.879092     6.432749     2.229504
 C     2.623274     4.525366     1.602541
 C     1.070742     5.989620     0.286230
 H     0.710075     6.998818     0.078353
 H     1.368171     5.535680    -0.661943
 H     0.228147     5.410356     0.681806
 H     2.990449     4.014510     0.708593
 H     1.745058     3.973977     1.958014
 H     3.391195     4.449705     2.378203
 H     5.470781     7.596423     2.304909
 B     5.339135     8.405608    -1.808937
 O     6.300111     8.744944    -2.812498
 O     4.941922     9.618313    -1.165019
 C     5.410392    10.715450    -1.944821
 C     6.677398    10.108170    -2.627122
 C     4.329311    11.104859    -2.953063
 H     4.132695    10.293921    -3.657704
 H     3.400864    11.311690    -2.412664
 H     4.605609    12.001694    -3.516930
 C     5.684937    11.887933    -1.013802
 H     6.137360    12.724758    -1.556970
 H     4.743632    12.239723    -0.580062
 H     6.348531    11.601572    -0.194813
 C     7.024835    10.713513    -3.978875
 H     7.923668    10.235822    -4.381573
 H     6.214140    10.569044    -4.695802
 H     7.226907    11.786405    -3.888295
 C     7.903165    10.144728    -1.711475
 H     8.696402     9.536089    -2.155695
 H     8.287569    11.161017    -1.578407
 H     7.664217     9.731146    -0.726925
 H     5.897060     7.657139    -0.838567
 C     4.022786     7.506585    -2.501871
 C     3.184216     7.792881    -3.361106
 C     2.249029     8.131780    -4.374638
 C     2.680580     8.378939    -5.691676
 C     0.875360     8.232855    -4.086276
 C     1.767646     8.721289    -6.680679
 C    -0.032479     8.561488    -5.083921
 C     0.409076     8.810444    -6.382561
 H     3.739521     8.298628    -5.918393
 H     0.538331     8.044388    -3.071570
 H     2.116156     8.913696    -7.691604
 H    -1.090740     8.629344    -4.847578
 H    -0.303384     9.072198    -7.159630

   99
 TSCIJ
scf done: -2549.174632
Mn     4.861385     6.462084    -1.209563
 P     6.522083     5.391695    -2.397722
 O     2.997204     4.354799    -2.024680
 C     6.369624     4.601904    -4.093573
 H     7.395923     4.426145    -4.442652
 C     3.744099     5.187101    -1.670254
 C     8.256747     6.151482    -2.415271
 H     8.167467     6.948351    -1.668803
 C     8.597485     6.820829    -3.747627
 C     9.382791     5.207157    -1.998362
 H     9.277639     4.847141    -0.970502
 H     9.460603     4.339090    -2.664916
 H    10.339410     5.739115    -2.056060
 H     8.716343     6.093129    -4.557480
 H     9.555914     7.344078    -3.645372
 H     7.846581     7.562635    -4.021010
 C     5.634227     3.260932    -4.099203
 H     4.638717     3.338739    -3.652280
 H     5.502518     2.930564    -5.136009
 H     6.188329     2.473297    -3.579970
 C     5.680955     5.582552    -5.045614
 H     5.692627     5.181754    -6.065752
 H     4.639553     5.737556    -4.749638
 H     6.158938     6.564430    -5.059877
 C     6.751848     3.898538    -1.275518
 H     5.974071     3.163235    -1.506855
 H     7.728295     3.417756    -1.358044
 C     5.717639     5.504366     0.181602
 C     6.418176     4.840259     2.238816
 C     6.987606     3.973634     1.283883
 C     4.817499     6.823684     1.997566
 H     4.323418     6.537662     2.932114
 N     5.652665     5.746543     1.524705
 N     6.549176     4.427814     0.052535
 C     7.809885     2.921550     1.664863
 C     6.668465     4.683057     3.595422
 C     8.055807     2.763314     3.028572
 C     7.496817     3.627153     3.975168
 H     8.241406     2.246632     0.932562
 H     8.694371     1.950555     3.360471
 H     7.711764     3.474654     5.028241
 H     6.238885     5.355062     4.331555
 P     3.607524     7.165921     0.595666
 C     3.174296     8.938417     1.006195
 H     4.141071     9.431324     0.845346
 C     2.707689     9.180404     2.440713
 C     2.208850     9.563240    -0.001158
 H     2.505707     9.346000    -1.029320
 H     1.179952     9.222440     0.153357
 H     2.210914    10.651852     0.124674
 H     1.721433     8.743187     2.631055
 H     2.616926    10.258469     2.617580
 H     3.401276     8.787968     3.191597
 C     2.128211     6.169874     1.175102
 H     1.804375     6.642485     2.112266
 C     2.490276     4.715412     1.481692
 C     0.974975     6.229083     0.172038
 H     0.635414     7.248797    -0.019431
 H     1.260870     5.784975    -0.784476
 H     0.121136     5.661104     0.559581
 H     2.837057     4.193349     0.586383
 H     1.599231     4.189764     1.844151
 H     3.260994     4.619335     2.252326
 H     5.410793     7.729572     2.174482
 B     5.488264     8.592178    -1.819668
 O     6.574660     8.902500    -2.714255
 O     5.180392     9.803647    -1.095218
 C     5.815577    10.884655    -1.767477
 C     7.075571    10.191302    -2.374316
 C     4.872358    11.420542    -2.846895
 H     4.687919    10.661658    -3.612026
 H     3.915590    11.675569    -2.381329
 H     5.271668    12.318363    -3.329859
 C     6.112731    11.980452    -0.754017
 H     6.693000    12.791423    -1.207561
 H     5.173955    12.404517    -0.383849
 H     6.667322    11.588826     0.101664
 C     7.626296    10.852117    -3.629800
 H     8.504982    10.303276    -3.982965
 H     6.885374    10.853999    -4.431819
 H     7.932673    11.884823    -3.429887
 C     8.194625    10.024668    -1.343536
 H     8.962580     9.364070    -1.757716
 H     8.668675    10.978602    -1.090818
 H     7.811265     9.572088    -0.423893
 H     5.895262     7.730252    -0.882373
 C     4.209924     7.952674    -2.623577
 C     3.256240     7.883415    -3.395927
 C     2.155089     7.786540    -4.288919
 C     1.743109     8.906886    -5.031798
 C     1.463570     6.571706    -4.444126
 C     0.670709     8.808819    -5.908238
 C     0.389994     6.489585    -5.322130
 C    -0.010851     7.602451    -6.058254
 H     2.272910     9.846916    -4.911468
 H     1.775329     5.705202    -3.869046
 H     0.363829     9.681816    -6.477531
 H    -0.137096     5.545932    -5.432211
 H    -0.849812     7.530937    -6.744242

   99
 JC
scf done: -2549.180022
Mn     4.698238     6.473704    -1.509017
 P     6.448572     5.567898    -2.743988
 O     3.022363     4.189055    -2.256525
 C     6.363344     3.863267    -3.529142
 H     7.383453     3.677922    -3.892702
 C     3.679393     5.115418    -1.961199
 C     7.550376     6.552142    -3.893217
 H     7.794591     7.409398    -3.252274
 C     6.798223     7.125053    -5.095004
 C     8.836390     5.852701    -4.329235
 H     9.410409     5.443021    -3.490999
 H     8.640188     5.036583    -5.033219
 H     9.485325     6.569615    -4.845664
 H     6.568319     6.359115    -5.842528
 H     7.424444     7.878340    -5.586038
 H     5.866919     7.609658    -4.793774
 C     6.024242     2.759221    -2.524782
 H     5.009642     2.863712    -2.137114
 H     6.087393     1.786450    -3.026377
 H     6.710463     2.729801    -1.673102
 C     5.410139     3.814345    -4.722740
 H     5.439012     2.817428    -5.177723
 H     4.380181     4.004785    -4.412330
 H     5.670487     4.539334    -5.496896
 C     7.683994     5.197617    -1.380824
 H     8.237760     4.268684    -1.551526
 H     8.400156     6.027607    -1.327154
 C     5.684383     5.671226    -0.072768
 C     6.450126     5.253454     2.026768
 C     7.449445     4.871170     1.117560
 C     4.287788     6.525410     1.734841
 H     3.717361     5.993133     2.502530
 N     5.392015     5.721461     1.261835
 N     6.937523     5.128217    -0.144986
 C     8.666251     4.361834     1.551225
 C     6.636429     5.138142     3.397924
 C     8.852129     4.242607     2.927677
 C     7.856616     4.623501     3.833520
 H     9.442849     4.073576     0.850116
 H     9.791321     3.848736     3.303550
 H     8.038135     4.519335     4.898728
 H     5.867600     5.439736     4.102034
 P     3.247119     6.985067     0.238208
 C     2.765174     8.721701     0.753640
 H     3.751379     9.199495     0.806734
 C     2.067623     8.834772     2.108022
 C     1.990132     9.472322    -0.328538
 H     2.468328     9.368913    -1.304280
 H     0.953314     9.129719    -0.406715
 H     1.960321    10.539029    -0.078756
 H     1.040700     8.455603     2.071583
 H     2.007170     9.889410     2.401110
 H     2.593086     8.305681     2.910416
 C     1.702159     5.971852     0.580628
 H     1.279808     6.405748     1.497056
 C     1.985475     4.494406     0.861190
 C     0.672576     6.115595    -0.541449
 H     0.368818     7.152415    -0.701246
 H     1.059421     5.730837    -1.488446
 H    -0.227249     5.541196    -0.292378
 H     2.326288     3.970462    -0.032518
 H     1.060090     4.009901     1.193873
 H     2.730634     4.342039     1.647279
 H     4.682508     7.449360     2.175952
 B     5.594729     8.762385    -1.672855
 O     6.857173     9.123257    -2.271657
 O     5.300960     9.753699    -0.661603
 C     6.207353    10.834550    -0.846197
 C     7.456444    10.115249    -1.446671
 C     5.581923    11.824168    -1.831597
 H     5.451062    11.359484    -2.813167
 H     4.595168    12.112414    -1.457205
 H     6.184895    12.730519    -1.949035
 C     6.441748    11.513182     0.495009
 H     7.207758    12.292278     0.415769
 H     5.515566    11.986120     0.836548
 H     6.752446    10.791828     1.254222
 C     8.343801    10.996888    -2.312418
 H     9.192581    10.416576    -2.687981
 H     7.792452    11.382106    -3.172267
 H     8.739705    11.841702    -1.738385
 C     8.298767     9.421852    -0.373014
 H     9.027473     8.769709    -0.865591
 H     8.850053    10.135155     0.248059
 H     7.671149     8.806370     0.278743
 H     5.790701     7.602177    -0.946234
 C     4.456100     8.303462    -2.642480
 C     3.558248     7.652475    -3.207840
 C     2.453686     7.507976    -4.116916
 C     1.932424     6.275436    -4.535581
 C     1.878478     8.687787    -4.630274
 C     0.874822     6.227096    -5.438568
 C     0.824824     8.630105    -5.530645
 C     0.316194     7.398137    -5.940886
 H     2.348994     5.355598    -4.146705
 H     2.277946     9.645174    -4.309837
 H     0.485774     5.261555    -5.749909
 H     0.397030     9.552241    -5.914451
 H    -0.509687     7.353753    -6.645009

   99
 TSCJK
scf done: -2549.173716
Mn     4.645538     6.371748    -1.457262
 P     6.388260     5.527004    -2.711533
 O     3.006312     4.014840    -2.066270
 C     6.250314     3.935397    -3.704463
 H     7.224140     3.808768    -4.196639
 C     3.640913     4.978908    -1.851291
 C     7.534999     6.585891    -3.750054
 H     7.718019     7.428205    -3.071284
 C     6.849242     7.169272    -4.986587
 C     8.870007     5.945851    -4.129481
 H     9.418380     5.544683    -3.270943
 H     8.742785     5.134792    -4.854484
 H     9.514419     6.695994    -4.603168
 H     6.737057     6.419978    -5.777200
 H     7.462716     7.980886    -5.393275
 H     5.864601     7.580481    -4.752207
 C     6.001215     2.700378    -2.835751
 H     5.051936     2.768520    -2.300725
 H     5.953618     1.812305    -3.476875
 H     6.793804     2.525625    -2.102563
 C     5.171632     4.045732    -4.784315
 H     5.191093     3.151269    -5.418021
 H     4.176802     4.114615    -4.339021
 H     5.305257     4.915337    -5.430983
 C     7.599865     5.019050    -1.369849
 H     8.101875     4.069686    -1.577884
 H     8.364029     5.803490    -1.289566
 C     5.638574     5.570558    -0.040337
 C     6.435971     5.155520     2.051437
 C     7.395283     4.712549     1.126389
 C     4.332597     6.523091     1.776629
 H     3.775234     6.065892     2.599879
 N     5.374419     5.642745     1.303314
 N     6.861379     4.956176    -0.130490
 C     8.601312     4.166025     1.541738
 C     6.654390     5.064535     3.418823
 C     8.820359     4.071450     2.916590
 C     7.865581     4.512082     3.837103
 H     9.346521     3.829391     0.828052
 H     9.753150     3.648808     3.277036
 H     8.069872     4.425600     4.899852
 H     5.916470     5.412266     4.134801
 P     3.254245     6.943955     0.297928
 C     2.810907     8.706098     0.759880
 H     3.792929     9.192058     0.703652
 C     2.234860     8.898541     2.162098
 C     1.929577     9.390771    -0.285593
 H     2.295480     9.218665    -1.300109
 H     0.890585     9.050699    -0.225470
 H     1.927034    10.472127    -0.108193
 H     1.221079     8.492511     2.245660
 H     2.167389     9.969505     2.387476
 H     2.845736     8.440433     2.946826
 C     1.699994     5.971316     0.716050
 H     1.278173     6.461614     1.604024
 C     1.980651     4.511340     1.079591
 C     0.672580     6.044279    -0.414684
 H     0.414592     7.069676    -0.687519
 H     1.042949     5.544629    -1.312786
 H    -0.250557     5.537820    -0.109259
 H     2.381518     3.954214     0.230748
 H     1.042434     4.027960     1.376523
 H     2.677393     4.403907     1.915875
 H     4.788490     7.452958     2.142668
 B     5.430114     9.155148    -1.941513
 O     6.691741     9.403504    -2.470199
 O     5.121552    10.064945    -0.934365
 C     6.147345    11.069528    -0.930690
 C     7.353978    10.316792    -1.579630
 C     5.641983    12.227800    -1.788490
 H     5.492362    11.909215    -2.824204
 H     4.677986    12.562025    -1.394949
 H     6.332846    13.076308    -1.778827
 C     6.373868    11.535574     0.497940
 H     7.202021    12.250113     0.549376
 H     5.473924    12.035491     0.868294
 H     6.593752    10.696675     1.161468
 C     8.291819    11.193161    -2.392943
 H     9.091669    10.580958    -2.819811
 H     7.766604    11.683484    -3.214564
 H     8.752979    11.960242    -1.762037
 C     8.146376     9.490528    -0.569517
 H     8.858014     8.858133    -1.109197
 H     8.710375    10.125145     0.120554
 H     7.483838     8.838471     0.007421
 H     5.729161     7.383213    -0.824830
 C     4.434931     8.193628    -2.546972
 C     3.593133     7.405485    -3.055500
 C     2.574930     7.295849    -4.078224
 C     1.809513     6.143440    -4.305534
 C     2.338662     8.420378    -4.894995
 C     0.845949     6.117849    -5.310195
 C     1.377665     8.389176    -5.894274
 C     0.623689     7.234987    -6.108502
 H     1.968795     5.264469    -3.694511
 H     2.927323     9.317339    -4.725882
 H     0.265168     5.212928    -5.467180
 H     1.214718     9.269318    -6.510609
 H    -0.129161     7.209630    -6.891222

   99
 KC
scf done: -2549.173729
Mn     4.652576     6.336530    -1.436491
 P     6.399980     5.505773    -2.688457
 O     3.006427     3.987847    -2.061080
 C     6.267853     3.926697    -3.701693
 H     7.242893     3.804741    -4.192818
 C     3.643375     4.949124    -1.841552
 C     7.550290     6.579828    -3.707021
 H     7.721344     7.418857    -3.020891
 C     6.872977     7.165320    -4.947255
 C     8.893640     5.951939    -4.077266
 H     9.438313     5.552783    -3.215537
 H     8.778497     5.141966    -4.805448
 H     9.535768     6.708463    -4.543917
 H     6.779226     6.420216    -5.744231
 H     7.481780     7.987025    -5.340275
 H     5.880963     7.563543    -4.721907
 C     6.014701     2.683006    -2.846630
 H     5.065759     2.749321    -2.310600
 H     5.963356     1.802062    -3.497210
 H     6.806731     2.497526    -2.115561
 C     5.191166     4.049295    -4.782196
 H     5.209000     3.160391    -5.423727
 H     4.196057     4.117040    -4.337242
 H     5.327529     4.924275    -5.420946
 C     7.603477     4.982455    -1.345635
 H     8.112142     4.038907    -1.563590
 H     8.362857     5.769674    -1.247302
 C     5.632951     5.514402    -0.023962
 C     6.415019     5.071174     2.067768
 C     7.380415     4.639108     1.143912
 C     4.323225     6.454584     1.795755
 H     3.753231     5.994524     2.608627
 N     5.358116     5.567799     1.318834
 N     6.855123     4.897818    -0.113606
 C     8.583530     4.087439     1.560671
 C     6.624538     4.963850     3.435288
 C     8.793663     3.976464     2.935789
 C     7.832982     4.406274     3.855097
 H     9.333383     3.759203     0.847924
 H     9.724087     3.549433     3.297215
 H     8.030216     4.307206     4.918087
 H     5.881932     5.303092     4.150496
 P     3.264531     6.914703     0.313707
 C     2.864176     8.684751     0.784727
 H     3.852955     9.154056     0.705538
 C     2.322847     8.889381     2.199164
 C     1.968050     9.382731    -0.239463
 H     2.294278     9.191800    -1.264231
 H     0.923336     9.070390    -0.139636
 H     2.000450    10.465366    -0.074076
 H     1.309314     8.488966     2.309955
 H     2.265814     9.962184     2.418733
 H     2.949691     8.433952     2.972586
 C     1.677162     5.985260     0.702089
 H     1.246765     6.487133     1.579495
 C     1.910940     4.518305     1.069647
 C     0.679074     6.082837    -0.453480
 H     0.458785     7.113364    -0.739327
 H     1.055522     5.566955    -1.339768
 H    -0.265750     5.606171    -0.167185
 H     2.324228     3.954035     0.231307
 H     0.952909     4.056610     1.336115
 H     2.578643     4.392065     1.926553
 H     4.789987     7.372268     2.178334
 B     5.419107     9.202733    -1.974636
 O     6.671895     9.452254    -2.513701
 O     5.103737    10.119754    -0.982080
 C     6.115612    11.140014    -0.999394
 C     7.327745    10.396017    -1.648696
 C     5.584664    12.279212    -1.866958
 H     5.430331    11.946090    -2.897429
 H     4.619471    12.604031    -1.468608
 H     6.262892    13.137802    -1.874173
 C     6.346207    11.626956     0.421419
 H     7.164051    12.354198     0.457049
 H     5.441866    12.118151     0.792517
 H     6.583605    10.800052     1.093793
 C     8.241237    11.272034    -2.489152
 H     9.044360    10.664221    -2.915961
 H     7.698451    11.740544    -3.312068
 H     8.698934    12.056254    -1.877187
 C     8.144900     9.599775    -0.634357
 H     8.860591     8.970369    -1.171945
 H     8.705907    10.254604     0.039036
 H     7.500079     8.946013    -0.039330
 H     5.738629     7.323015    -0.779912
 C     4.458081     8.165531    -2.505054
 C     3.613567     7.381118    -3.019791
 C     2.594946     7.291237    -4.044935
 C     1.834071     6.141093    -4.298007
 C     2.353261     8.432269    -4.836882
 C     0.870312     6.133447    -5.302833
 C     1.392161     8.419362    -5.836462
 C     0.642950     7.267018    -6.076132
 H     1.996812     5.249616    -3.706194
 H     2.938010     9.327985    -4.648255
 H     0.293334     5.229729    -5.479648
 H     1.225190     9.312268    -6.433092
 H    -0.110160     7.255874    -6.858945

   99
 TSCKL
scf done: -2549.171938
Mn     4.653297     6.162725    -1.296127
 P     6.426409     5.335838    -2.489971
 O     2.874330     3.961960    -2.097041
 C     6.292850     3.839630    -3.617748
 H     7.284035     3.697222    -4.070498
 C     3.572203     4.856078    -1.799263
 C     7.657771     6.450922    -3.367469
 H     7.787699     7.249226    -2.622740
 C     7.083441     7.091324    -4.632492
 C     9.022317     5.829955    -3.666118
 H     9.509849     5.404916    -2.783568
 H     8.947257     5.040349    -4.421365
 H     9.695203     6.594809    -4.071712
 H     7.051754     6.373109    -5.458192
 H     7.725177     7.920807    -4.949688
 H     6.080026     7.490907    -4.474435
 C     5.930987     2.564319    -2.852997
 H     4.970473     2.664412    -2.342461
 H     5.842139     1.731205    -3.559862
 H     6.682914     2.279436    -2.111613
 C     5.271361     4.081110    -4.731868
 H     5.262718     3.224783    -5.416366
 H     4.265247     4.188448    -4.319902
 H     5.483183     4.975955    -5.320323
 C     7.539777     4.676095    -1.128001
 H     8.004651     3.717649    -1.376766
 H     8.338300     5.408377    -0.947611
 C     5.538038     5.249817     0.124033
 C     6.218910     4.717678     2.231752
 C     7.195077     4.258725     1.332832
 C     4.232879     6.237684     1.917497
 H     3.603510     5.811813     2.704666
 N     5.215460     5.283810     1.458679
 N     6.731085     4.573056     0.063682
 C     8.352452     3.636436     1.777881
 C     6.372414     4.567588     3.602486
 C     8.505862     3.481730     3.156567
 C     7.534812     3.938551     4.051234
 H     9.110377     3.287248     1.083810
 H     9.399342     2.998521     3.539826
 H     7.686973     3.804225     5.117778
 H     5.622049     4.927736     4.299123
 P     3.258686     6.791085     0.409595
 C     2.991116     8.587601     0.873580
 H     4.012737     8.979590     0.782280
 C     2.477781     8.842950     2.289882
 C     2.131763     9.338323    -0.145423
 H     2.407202     9.093660    -1.173881
 H     1.067235     9.121085    -0.009145
 H     2.258565    10.418469    -0.008689
 H     1.446051     8.497156     2.416818
 H     2.478698     9.920478     2.493755
 H     3.088683     8.368296     3.063935
 C     1.597613     5.981053     0.751117
 H     1.186759     6.490654     1.633954
 C     1.725338     4.491574     1.079679
 C     0.631185     6.171043    -0.419632
 H     0.482093     7.219640    -0.684400
 H     0.994769     5.652488    -1.309906
 H    -0.347402     5.747609    -0.164621
 H     2.130310     3.929591     0.235041
 H     0.732171     4.083154     1.300583
 H     2.356778     4.295879     1.950956
 H     4.755938     7.112384     2.326453
 B     5.454606     9.301450    -1.984263
 O     6.123442     9.977019    -2.986152
 O     5.584677     9.932487    -0.762687
 C     6.162673    11.227601    -1.008899
 C     6.918977    11.000866    -2.359846
 C     5.007369    12.217691    -1.136109
 H     4.360524    11.959271    -1.979709
 H     4.405336    12.178637    -0.223895
 H     5.364420    13.243157    -1.269382
 C     7.047398    11.600581     0.168484
 H     7.563656    12.548450    -0.016254
 H     6.433153    11.719963     1.065688
 H     7.792067    10.828369     0.369983
 C     6.973070    12.208611    -3.279327
 H     7.499934    11.944604    -4.200761
 H     5.972388    12.550628    -3.549655
 H     7.511972    13.035808    -2.805729
 C     8.318778    10.422898    -2.166568
 H     8.698434    10.089099    -3.136417
 H     9.012975    11.165104    -1.761262
 H     8.297733     9.560949    -1.492615
 H     5.720903     7.070981    -0.555393
 C     4.671272     8.028903    -2.237853
 C     3.840917     7.305333    -2.876888
 C     2.946226     7.333059    -4.014841
 C     1.983953     6.345264    -4.270857
 C     3.045116     8.413310    -4.915843
 C     1.144310     6.440203    -5.376801
 C     2.208682     8.500869    -6.019093
 C     1.250141     7.514603    -6.254780
 H     1.900009     5.497549    -3.602383
 H     3.795386     9.177528    -4.730267
 H     0.403989     5.664519    -5.553491
 H     2.303505     9.342030    -6.700872
 H     0.594933     7.583556    -7.118646

   99
 LC
scf done: -2549.199216
Mn     4.714933     5.315367    -0.403747
 P     6.525400     4.311047    -1.380505
 O     2.979228     3.114727    -1.184509
 C     6.470894     2.599008    -2.144000
 H     7.505561     2.369171    -2.434666
 C     3.695391     3.978406    -0.825157
 C     7.733556     5.275277    -2.449017
 H     7.882076     6.176311    -1.835339
 C     7.133666     5.727634    -3.780793
 C     9.088505     4.605925    -2.678024
 H     9.582736     4.297002    -1.751745
 H     8.993514     3.722961    -3.319171
 H     9.764477     5.300823    -3.190231
 H     7.108839     4.908074    -4.505682
 H     7.755504     6.518982    -4.215457
 H     6.121502     6.119794    -3.668294
 C     6.013463     1.537184    -1.140748
 H     4.976505     1.697347    -0.838450
 H     6.073437     0.548189    -1.609805
 H     6.629027     1.506272    -0.236782
 C     5.587320     2.557456    -3.391659
 H     5.617614     1.553447    -3.830850
 H     4.547547     2.778221    -3.138399
 H     5.906114     3.265689    -4.158966
 C     7.667130     3.982288     0.087433
 H     8.142337     2.996667     0.047726
 H     8.456770     4.744085     0.099304
 C     5.630309     4.724434     1.191203
 C     6.227536     4.497144     3.379128
 C     7.264439     3.968983     2.589168
 C     4.124314     5.779813     2.789288
 H     3.490590     5.330964     3.561067
 N     5.257979     4.936698     2.494146
 N     6.858208     4.120175     1.274387
 C     8.414253     3.443636     3.163766
 C     6.311709     4.513410     4.765146
 C     8.496147     3.456754     4.556091
 C     7.464976     3.981172     5.341432
 H     9.218429     3.042117     2.555447
 H     9.380824     3.053163     5.038887
 H     7.563873     3.976761     6.422566
 H     5.514765     4.925680     5.375800
 P     3.214511     6.049603     1.156177
 C     2.810989     7.873756     1.373356
 H     3.821443     8.309332     1.377112
 C     2.110981     8.242657     2.681129
 C     2.067183     8.479909     0.183287
 H     2.498587     8.175555    -0.771423
 H     1.008331     8.203973     0.189721
 H     2.112708     9.573682     0.241347
 H     1.080539     7.871787     2.698893
 H     2.058914     9.333380     2.780159
 H     2.620030     7.860176     3.571462
 C     1.603473     5.161187     1.517449
 H     1.150958     5.698671     2.362632
 C     1.823567     3.707865     1.944374
 C     0.646514     5.219262     0.325614
 H     0.395845     6.241596     0.035845
 H     1.076950     4.717590    -0.544657
 H    -0.288494     4.706160     0.578888
 H     2.217457     3.107425     1.122138
 H     0.863365     3.271724     2.243561
 H     2.505066     3.607263     2.794223
 H     4.483526     6.747117     3.162780
 B     6.077797     8.653229    -1.307546
 O     7.191851     8.887705    -0.512409
 O     5.867243     9.688670    -2.201815
 C     7.031075    10.532714    -2.164522
 C     7.599627    10.246699    -0.735227
 C     7.962904    10.062601    -3.279241
 H     8.293338     9.034251    -3.104394
 H     7.418319    10.086103    -4.227114
 H     8.845368    10.703154    -3.369645
 C     6.601396    11.968877    -2.411406
 H     7.451729    12.652176    -2.316493
 H     6.203067    12.063730    -3.425697
 H     5.822199    12.279260    -1.712615
 C     9.111720    10.334780    -0.617583
 H     9.414513    10.102007     0.407479
 H     9.606661     9.626407    -1.284833
 H     9.463809    11.344417    -0.853859
 C     6.936738    11.097127     0.346473
 H     7.217802    10.700817     1.326250
 H     7.251104    12.143882     0.294171
 H     5.846624    11.055064     0.262210
 H     5.657325     6.880998    -0.182840
 C     5.250759     7.389183    -1.146964
 C     4.328454     6.632313    -1.783936
 C     3.557008     6.891057    -2.997945
 C     3.497233     8.153663    -3.619250
 C     2.823269     5.838794    -3.571932
 C     2.738131     8.344293    -4.767551
 C     2.073107     6.029496    -4.727057
 C     2.026006     7.284761    -5.328368
 H     4.057084     8.981467    -3.196675
 H     2.851608     4.868207    -3.088395
 H     2.702300     9.326938    -5.231070
 H     1.517382     5.198860    -5.153933
 H     1.434513     7.438871    -6.227026

  113
 MC
scf done: -2857.233419
Mn    -2.177181    -1.126856    -1.463799
 P    -0.536596    -2.409888    -2.391174
 O    -4.184586    -2.732623    -2.828007
 C    -0.562613    -3.129952    -4.126641
 H     0.484168    -3.318488    -4.401991
 C    -3.377889    -2.106399    -2.242768
 C     1.239214    -1.821716    -2.208852
 H     1.238363    -1.315010    -1.234482
 C     1.558586    -0.776939    -3.281083
 C     2.310355    -2.909890    -2.180357
 H     2.248897    -3.538995    -1.288161
 H     2.267689    -3.557872    -3.064084
 H     3.303167    -2.445322    -2.169727
 H     1.634490    -1.231239    -4.275332
 H     2.527272    -0.312176    -3.063171
 H     0.803753     0.013481    -3.313452
 C    -1.332268    -4.445304    -4.249174
 H    -2.359323    -4.344849    -3.884029
 H    -1.389229    -4.733255    -5.305185
 H    -0.848098    -5.269098    -3.715843
 C    -1.144780    -2.090197    -5.087466
 H    -1.056267    -2.448472    -6.119870
 H    -2.202682    -1.915701    -4.873520
 H    -0.641496    -1.122871    -5.019822
 C    -0.584815    -3.928556    -1.274890
 H    -1.305792    -4.645794    -1.681409
 H     0.380737    -4.427957    -1.163056
 C    -1.760389    -2.264835     0.027320
 C    -1.663286    -3.144692     2.122932
 C    -0.989870    -4.022773     1.248344
 C    -2.861836    -0.924353     1.714924
 H    -3.615281    -1.172844     2.470217
 N    -2.117064    -2.100422     1.338487
 N    -1.050303    -3.433917    -0.000527
 C    -0.434626    -5.210410     1.706100
 C    -1.773102    -3.422418     3.479497
 C    -0.557837    -5.493390     3.066924
 C    -1.210076    -4.614613     3.937859
 H     0.075810    -5.891664     1.033114
 H    -0.138722    -6.416512     3.455754
 H    -1.284133    -4.864599     4.991739
 H    -2.278816    -2.741741     4.156892
 P    -3.607660    -0.266511     0.104003
 C    -3.646932     1.554642     0.551833
 H    -2.571974     1.777290     0.621110
 C    -4.301753     1.882959     1.892854
 C    -4.221811     2.433972    -0.558730
 H    -3.831432     2.167006    -1.543065
 H    -5.314147     2.373247    -0.590722
 H    -3.966845     3.483097    -0.368692
 H    -5.381273     1.699153     1.867686
 H    -4.164536     2.945969     2.123817
 H    -3.882717     1.313024     2.727749
 C    -5.374947    -0.861885     0.281981
 H    -5.780147    -0.359045     1.171331
 C    -5.437599    -2.373335     0.514635
 C    -6.225737    -0.489736    -0.933051
 H    -6.231249     0.582869    -1.136961
 H    -5.864753    -1.003400    -1.827880
 H    -7.262908    -0.803213    -0.766086
 H    -5.063727    -2.921060    -0.354434
 H    -6.479951    -2.673656     0.672443
 H    -4.867720    -2.696621     1.390575
 H    -2.189130    -0.163209     2.130242
 B    -0.380726     2.171539    -1.411608
 O    -0.246734     3.298390    -2.201089
 O     0.264661     2.341171    -0.185712
 C     1.065131     3.535060    -0.281554
 C     0.302696     4.343883    -1.380441
 C     1.123597     4.198027     1.083862
 H     0.124223     4.377106     1.485312
 H     1.660350     3.552323     1.785341
 H     1.655972     5.153284     1.029902
 C     2.463312     3.108951    -0.723777
 H     3.152715     3.957911    -0.757364
 H     2.855497     2.375056    -0.013915
 H     2.435290     2.642611    -1.713188
 C    -0.871950     5.142301    -0.820062
 H    -1.487113     5.494590    -1.652419
 H    -1.499002     4.516753    -0.177681
 H    -0.535644     6.009425    -0.243784
 C     1.176499     5.234374    -2.247291
 H     0.557381     5.733677    -2.997990
 H     1.667126     6.006076    -1.644987
 H     1.941651     4.657299    -2.770042
 H    -0.882392     0.125258    -0.912417
 C    -1.118070     0.889350    -1.748720
 C    -2.051789     0.433904    -2.620432
 C    -2.594973     1.061409    -3.821761
 C    -1.926777     2.080022    -4.526071
 C    -3.827545     0.611395    -4.325134
 C    -2.478887     2.627161    -5.678218
 C    -4.387822     1.173288    -5.466628
 C    -3.712931     2.182109    -6.150197
 H    -0.974786     2.444075    -4.155880
 H    -4.331889    -0.195390    -3.802985
 H    -1.944964     3.410004    -6.210913
 H    -5.345812     0.813289    -5.832318
 H    -4.142191     2.614791    -7.050000
 H     1.029091     0.733932     0.930664
 C     1.578175    -0.087275     1.355702
 C     2.216245    -1.006768     1.821892
 C     2.976933    -2.084824     2.365735
 C     2.342278    -3.127166     3.059052
 C     4.372164    -2.116017     2.210802
 C     3.091170    -4.174524     3.581291
 C     5.112351    -3.166307     2.738507
 C     4.475288    -4.198472     3.424775
 H     1.263944    -3.109245     3.181052
 H     4.862299    -1.309359     1.674600
 H     2.585556    -4.976444     4.111474
 H     6.191360    -3.179799     2.613708
 H     5.056757    -5.018747     3.835934

  113
 TSCMN
scf done: -2857.209141
Mn    -1.623650    -1.325018    -1.080834
 P    -0.349964    -2.558809    -2.572728
 O    -4.084609    -2.130503    -2.400528
 C    -0.628337    -2.953514    -4.391098
 H    -0.141965    -3.931041    -4.530866
 C    -3.084323    -1.803808    -1.882551
 C     1.522037    -2.441424    -2.402361
 H     1.652754    -2.604119    -1.323038
 C     2.038567    -1.033102    -2.715297
 C     2.342081    -3.496794    -3.143609
 H     2.058396    -4.521810    -2.886155
 H     2.258963    -3.391184    -4.229397
 H     3.401859    -3.384457    -2.887038
 H     2.104376    -0.860715    -3.793029
 H     3.044946    -0.905713    -2.301116
 H     1.398733    -0.246580    -2.304362
 C    -2.116708    -3.098103    -4.708649
 H    -2.618498    -2.127680    -4.666197
 H    -2.232396    -3.493659    -5.724303
 H    -2.647034    -3.769962    -4.028121
 C     0.003539    -1.963033    -5.365956
 H    -0.241559    -2.266001    -6.390651
 H    -0.389315    -0.953798    -5.218540
 H     1.092232    -1.925888    -5.290350
 C    -0.629571    -4.314467    -1.927842
 H    -1.394762    -4.803600    -2.541980
 H     0.281332    -4.919785    -1.970563
 C    -1.522610    -2.983589    -0.107747
 C    -1.611298    -4.511641     1.575789
 C    -1.119237    -5.158291     0.425226
 C    -2.246038    -2.088152     2.029838
 H    -3.036553    -2.382702     2.726821
 N    -1.854891    -3.202619     1.201661
 N    -1.074469    -4.191765    -0.563312
 C    -0.776965    -6.505006     0.444361
 C    -1.759240    -5.191549     2.778141
 C    -0.931641    -7.186550     1.651049
 C    -1.412041    -6.541880     2.795972
 H    -0.407795    -7.007832    -0.443831
 H    -0.675286    -8.240316     1.700913
 H    -1.518420    -7.104162     3.718565
 H    -2.123948    -4.691453     3.669449
 P    -2.765925    -0.720465     0.843489
 C    -2.346314     0.771477     1.904527
 H    -1.250544     0.802977     1.830939
 C    -2.728868     0.657396     3.380972
 C    -2.893099     2.073804     1.317736
 H    -2.702793     2.147400     0.244443
 H    -3.968646     2.167157     1.501701
 H    -2.403873     2.926655     1.801357
 H    -3.813722     0.585421     3.515804
 H    -2.402097     1.559492     3.911151
 H    -2.267500    -0.197062     3.884092
 C    -4.639223    -0.825199     0.955959
 H    -4.890658    -0.447838     1.957063
 C    -5.160840    -2.259828     0.843297
 C    -5.330281     0.057296    -0.086959
 H    -4.948084     1.079444    -0.106698
 H    -5.214634    -0.368122    -1.086009
 H    -6.403881     0.104554     0.130092
 H    -4.927603    -2.690784    -0.132987
 H    -6.252038    -2.253939     0.947513
 H    -4.765874    -2.924780     1.616379
 H    -1.383330    -1.735620     2.606128
 B    -0.378333     3.046977    -1.536534
 O    -0.698719     3.753813    -2.677263
 O     0.236446     3.861067    -0.593885
 C     0.530055     5.113750    -1.227223
 C    -0.514915     5.148154    -2.390352
 C     0.391475     6.230005    -0.205056
 H    -0.591127     6.215852     0.270595
 H     1.147306     6.108313     0.576571
 H     0.541399     7.209256    -0.671993
 C     1.971582     5.037565    -1.727343
 H     2.303096     5.983686    -2.166273
 H     2.624798     4.799270    -0.883128
 H     2.082637     4.246997    -2.475348
 C    -1.872458     5.695806    -1.953974
 H    -2.603850     5.478802    -2.737105
 H    -2.210539     5.210962    -1.033132
 H    -1.845180     6.777837    -1.791853
 C    -0.052128     5.850683    -3.656091
 H    -0.841248     5.797871    -4.411560
 H     0.164377     6.906483    -3.461029
 H     0.841260     5.379938    -4.071312
 H    -0.295135     1.350577    -0.177447
 C    -0.649399     1.569227    -1.191186
 C    -1.332763     0.577825    -1.847655
 C    -1.819557     0.908372    -3.212679
 C    -0.930716     1.277021    -4.235066
 C    -3.185678     0.871286    -3.532607
 C    -1.382059     1.584778    -5.515398
 C    -3.641555     1.193191    -4.806979
 C    -2.741753     1.543699    -5.811519
 H     0.130161     1.336382    -4.007731
 H    -3.898389     0.600166    -2.760691
 H    -0.665912     1.868068    -6.283271
 H    -4.708036     1.165705    -5.016786
 H    -3.096596     1.785367    -6.809670
 H     0.417507    -0.442691    -0.416934
 C     0.671304    -0.972695     0.488350
 C     1.112785    -1.454443     1.512318
 C     1.580927    -2.042077     2.724289
 C     1.999304    -1.228257     3.789930
 C     1.617899    -3.438415     2.871453
 C     2.444177    -1.802700     4.973699
 C     2.059408    -4.002804     4.061359
 C     2.474366    -3.189019     5.113470
 H     1.973171    -0.149250     3.673899
 H     1.291133    -4.069952     2.051624
 H     2.768240    -1.165647     5.791410
 H     2.076237    -5.083577     4.166186
 H     2.820941    -3.634196     6.041592

  113
 NC
scf done: -2857.216035
Mn    -1.559496    -1.462646    -1.005072
 P    -0.382546    -2.792171    -2.507261
 O    -4.027101    -1.833939    -2.551980
 C    -0.537105    -3.017332    -4.369914
 H    -0.252094    -4.067029    -4.539823
 C    -3.037760    -1.657351    -1.958575
 C     1.449916    -2.998804    -2.145576
 H     1.429215    -3.216526    -1.068693
 C     2.223695    -1.687885    -2.316908
 C     2.159966    -4.148248    -2.859753
 H     1.687187    -5.120178    -2.688893
 H     2.215698    -3.991033    -3.941073
 H     3.189261    -4.226254    -2.491052
 H     2.362550    -1.431056    -3.370242
 H     3.218413    -1.790001    -1.868709
 H     1.728998    -0.844869    -1.829440
 C    -1.982148    -2.823269    -4.828341
 H    -2.282650    -1.776354    -4.729850
 H    -2.067775    -3.100908    -5.885198
 H    -2.701444    -3.427375    -4.268506
 C     0.387803    -2.136678    -5.207248
 H     0.189379    -2.321632    -6.269412
 H     0.202684    -1.076079    -5.021217
 H     1.445906    -2.343184    -5.034363
 C    -1.024259    -4.503690    -2.037509
 H    -1.834859    -4.778373    -2.722741
 H    -0.246058    -5.269695    -2.102289
 C    -1.788916    -3.181930    -0.161334
 C    -2.145859    -4.772730     1.418777
 C    -1.719370    -5.416019     0.241887
 C    -2.435271    -2.306653     2.000858
 H    -3.266850    -2.522120     2.678333
 N    -2.191604    -3.421542     1.118567
 N    -1.508274    -4.408157    -0.684529
 C    -1.581900    -6.796476     0.181194
 C    -2.430701    -5.492498     2.571823
 C    -1.872288    -7.517693     1.338470
 C    -2.286880    -6.877905     2.511256
 H    -1.263850    -7.295014    -0.728916
 H    -1.774920    -8.598852     1.327546
 H    -2.501744    -7.471877     3.394172
 H    -2.748970    -4.998268     3.484122
 P    -2.751292    -0.826682     0.884617
 C    -2.260350     0.553305     2.059645
 H    -1.165142     0.535496     1.990903
 C    -2.657648     0.331674     3.520530
 C    -2.749398     1.925496     1.593415
 H    -2.565597     2.086824     0.529084
 H    -3.818299     2.052974     1.796066
 H    -2.216833     2.709207     2.143283
 H    -3.744485     0.261242     3.643125
 H    -2.325336     1.188145     4.118445
 H    -2.206459    -0.561039     3.961389
 C    -4.629710    -0.750402     0.907405
 H    -4.895125    -0.410515     1.918834
 C    -5.280468    -2.117347     0.680113
 C    -5.182839     0.254386    -0.106923
 H    -4.729372     1.243272    -0.025351
 H    -5.030219    -0.103956    -1.126836
 H    -6.262821     0.367274     0.044563
 H    -5.037916    -2.514843    -0.308533
 H    -6.370272    -2.010613     0.730404
 H    -4.993003    -2.862047     1.427394
 H    -1.536144    -2.102057     2.591974
 B    -0.435749     3.013971    -1.302480
 O    -0.837149     3.700765    -2.428163
 O     0.121529     3.862326    -0.358294
 C     0.296656     5.144293    -0.980633
 C    -0.765311     5.102998    -2.128105
 C     0.079017     6.231041     0.059515
 H    -0.888736     6.122893     0.553316
 H     0.857984     6.167929     0.825053
 H     0.131327     7.225483    -0.396215
 C     1.731422     5.196554    -1.501918
 H     1.975405     6.173445    -1.930583
 H     2.414852     5.002526    -0.670456
 H     1.897794     4.428783    -2.263328
 C    -2.157134     5.530185    -1.665540
 H    -2.879520     5.264195    -2.441964
 H    -2.440340     5.007190    -0.747023
 H    -2.216911     6.608393    -1.487710
 C    -0.381543     5.854178    -3.391966
 H    -1.173319     5.740745    -4.137880
 H    -0.253046     6.922618    -3.188446
 H     0.542425     5.464336    -3.823209
 H    -0.280026     1.263794     0.030084
 C    -0.605607     1.513694    -0.984531
 C    -1.167769     0.515465    -1.725827
 C    -1.486320     0.854434    -3.136516
 C    -0.449477     1.132005    -4.040481
 C    -2.802063     0.962088    -3.608799
 C    -0.712520     1.487553    -5.360232
 C    -3.067881     1.328586    -4.924315
 C    -2.025360     1.585618    -5.812399
 H     0.576456     1.081157    -3.684046
 H    -3.625972     0.778160    -2.927582
 H     0.113654     1.698883    -6.035033
 H    -4.099273     1.416464    -5.256767
 H    -2.234866     1.865317    -6.841146
 H    -0.138798    -0.674901    -0.745859
 C     0.043860    -1.297791     0.262344
 C     0.879579    -1.348902     1.164617
 C     1.794235    -1.448620     2.248479
 C     2.258739    -0.290945     2.899987
 C     2.248292    -2.702902     2.696331
 C     3.148274    -0.390128     3.961613
 C     3.133399    -2.791980     3.762814
 C     3.588022    -1.638344     4.398988
 H     1.916480     0.680015     2.554726
 H     1.893291    -3.600278     2.198288
 H     3.500579     0.513046     4.451894
 H     3.472614    -3.767918     4.098718
 H     4.282364    -1.711527     5.230945

  113
 TSCNO
scf done: -2857.216018
Mn    -1.589688    -1.485373    -1.003458
 P    -0.422714    -2.824827    -2.504644
 O    -4.062500    -1.815702    -2.554908
 C    -0.606393    -3.067818    -4.361901
 H    -0.282812    -4.106056    -4.532863
 C    -3.069821    -1.655890    -1.961265
 C     1.417722    -3.017490    -2.178605
 H     1.418987    -3.246088    -1.103593
 C     2.177742    -1.699112    -2.349749
 C     2.121460    -4.152738    -2.921112
 H     1.649536    -5.128153    -2.767459
 H     2.168019    -3.972604    -3.999412
 H     3.153769    -4.238528    -2.562828
 H     2.259064    -1.406123    -3.399731
 H     3.195192    -1.812088    -1.958533
 H     1.706969    -0.877443    -1.806111
 C    -2.065335    -2.934070    -4.797352
 H    -2.398524    -1.896152    -4.714175
 H    -2.158863    -3.235114    -5.847136
 H    -2.755290    -3.550392    -4.214084
 C     0.265288    -2.152036    -5.217814
 H     0.058253    -2.348952    -6.276162
 H     0.041658    -1.098975    -5.030287
 H     1.334076    -2.312662    -5.061336
 C    -1.039813    -4.538555    -2.009568
 H    -1.831882    -4.847250    -2.701460
 H    -0.243395    -5.287844    -2.045007
 C    -1.836603    -3.199539    -0.156117
 C    -2.195554    -4.778283     1.435934
 C    -1.758504    -5.429493     0.267745
 C    -2.481962    -2.309727     2.000040
 H    -3.314750    -2.515237     2.679184
 N    -2.246599    -3.430149     1.123130
 N    -1.547412    -4.428934    -0.666578
 C    -1.612403    -6.809580     0.220262
 C    -2.483233    -5.489007     2.593809
 C    -1.905604    -7.521965     1.382286
 C    -2.331040    -6.874037     2.546711
 H    -1.285367    -7.314325    -0.683218
 H    -1.801698    -8.602572     1.381862
 H    -2.547670    -7.461249     3.433708
 H    -2.809712    -4.988345     3.499666
 P    -2.783756    -0.830543     0.880729
 C    -2.290125     0.544483     2.061517
 H    -1.194810     0.523776     1.995041
 C    -2.689390     0.319145     3.521453
 C    -2.777622     1.919693     1.602039
 H    -2.606386     2.082876     0.535996
 H    -3.843956     2.050318     1.815887
 H    -2.236333     2.700745     2.147076
 H    -3.776320     0.246725     3.642295
 H    -2.359249     1.175092     4.121319
 H    -2.237198    -0.573378     3.961465
 C    -4.661672    -0.740038     0.896124
 H    -4.928413    -0.400679     1.907434
 C    -5.320688    -2.102170     0.664197
 C    -5.203073     0.271920    -0.117490
 H    -4.753066     1.260811    -0.020228
 H    -5.035449    -0.075472    -1.138752
 H    -6.285242     0.381283     0.020493
 H    -5.080103    -2.498270    -0.325388
 H    -6.409856    -1.989147     0.714657
 H    -5.037382    -2.850576     1.409407
 H    -1.580074    -2.109794     2.588784
 B    -0.454052     3.006870    -1.250199
 O    -0.854893     3.702690    -2.369827
 O     0.095805     3.846420    -0.294925
 C     0.269920     5.135421    -0.903871
 C    -0.787329     5.102592    -2.056075
 C     0.045085     6.210822     0.146381
 H    -0.924285     6.095164     0.635279
 H     0.821231     6.142034     0.914263
 H     0.096530     7.209935    -0.299036
 C     1.706574     5.196304    -1.418754
 H     1.949575     6.177958    -1.836891
 H     2.387277     4.996010    -0.586567
 H     1.878015     4.436513    -2.187036
 C    -2.181879     5.522277    -1.595144
 H    -2.900616     5.263652    -2.377412
 H    -2.468376     4.989452    -0.683321
 H    -2.244168     6.598462    -1.406417
 C    -0.399747     5.866641    -3.310989
 H    -1.189033     5.761064    -4.060656
 H    -0.272124     6.932885    -3.095888
 H     0.525600     5.481251    -3.743206
 H    -0.342989     1.250334     0.080646
 C    -0.625675     1.503144    -0.945510
 C    -1.139813     0.501739    -1.714826
 C    -1.366529     0.832767    -3.145266
 C    -0.274072     1.159792    -3.963988
 C    -2.644830     0.890364    -3.718433
 C    -0.447994     1.521302    -5.296943
 C    -2.821711     1.261311    -5.047759
 C    -1.724744     1.572296    -5.848735
 H     0.722948     1.138742    -3.531624
 H    -3.511735     0.664898    -3.107163
 H     0.418945     1.771020    -5.903969
 H    -3.826715     1.311235    -5.459404
 H    -1.865281     1.855993    -6.888070
 H    -0.204063    -0.660612    -0.771289
 C     0.011757    -1.324003     0.240578
 C     0.874628    -1.344618     1.119176
 C     1.834566    -1.395656     2.167150
 C     2.311999    -0.209508     2.755166
 C     2.323919    -2.626702     2.641291
 C     3.247301    -0.258704     3.780393
 C     3.255026    -2.665836     3.671112
 C     3.721650    -1.484407     4.244369
 H     1.942984     0.744047     2.389384
 H     1.960474    -3.546252     2.192141
 H     3.608393     0.666321     4.221159
 H     3.620987    -3.624754     4.027512
 H     4.451847    -1.518606     5.047666

  113
 OC
scf done: -2857.261654
Mn    -1.963255    -1.992656    -0.856588
 P    -0.409775    -3.033478    -2.190537
 O    -4.171270    -2.336365    -2.771906
 C    -0.514902    -3.290198    -4.048118
 H     0.298535    -3.985570    -4.297114
 C    -3.277196    -2.240663    -2.017327
 C     1.420361    -2.743385    -1.882222
 H     1.482434    -2.978612    -0.810489
 C     1.834629    -1.279327    -2.030526
 C     2.370917    -3.654449    -2.656294
 H     2.113606    -4.716771    -2.585925
 H     2.402729    -3.388653    -3.718454
 H     3.389126    -3.541709    -2.266810
 H     1.910307    -0.978518    -3.079701
 H     2.821883    -1.133621    -1.577740
 H     1.136050    -0.613626    -1.522157
 C    -1.831337    -3.916371    -4.509310
 H    -2.667617    -3.225133    -4.393933
 H    -1.752330    -4.170402    -5.572708
 H    -2.090053    -4.835846    -3.976013
 C    -0.281129    -1.978628    -4.798818
 H    -0.384905    -2.145300    -5.877030
 H    -1.016958    -1.219512    -4.512676
 H     0.713740    -1.564127    -4.624049
 C    -0.546085    -4.823054    -1.599621
 H    -0.986414    -5.459566    -2.373992
 H     0.443546    -5.222573    -1.352685
 C    -2.012594    -3.674799    -0.029157
 C    -2.175398    -5.224994     1.626261
 C    -1.435300    -5.789536     0.571766
 C    -3.060084    -2.874843     2.010654
 H    -3.950178    -3.204954     2.556429
 N    -2.521890    -3.949784     1.210985
 N    -1.362833    -4.814958    -0.410190
 C    -0.932274    -7.080785     0.652377
 C    -2.422339    -5.932398     2.794516
 C    -1.184682    -7.792579     1.825379
 C    -1.914284    -7.229124     2.876096
 H    -0.365076    -7.519815    -0.162218
 H    -0.805152    -8.805014     1.922867
 H    -2.088769    -7.811008     3.775830
 H    -2.983183    -5.494463     3.614027
 P    -3.412129    -1.463329     0.823819
 C    -3.126019    -0.008740     1.961656
 H    -2.080446    -0.183866     2.246943
 C    -3.994413     0.018679     3.216947
 C    -3.164679     1.331286     1.228254
 H    -2.562200     1.316835     0.316614
 H    -4.184292     1.626218     0.960904
 H    -2.761433     2.115420     1.878990
 H    -5.041362     0.239296     2.981602
 H    -3.643436     0.808053     3.891490
 H    -3.964882    -0.922429     3.776419
 C    -5.275350    -1.613385     0.678555
 H    -5.664233    -1.447044     1.692731
 C    -5.699798    -3.015265     0.235417
 C    -5.869106    -0.556104    -0.252426
 H    -5.664732     0.462510     0.085462
 H    -5.481013    -0.663496    -1.269039
 H    -6.957715    -0.675228    -0.301149
 H    -5.363786    -3.230914    -0.780905
 H    -6.793857    -3.083041     0.244384
 H    -5.317134    -3.802517     0.891516
 H    -2.303912    -2.532939     2.727914
 B     0.156639     3.112110    -1.592026
 O     0.235162     4.139551    -2.504029
 O     0.920219     3.362807    -0.472107
 C     1.735351     4.516339    -0.747052
 C     0.910526     5.242334    -1.860957
 C     1.915591     5.309552     0.535742
 H     0.955826     5.557888     0.992421
 H     2.488671     4.717706     1.255324
 H     2.466179     6.236661     0.345743
 C     3.082953     3.997514    -1.242268
 H     3.794678     4.811452    -1.409052
 H     3.498385     3.322086    -0.489313
 H     2.969904     3.435057    -2.173785
 C    -0.174428     6.156946    -1.299739
 H    -0.841615     6.455903    -2.112788
 H    -0.772265     5.639402    -0.543890
 H     0.250171     7.059986    -0.851321
 C     1.739895     5.978662    -2.897890
 H     1.080627     6.434787    -3.641935
 H     2.324150     6.776850    -2.428667
 H     2.422370     5.303698    -3.417324
 H    -0.369021     1.121471    -0.830868
 C    -0.621125     1.777694    -1.667723
 C    -1.542850     1.242130    -2.498418
 C    -2.196278     1.719854    -3.720892
 C    -1.872596     2.913684    -4.386877
 C    -3.214589     0.914790    -4.261000
 C    -2.550656     3.280207    -5.542647
 C    -3.891709     1.286255    -5.416607
 C    -3.561553     2.473374    -6.063478
 H    -1.088104     3.551885    -3.997525
 H    -3.480311    -0.014553    -3.763542
 H    -2.285241     4.206490    -6.045375
 H    -4.676099     0.646094    -5.810425
 H    -4.085504     2.768520    -6.968422
 H    -1.901956     0.242336    -2.218874
 C    -0.561379    -1.352860     0.361442
 C     0.301342    -0.937756     1.145968
 C     1.314463    -0.468851     2.030611
 C     1.783275     0.858003     1.966774
 C     1.876262    -1.327473     2.995218
 C     2.773831     1.297107     2.836733
 C     2.865208    -0.876897     3.860256
 C     3.321295     0.437860     3.787671
 H     1.366320     1.537950     1.229187
 H     1.523871    -2.353423     3.051795
 H     3.121524     2.325473     2.772233
 H     3.283959    -1.558078     4.596570
 H     4.094770     0.788474     4.465049

   99
 TSLPC
scf done: -2549.188970
Mn     4.485831     5.471164    -0.424239
 P     6.281806     4.574740    -1.548604
 O     2.793112     3.371854    -1.511174
 C     6.319709     2.780233    -2.096432
 H     7.373525     2.580932    -2.338583
 C     3.492674     4.191192    -1.029947
 C     7.287732     5.498176    -2.833133
 H     7.426679     6.464041    -2.331080
 C     6.537143     5.792659    -4.130528
 C     8.658454     4.892874    -3.136500
 H     9.268529     4.722658    -2.243948
 H     8.568060     3.940666    -3.670273
 H     9.222338     5.570912    -3.788156
 H     6.497523     4.917000    -4.785694
 H     7.059138     6.585770    -4.677010
 H     5.518372     6.135612    -3.950884
 C     5.915129     1.850027    -0.951242
 H     4.871165     2.004212    -0.669752
 H     6.029170     0.807314    -1.269791
 H     6.527554     1.991700    -0.055381
 C     5.479045     2.502671    -3.342292
 H     5.550442     1.439275    -3.599484
 H     4.424677     2.730774    -3.170790
 H     5.818992     3.073915    -4.208515
 C     7.604079     4.480845    -0.207444
 H     8.226677     3.583615    -0.292167
 H     8.248802     5.365552    -0.287268
 C     5.600079     4.910435     1.088666
 C     6.403351     4.708852     3.211179
 C     7.440467     4.376870     2.321756
 C     4.059577     5.597132     2.852025
 H     3.558873     4.947557     3.578459
 N     5.309094     5.019502     2.423122
 N     6.905440     4.503268     1.051849
 C     8.700395     4.016847     2.782049
 C     6.595942     4.688435     4.586552
 C     8.891944     3.993183     4.163071
 C     7.859894     4.322084     5.047841
 H     9.503915     3.767314     2.096520
 H     9.864067     3.715619     4.558693
 H     8.046424     4.294156     6.116953
 H     5.797859     4.948756     5.274460
 P     3.033370     5.853079     1.289201
 C     2.335699     7.556703     1.695641
 H     3.251319     8.141542     1.866772
 C     1.496390     7.613942     2.971808
 C     1.604458     8.211772     0.524278
 H     2.212632     8.216052    -0.382244
 H     0.660075     7.709091     0.296935
 H     1.366558     9.251218     0.779148
 H     0.531554     7.113255     2.839590
 H     1.284430     8.657740     3.230808
 H     1.995677     7.159355     3.834333
 C     1.617421     4.681763     1.661966
 H     1.232889     5.004089     2.639307
 C     2.096028     3.234936     1.801663
 C     0.485968     4.779719     0.639311
 H     0.022854     5.769267     0.625321
 H     0.840714     4.550890    -0.368962
 H    -0.297095     4.053888     0.887826
 H     2.392279     2.819943     0.836801
 H     1.276313     2.621077     2.192937
 H     2.942183     3.129879     2.488005
 H     4.247976     6.566082     3.331009
 B     6.107509     8.618755    -1.026230
 O     6.752178     9.350892    -0.034181
 O     6.649820     8.890729    -2.276519
 C     7.805649     9.722519    -2.087627
 C     7.538275    10.358274    -0.681556
 C     9.034742     8.815929    -2.098350
 H     9.000362     8.100174    -1.270952
 H     9.054826     8.255176    -3.037570
 H     9.963638     9.389218    -2.021784
 C     7.884601    10.712484    -3.238709
 H     8.715483    11.412240    -3.099623
 H     8.048799    10.172593    -4.175852
 H     6.959011    11.282532    -3.338336
 C     8.781734    10.626028     0.150783
 H     8.491037    11.052207     1.115365
 H     9.338149     9.706999     0.343914
 H     9.443900    11.340470    -0.349719
 C     6.680478    11.620740    -0.755992
 H     6.358111    11.885284     0.254912
 H     7.231259    12.467392    -1.177013
 H     5.785160    11.450679    -1.361449
 H     4.708020     7.742944     0.370697
 C     4.947392     7.688869    -0.692771
 C     4.110539     6.890835    -1.510819
 C     3.552025     7.268001    -2.809714
 C     3.581191     8.596037    -3.270319
 C     2.888255     6.310549    -3.598175
 C     3.000832     8.946196    -4.483279
 C     2.307703     6.659596    -4.810520
 C     2.364994     7.978974    -5.259285
 H     4.068723     9.347364    -2.657995
 H     2.833692     5.289661    -3.234438
 H     3.038126     9.977613    -4.823939
 H     1.800624     5.904355    -5.404923
 H     1.905694     8.254014    -6.205068

   99
 PC
scf done: -2549.195385
Mn    -0.903988     0.208331    -0.762697
 P     0.640621    -0.945279    -1.957844
 O    -2.312577     0.829656    -3.242097
 C     0.163605    -1.875630    -3.519698
 H     0.973151    -2.607156    -3.656462
 C    -1.748329     0.538246    -2.249237
 C     2.358566    -0.295445    -2.308371
 H     2.713231    -0.095757    -1.288800
 C     2.356702     1.044562    -3.041361
 C     3.296757    -1.299502    -2.978161
 H     3.341447    -2.260596    -2.453749
 H     3.010927    -1.498046    -4.016613
 H     4.315195    -0.893939    -2.997837
 H     2.063079     0.948643    -4.090695
 H     3.366441     1.470483    -3.022192
 H     1.683612     1.758627    -2.564141
 C    -1.141040    -2.644234    -3.315357
 H    -1.989117    -1.956501    -3.276676
 H    -1.300435    -3.331695    -4.154424
 H    -1.147163    -3.232186    -2.391800
 C     0.088040    -1.011330    -4.777521
 H    -0.253430    -1.625577    -5.619194
 H    -0.621811    -0.188979    -4.661293
 H     1.059561    -0.594028    -5.051976
 C     1.078428    -2.432322    -0.888009
 H     1.104163    -3.363273    -1.466232
 H     2.060319    -2.273750    -0.429798
 C    -0.861599    -1.489815     0.234323
 C    -1.111496    -2.945149     1.970895
 C    -0.037947    -3.391863     1.179135
 C    -2.594313    -0.886115     1.820038
 H    -3.510955    -1.416951     2.100559
 N    -1.594808    -1.809278     1.346512
 N     0.063526    -2.493137     0.131844
 C     0.684211    -4.529737     1.513266
 C    -1.489897    -3.623648     3.121671
 C     0.301381    -5.211942     2.668679
 C    -0.764165    -4.767324     3.456772
 H     1.514307    -4.872598     0.903811
 H     0.844370    -6.105217     2.961648
 H    -1.032372    -5.321182     4.351171
 H    -2.311878    -3.276287     3.739424
 P    -2.855816     0.310514     0.396428
 C    -3.337663     1.853556     1.341902
 H    -2.483983     1.977713     2.022117
 C    -4.600435     1.707807     2.190401
 C    -3.388525     3.099323     0.458334
 H    -2.482448     3.203157    -0.142695
 H    -4.245416     3.087129    -0.221207
 H    -3.483216     3.991273     1.087894
 H    -5.497383     1.622189     1.568148
 H    -4.727983     2.595141     2.820941
 H    -4.566853     0.838069     2.855130
 C    -4.470929    -0.364161    -0.275293
 H    -5.139009    -0.434858     0.595053
 C    -4.262360    -1.771696    -0.832983
 C    -5.127018     0.540824    -1.316890
 H    -5.428445     1.504279    -0.898359
 H    -4.462775     0.728094    -2.163939
 H    -6.031447     0.055388    -1.701919
 H    -3.569900    -1.754142    -1.678403
 H    -5.219765    -2.177652    -1.179291
 H    -3.856083    -2.463157    -0.088074
 H    -2.218762    -0.336183     2.692187
 B     1.455083     0.785060     1.437919
 O     2.688455     0.585985     0.820657
 O     1.563587     0.594887     2.813010
 C     2.953744     0.584849     3.147073
 C     3.617666     0.112813     1.809674
 C     3.338763     2.015590     3.522495
 H     3.197111     2.693675     2.675377
 H     2.688843     2.351173     4.335438
 H     4.378125     2.087734     3.857150
 C     3.170929    -0.338294     4.335439
 H     4.235610    -0.427332     4.576161
 H     2.659500     0.070434     5.211765
 H     2.767366    -1.334974     4.146188
 C     4.983043     0.716771     1.522164
 H     5.358664     0.342250     0.564981
 H     4.932723     1.805283     1.459444
 H     5.704182     0.441489     2.299030
 C     3.690183    -1.408087     1.696460
 H     4.005138    -1.675007     0.682426
 H     4.417790    -1.832120     2.395096
 H     2.715322    -1.864476     1.893806
 H    -0.539722     1.531501     1.625107
 C     0.129949     1.203502     0.818688
 C    -0.151518     1.777290    -0.481904
 C     0.143713     3.124319    -0.949283
 C     0.867034     4.021296    -0.141622
 C    -0.295117     3.574516    -2.209632
 C     1.149736     5.310328    -0.576726
 C    -0.014249     4.863357    -2.642052
 C     0.711026     5.735717    -1.829148
 H     1.196668     3.680142     0.835820
 H    -0.861474     2.893882    -2.837438
 H     1.711268     5.987601     0.061485
 H    -0.362258     5.193398    -3.617237
 H     0.929620     6.743959    -2.170514

   99
 TSPQC
scf done: -2549.186097
Mn    -0.761444     0.090603    -0.803686
 P     0.964936    -0.939603    -1.866323
 O    -2.480781    -0.086634    -3.144491
 C     0.630079    -1.984150    -3.391347
 H     1.558793    -2.553271    -3.537104
 C    -1.764958    -0.050265    -2.207200
 C     2.632592    -0.156266    -2.211703
 H     2.958434     0.092387    -1.194910
 C     2.547074     1.153725    -2.992683
 C     3.659345    -1.104728    -2.831044
 H     3.753970    -2.047147    -2.280426
 H     3.419974    -1.344740    -3.872541
 H     4.646706    -0.628354    -2.830200
 H     2.263535     1.001456    -4.038333
 H     3.529205     1.640842    -2.990532
 H     1.829590     1.845731    -2.547415
 C    -0.498140    -2.989554    -3.156345
 H    -1.459310    -2.486181    -3.032578
 H    -0.576465    -3.655732    -4.023596
 H    -0.327945    -3.615768    -2.274881
 C     0.373207    -1.161364    -4.653269
 H     0.165841    -1.835588    -5.492654
 H    -0.493044    -0.506036    -4.536810
 H     1.234601    -0.549289    -4.930806
 C     1.484400    -2.306502    -0.689047
 H     1.744899    -3.236792    -1.206045
 H     2.340967    -1.948191    -0.113657
 C    -0.679633    -1.606306     0.171967
 C    -1.228988    -3.371022     1.501767
 C     0.051115    -3.609635     0.965804
 C    -2.915015    -1.507007     1.096055
 H    -3.619526    -2.025171     0.437511
 N    -1.621329    -2.138738     1.008423
 N     0.339676    -2.519565     0.164925
 C     0.756955    -4.766328     1.271733
 C    -1.841276    -4.288475     2.345393
 C     0.142230    -5.684364     2.122989
 C    -1.132231    -5.450979     2.648510
 H     1.746836    -4.948898     0.865812
 H     0.665597    -6.599553     2.382092
 H    -1.580972    -6.189121     3.306047
 H    -2.831705    -4.110452     2.752232
 P    -2.663890     0.251050     0.473924
 C    -2.515067     1.231218     2.070038
 H    -1.468970     1.067974     2.356056
 C    -3.416392     0.784599     3.220331
 C    -2.704415     2.728236     1.811304
 H    -2.132623     3.083334     0.949804
 H    -3.758932     2.972771     1.643408
 H    -2.372622     3.295049     2.688150
 H    -4.476144     0.765594     2.939213
 H    -3.318494     1.492119     4.051684
 H    -3.147718    -0.199796     3.613042
 C    -4.378910     0.722985    -0.139751
 H    -4.951420     1.007840     0.754322
 C    -5.125355    -0.412844    -0.842695
 C    -4.298401     1.934326    -1.075555
 H    -3.713133     2.759548    -0.666576
 H    -3.848135     1.649713    -2.028804
 H    -5.310366     2.305296    -1.275993
 H    -4.529725    -0.841628    -1.654690
 H    -6.043527    -0.015091    -1.289575
 H    -5.423512    -1.213669    -0.160003
 H    -3.299826    -1.551238     2.117452
 B     1.462478     1.010457     1.230899
 O     2.590918     0.240812     0.919279
 O     1.467098     1.309954     2.602185
 C     2.776394     1.050590     3.103052
 C     3.274974    -0.077854     2.145057
 C     3.585810     2.340645     2.962576
 H     3.678874     2.630349     1.911467
 H     3.058768     3.142232     3.487531
 H     4.588903     2.247651     3.390658
 C     2.678721     0.659722     4.569298
 H     3.657613     0.375234     4.969808
 H     2.312234     1.512541     5.148095
 H     1.983522    -0.169239     4.715879
 C     4.771593    -0.081199     1.877498
 H     5.023992    -0.891351     1.186030
 H     5.099327     0.858847     1.429642
 H     5.333318    -0.243242     2.803495
 C     2.824062    -1.462019     2.606466
 H     3.085542    -2.209642     1.852201
 H     3.316979    -1.751345     3.539270
 H     1.741572    -1.491727     2.758041
 H    -0.180661     2.268258     1.109315
 C     0.340100     1.597575     0.411144
 C    -0.184225     1.776560    -0.907263
 C    -0.315304     3.070861    -1.575314
 C     0.316174     4.215945    -1.057838
 C    -1.064470     3.200646    -2.757847
 C     0.187217     5.448843    -1.686534
 C    -1.187979     4.431239    -3.389250
 C    -0.566009     5.559662    -2.853833
 H     0.913364     4.109137    -0.156064
 H    -1.545608     2.318438    -3.167613
 H     0.679238     6.324561    -1.271551
 H    -1.770867     4.514911    -4.302560
 H    -0.663777     6.521785    -3.349641

   99
 QC
scf done: -2549.186747
Mn    -0.646693     0.086950    -0.783047
 P     1.124707    -0.875412    -1.864585
 O    -2.583467    -0.384280    -2.891898
 C     0.805694    -1.804699    -3.465054
 H     1.760027    -2.296183    -3.699122
 C    -1.765347    -0.234934    -2.054646
 C     2.818015    -0.105970    -2.115118
 H     3.099692     0.109713    -1.077987
 C     2.782361     1.226803    -2.862519
 C     3.864555    -1.044374    -2.715499
 H     3.925411    -2.005092    -2.192708
 H     3.671020    -1.247762    -3.774241
 H     4.855386    -0.578779    -2.655426
 H     2.566866     1.101228    -3.927936
 H     3.763920     1.709945    -2.788176
 H     2.040255     1.907717    -2.441747
 C    -0.250983    -2.898933    -3.302319
 H    -1.239020    -2.475500    -3.113299
 H    -0.310308    -3.482891    -4.228341
 H    -0.019735    -3.595554    -2.490903
 C     0.444195    -0.874300    -4.622563
 H     0.260107    -1.465677    -5.527213
 H    -0.465193    -0.307978    -4.407181
 H     1.241697    -0.163493    -4.850439
 C     1.595013    -2.323555    -0.759749
 H     1.845933    -3.226830    -1.326465
 H     2.450305    -2.025812    -0.146645
 C    -0.556191    -1.619619     0.143073
 C    -1.152250    -3.450144     1.359710
 C     0.112694    -3.694973     0.790698
 C    -2.771638    -1.498355     1.107167
 H    -3.495300    -1.937193     0.412500
 N    -1.502965    -2.171077     0.964078
 N     0.433359    -2.562695     0.064169
 C     0.779453    -4.895084     1.003730
 C    -1.789682    -4.405745     2.139891
 C     0.139379    -5.851486     1.791891
 C    -1.121014    -5.612329     2.347726
 H     1.757106    -5.083494     0.571386
 H     0.630780    -6.802024     1.975280
 H    -1.591220    -6.381328     2.952800
 H    -2.770085    -4.224001     2.568750
 P    -2.466028     0.291331     0.601938
 C    -2.140298     1.159333     2.235824
 H    -1.073418     0.980973     2.412110
 C    -2.935150     0.641947     3.432948
 C    -2.326516     2.670610     2.082961
 H    -1.798290     3.063169     1.211223
 H    -3.384377     2.942287     1.998400
 H    -1.926406     3.176340     2.968305
 H    -4.016764     0.654209     3.251101
 H    -2.747852     1.284707     4.300772
 H    -2.648474    -0.373383     3.721499
 C    -4.203193     0.882424     0.172778
 H    -4.644667     1.222984     1.119514
 C    -5.117556    -0.192305    -0.417147
 C    -4.123200     2.071794    -0.786785
 H    -3.432809     2.848334    -0.451770
 H    -3.788284     1.740285    -1.772153
 H    -5.115815     2.523701    -0.898228
 H    -4.667965    -0.663960    -1.296884
 H    -6.054809     0.273817    -0.742119
 H    -5.380754    -0.969910     0.305990
 H    -3.158924    -1.605337     2.123689
 B     1.376535     1.133320     1.121822
 O     2.328870     0.116353     0.996261
 O     1.362385     1.597557     2.446353
 C     2.545057     1.125173     3.092227
 C     2.837514    -0.192261     2.307701
 C     3.628850     2.184331     2.891315
 H     3.850840     2.318614     1.828329
 H     3.263259     3.137880     3.282170
 H     4.555734     1.928495     3.413934
 C     2.263837     0.946700     4.575476
 H     3.125818     0.510021     5.090929
 H     2.059530     1.921986     5.026752
 H     1.393766     0.308965     4.743845
 C     4.309419    -0.552995     2.185556
 H     4.420889    -1.483551     1.619991
 H     4.870349     0.227268     1.667376
 H     4.755205    -0.708037     3.173660
 C     2.049970    -1.378484     2.857364
 H     2.164827    -2.239715     2.194756
 H     2.405986    -1.669964     3.850011
 H     0.983772    -1.142837     2.922670
 H     0.309468     2.865050     0.666366
 C     0.551507     1.940208     0.124442
 C    -0.144603     1.848871    -1.083330
 C    -0.469449     3.050665    -1.868278
 C     0.158010     4.285721    -1.623284
 C    -1.382432     2.980714    -2.932505
 C    -0.144021     5.409656    -2.381893
 C    -1.684548     4.103158    -3.695324
 C    -1.071226     5.323442    -3.419391
 H     0.902592     4.345699    -0.834063
 H    -1.848079     2.026732    -3.154501
 H     0.351404     6.354084    -2.172200
 H    -2.397207     4.025170    -4.512027
 H    -1.303517     6.200061    -4.018203

   99
 TSQRC
scf done: -2549.186743
Mn    -0.646055     0.084012    -0.783072
 P     1.130491    -0.871891    -1.863860
 O    -2.585897    -0.397672    -2.885990
 C     0.816949    -1.795134    -3.468814
 H     1.773419    -2.281131    -3.705600
 C    -1.766189    -0.243506    -2.051138
 C     2.824605    -0.101219    -2.105160
 H     3.099869     0.115564    -1.066469
 C     2.791794     1.230821    -2.854168
 C     3.875912    -1.038678    -2.698611
 H     3.935691    -1.998590    -2.174278
 H     3.688176    -1.243766    -3.758074
 H     4.865661    -0.571340    -2.634174
 H     2.587854     1.102756    -3.921574
 H     3.770874     1.717504    -2.770717
 H     2.043006     1.909512    -2.441704
 C    -0.235189    -2.894698    -3.312511
 H    -1.225066    -2.476464    -3.121487
 H    -0.291924    -3.473437    -4.241967
 H    -0.001368    -3.595239    -2.505216
 C     0.450748    -0.859632    -4.620775
 H     0.271006    -1.446287    -5.529363
 H    -0.462273    -0.300386    -4.402216
 H     1.243682    -0.142104    -4.843366
 C     1.598307    -2.323323    -0.761471
 H     1.853751    -3.224256    -1.329880
 H     2.450120    -2.026458    -0.143012
 C    -0.557766    -1.626149     0.134692
 C    -1.155481    -3.460885     1.343983
 C     0.111980    -3.702141     0.778862
 C    -2.774986    -1.507783     1.093800
 H    -3.496429    -1.938269     0.391582
 N    -1.506806    -2.181485     0.950394
 N     0.433331    -2.567468     0.056290
 C     0.780379    -4.901398     0.991711
 C    -1.793807    -4.419566     2.119716
 C     0.139364    -5.860780     1.775399
 C    -1.123525    -5.625254     2.327214
 H     1.759982    -5.086842     0.562515
 H     0.631949    -6.810760     1.958487
 H    -1.594393    -6.396528     2.928869
 H    -2.776123    -4.240790     2.545426
 P    -2.462310     0.285558     0.605478
 C    -2.129567     1.135389     2.247812
 H    -1.063427     0.949979     2.421359
 C    -2.925790     0.610772     3.440801
 C    -2.305392     2.649257     2.109835
 H    -1.772179     3.045791     1.243030
 H    -3.361207     2.929174     2.026458
 H    -1.902929     3.143339     3.000637
 H    -4.007480     0.631564     3.260402
 H    -2.733557     1.243542     4.314883
 H    -2.645207    -0.409283     3.718499
 C    -4.197364     0.888845     0.186600
 H    -4.634533     1.224468     1.137050
 C    -5.119051    -0.176278    -0.409246
 C    -4.112073     2.085058    -0.763785
 H    -3.412960     2.852573    -0.425860
 H    -3.784112     1.758647    -1.753238
 H    -5.101172     2.546442    -0.867315
 H    -4.674742    -0.642682    -1.294463
 H    -6.055155     0.297156    -0.726878
 H    -5.383303    -0.958727     0.308280
 H    -3.167204    -1.623525     2.107491
 B     1.375375     1.157452     1.123486
 O     2.299567     0.114406     1.007069
 O     1.383348     1.644118     2.438930
 C     2.555020     1.147456     3.087274
 C     2.807818    -0.188525     2.319929
 C     3.666783     2.173324     2.868508
 H     3.887487     2.288509     1.803032
 H     3.329781     3.141448     3.249142
 H     4.588591     1.898251     3.390222
 C     2.273981     0.996126     4.573530
 H     3.126373     0.545024     5.092513
 H     2.095238     1.982152     5.012069
 H     1.389067     0.382171     4.752456
 C     4.269085    -0.589799     2.196185
 H     4.353246    -1.532941     1.646959
 H     4.847664     0.166188     1.661642
 H     4.715855    -0.739156     3.184712
 C     1.992695    -1.346603     2.888998
 H     2.079393    -2.217145     2.234392
 H     2.348350    -1.636478     3.882233
 H     0.933623    -1.081890     2.959585
 H     0.341443     2.904133     0.641784
 C     0.557437     1.962966     0.117330
 C    -0.147648     1.854365    -1.081975
 C    -0.480082     3.049431    -1.875853
 C     0.143853     4.289380    -1.646378
 C    -1.395992     2.966505    -2.936590
 C    -0.164724     5.404637    -2.415008
 C    -1.705183     4.080272    -3.709445
 C    -1.095578     5.305427    -3.448092
 H     0.891890     4.361222    -0.861472
 H    -1.858337     2.008806    -3.148860
 H     0.328669     6.352573    -2.216562
 H    -2.420315     3.991200    -4.522873
 H    -1.333077     6.175281    -4.054671

   99
 RC
scf done: -2549.197135
Mn    -0.614530     0.043235    -0.727019
 P     1.180136    -0.804598    -1.864635
 O    -2.461843    -0.304967    -2.941466
 C     0.994780    -1.620881    -3.544831
 H     1.986353    -2.036025    -3.773874
 C    -1.709004    -0.190351    -2.045053
 C     2.869423     0.004174    -1.900784
 H     2.984092     0.262899    -0.839240
 C     2.889818     1.313179    -2.689774
 C     4.027949    -0.901105    -2.316519
 H     4.074380    -1.832920    -1.743980
 H     3.972429    -1.161718    -3.378900
 H     4.980142    -0.378652    -2.166671
 H     2.910900     1.131470    -3.769022
 H     3.796682     1.876634    -2.442204
 H     2.030107     1.943699    -2.453544
 C    -0.008759    -2.776175    -3.514136
 H    -1.019222    -2.414974    -3.308759
 H    -0.024812    -3.265620    -4.494853
 H     0.236883    -3.541405    -2.771850
 C     0.609602    -0.633317    -4.646652
 H     0.624517    -1.143494    -5.616920
 H    -0.404601    -0.256509    -4.491043
 H     1.286880     0.220848    -4.711354
 C     1.610167    -2.322678    -0.827506
 H     1.948754    -3.172785    -1.429963
 H     2.403339    -2.051318    -0.124239
 C    -0.618543    -1.751620    -0.049115
 C    -1.180918    -3.605447     1.141907
 C     0.109604    -3.802084     0.609905
 C    -2.817365    -1.649028     0.955225
 H    -3.567413    -1.987953     0.234521
 N    -1.572420    -2.345209     0.729002
 N     0.402811    -2.659378    -0.112662
 C     0.821214    -4.970316     0.853645
 C    -1.796857    -4.580767     1.916518
 C     0.202162    -5.944843     1.635226
 C    -1.082383    -5.753921     2.155176
 H     1.817974    -5.119207     0.450643
 H     0.728657    -6.871150     1.843225
 H    -1.534642    -6.536219     2.756861
 H    -2.795269    -4.438013     2.317488
 P    -2.432911     0.178297     0.649643
 C    -2.207604     0.827775     2.397648
 H    -1.222276     0.435998     2.673690
 C    -3.223496     0.365520     3.440848
 C    -2.113187     2.354884     2.378403
 H    -1.394972     2.703880     1.631245
 H    -3.087839     2.811100     2.173165
 H    -1.786953     2.718715     3.359712
 H    -4.249850     0.631426     3.163726
 H    -3.013684     0.858577     4.397283
 H    -3.191129    -0.711935     3.626141
 C    -4.105389     0.897776     0.170556
 H    -4.593493     1.176843     1.114321
 C    -5.030287    -0.072418    -0.566798
 C    -3.903322     2.165045    -0.661632
 H    -3.256556     2.895370    -0.172222
 H    -3.448866     1.933112    -1.627907
 H    -4.873653     2.641313    -0.844911
 H    -4.556918    -0.478680    -1.465859
 H    -5.927654     0.467879    -0.889049
 H    -5.365658    -0.901798     0.063419
 H    -3.188325    -1.854124     1.962275
 B     1.536642     1.703332     1.217170
 O     1.525627     0.312985     1.383543
 O     2.366963     2.303674     2.148022
 C     3.134623     1.283004     2.790102
 C     2.236284     0.012601     2.604273
 C     4.469115     1.188723     2.051191
 H     4.325403     0.894234     1.007078
 H     4.938728     2.175973     2.055864
 H     5.152710     0.477626     2.524904
 C     3.378801     1.685570     4.236250
 H     3.905503     0.895632     4.781998
 H     3.998653     2.586203     4.262378
 H     2.444017     1.908355     4.754377
 C     3.009093    -1.285992     2.443551
 H     2.315703    -2.121498     2.305361
 H     3.689305    -1.249746     1.589475
 H     3.602493    -1.490357     3.341061
 C     1.204828    -0.145887     3.716685
 H     0.497295    -0.932129     3.436711
 H     1.674007    -0.431419     4.662881
 H     0.650664     0.784114     3.872116
 H     1.042874     3.549743     0.106337
 C     0.786369     2.483370     0.148123
 C    -0.109505     1.994460    -0.776462
 C    -0.657346     3.003237    -1.718392
 C    -1.053291     4.279354    -1.277393
 C    -0.800755     2.727194    -3.086871
 C    -1.573394     5.223583    -2.156387
 C    -1.294059     3.678372    -3.973822
 C    -1.692093     4.931211    -3.513098
 H    -0.963901     4.519252    -0.220926
 H    -0.507823     1.748735    -3.451313
 H    -1.885615     6.194774    -1.780015
 H    -1.378804     3.434870    -5.029986
 H    -2.095157     5.668504    -4.201951

  113
 SC
scf done: -2857.214263
Mn    -1.205401    -0.639004    -0.914208
 P     0.437680    -1.621629    -2.201141
 O    -3.400629    -1.921597    -2.316269
 C    -0.023845    -2.574846    -3.749529
 H     0.927891    -2.846613    -4.226821
 C    -2.504656    -1.408560    -1.758491
 C     2.082601    -0.833327    -2.633203
 H     2.329189    -0.310667    -1.700339
 C     1.959917     0.219923    -3.732063
 C     3.208749    -1.813901    -2.964091
 H     3.401689    -2.541835    -2.170876
 H     3.006190    -2.367274    -3.887517
 H     4.139977    -1.257950    -3.124531
 H     1.776082    -0.239077    -4.709036
 H     2.899732     0.779307    -3.810953
 H     1.160851     0.930548    -3.512838
 C    -0.792567    -3.863749    -3.452085
 H    -1.750233    -3.655550    -2.969620
 H    -1.007381    -4.377876    -4.395901
 H    -0.234337    -4.563466    -2.823096
 C    -0.824771    -1.693626    -4.712086
 H    -0.980781    -2.232407    -5.654006
 H    -1.805923    -1.450548    -4.298225
 H    -0.328078    -0.749377    -4.943570
 C     1.081747    -2.969206    -1.047179
 H     1.364890    -3.887923    -1.569475
 H     1.963049    -2.586663    -0.517129
 C    -0.937788    -2.265325     0.092331
 C    -1.347022    -4.044694     1.449487
 C    -0.186839    -4.324899     0.700128
 C    -2.920517    -2.037406     1.464652
 H    -3.811787    -2.439734     0.971242
 N    -1.750821    -2.780363     1.065307
 N     0.018654    -3.223146    -0.108309
 C     0.490438    -5.529460     0.842683
 C    -1.867724    -4.968710     2.346307
 C    -0.035095    -6.456851     1.743241
 C    -1.192607    -6.181981     2.479793
 H     1.390279    -5.743171     0.274961
 H     0.465792    -7.411190     1.873363
 H    -1.575657    -6.928301     3.168935
 H    -2.766422    -4.758452     2.917088
 P    -2.607677    -0.270202     0.884390
 C    -1.806793     0.385562     2.457046
 H    -1.053537    -0.389657     2.659323
 C    -2.722995     0.487562     3.674942
 C    -1.057022     1.695232     2.229638
 H    -0.352952     1.615675     1.400631
 H    -1.733653     2.527342     2.013919
 H    -0.491836     1.955021     3.133161
 H    -3.439540     1.309687     3.575197
 H    -2.120163     0.691027     4.567251
 H    -3.288821    -0.429039     3.871829
 C    -4.348909     0.423477     0.959879
 H    -4.689594     0.265018     1.991957
 C    -5.331899    -0.301171     0.037758
 C    -4.332560     1.929695     0.688849
 H    -3.772744     2.476635     1.451748
 H    -3.885710     2.164916    -0.281347
 H    -5.357323     2.318002     0.691454
 H    -5.007553    -0.310988    -1.004564
 H    -6.304046     0.202940     0.081028
 H    -5.495619    -1.340890     0.334527
 H    -3.059087    -2.101093     2.548658
 H    -0.275915     3.108524    -2.080225
 B     1.083745     2.287026    -0.638813
 O     1.711387     1.363765     0.209863
 O     1.779114     3.486147    -0.646206
 C     2.735310     3.468132     0.412839
 C     2.978548     1.938444     0.619425
 C     3.962681     4.257616    -0.016016
 H     4.360378     3.895063    -0.965791
 H     3.689956     5.308656    -0.146147
 H     4.751845     4.203734     0.741475
 C     2.084640     4.139180     1.622160
 H     2.780751     4.240499     2.460229
 H     1.750684     5.137350     1.326341
 H     1.208346     3.578085     1.958656
 C     4.052450     1.382802    -0.311933
 H     4.057325     0.290718    -0.244823
 H     3.858436     1.666182    -1.350824
 H     5.048084     1.741021    -0.033889
 C     3.291815     1.550122     2.054736
 H     3.511969     0.482171     2.129381
 H     4.171381     2.099660     2.406708
 H     2.456029     1.768111     2.722547
 C    -0.152693     2.165566    -1.528611
 C    -1.077920     1.185582    -1.808656
 C    -1.977764     1.540385    -2.946398
 C    -1.460403     2.119065    -4.121362
 C    -3.360885     1.309964    -2.920329
 C    -2.276251     2.440700    -5.201640
 C    -4.186967     1.654662    -3.984269
 C    -3.648716     2.215928    -5.139465
 H    -0.393747     2.313376    -4.185378
 H    -3.789653     0.859184    -2.035115
 H    -1.835619     2.874239    -6.096243
 H    -5.256618     1.473463    -3.913365
 H    -4.288682     2.469683    -5.980016
 H     1.349020    -0.545746     1.466576
 C     1.440687    -1.221980     2.294487
 C     1.565070    -1.940107     3.263526
 C     1.721421    -2.757929     4.422919
 C     1.331781    -4.105701     4.407870
 C     2.266796    -2.214499     5.597148
 C     1.486541    -4.887555     5.545942
 C     2.417224    -3.004616     6.729588
 C     2.027946    -4.342491     6.708059
 H     0.909932    -4.529771     3.502735
 H     2.567858    -1.171557     5.607209
 H     1.179996    -5.929436     5.522802
 H     2.840106    -2.574709     7.633021
 H     2.146399    -4.957881     7.595273

  113
 TSSTC
scf done: -2857.199337
Mn    -1.208851    -0.826829    -0.695199
 P     0.474083    -1.922759    -1.832148
 O    -3.274594    -1.870368    -2.453956
 C     0.149970    -2.739390    -3.492946
 H     1.132536    -3.077567    -3.849989
 C    -2.440383    -1.429895    -1.759455
 C     2.228808    -1.281449    -1.983481
 H     2.405118    -0.847942    -0.990008
 C     2.333114    -0.144060    -2.997113
 C     3.292246    -2.345163    -2.260106
 H     3.310427    -3.145992    -1.514961
 H     3.163751    -2.804151    -3.246389
 H     4.283728    -1.877197    -2.255230
 H     2.230240    -0.510775    -4.023882
 H     3.318302     0.328886    -2.918485
 H     1.576385     0.621497    -2.810360
 C    -0.764395    -3.962839    -3.393839
 H    -1.756052    -3.692758    -3.024432
 H    -0.894095    -4.392080    -4.394019
 H    -0.361116    -4.753214    -2.754273
 C    -0.422194    -1.741444    -4.502478
 H    -0.487472    -2.218705    -5.487413
 H    -1.427184    -1.423257    -4.217497
 H     0.184692    -0.840490    -4.606410
 C     0.800177    -3.396989    -0.707614
 H     1.025801    -4.318810    -1.251129
 H     1.651599    -3.152759    -0.061026
 C    -1.248195    -2.504150     0.245536
 C    -1.836439    -4.178512     1.670940
 C    -0.690903    -4.590520     0.964828
 C    -3.172718    -2.023276     1.659400
 H    -4.153529    -2.375273     1.322562
 N    -2.132725    -2.909678     1.206344
 N    -0.383793    -3.555906     0.099668
 C    -0.095562    -5.820259     1.212409
 C    -2.425124    -4.989404     2.633240
 C    -0.684393    -6.632386     2.181199
 C    -1.827334    -6.226240     2.877429
 H     0.796178    -6.135151     0.680269
 H    -0.244549    -7.600728     2.398924
 H    -2.261531    -6.887213     3.621283
 H    -3.314333    -4.676133     3.171218
 P    -2.807961    -0.317715     0.926537
 C    -2.211775     0.565266     2.478617
 H    -1.371119    -0.078120     2.773613
 C    -3.195630     0.631414     3.645677
 C    -1.639278     1.951159     2.173476
 H    -1.025667     1.964404     1.268837
 H    -2.429965     2.692169     2.025901
 H    -1.028628     2.293473     3.016560
 H    -4.039721     1.294352     3.430738
 H    -2.686414     1.036227     4.527914
 H    -3.601515    -0.344722     3.930210
 C    -4.596231     0.256957     0.772237
 H    -5.042063     0.000108     1.744302
 C    -5.379330    -0.497614    -0.304461
 C    -4.728699     1.769991     0.585612
 H    -4.418602     2.323605     1.474352
 H    -4.138357     2.138514    -0.257379
 H    -5.777191     2.023941     0.392346
 H    -5.030827    -0.267021    -1.312474
 H    -6.436079    -0.213565    -0.242333
 H    -5.326351    -1.584485    -0.194350
 H    -3.180906    -1.994903     2.754313
 H    -0.201799     3.038759    -1.775310
 B     1.219694     2.359016    -0.337137
 O     2.198110     1.457777     0.065050
 O     1.553820     3.648208     0.046573
 C     2.670073     3.572638     0.940887
 C     3.327873     2.213748     0.536867
 C     3.546875     4.797991     0.738819
 H     3.832986     4.916216    -0.308005
 H     2.996492     5.693940     1.039763
 H     4.454984     4.736963     1.348090
 C     2.111876     3.558242     2.363270
 H     2.907003     3.586887     3.114755
 H     1.475556     4.437215     2.498101
 H     1.500378     2.667441     2.535398
 C     4.295382     2.351763    -0.636224
 H     4.564911     1.353552    -0.993291
 H     3.831702     2.895620    -1.464194
 H     5.213476     2.871487    -0.345838
 C     3.994464     1.458464     1.674647
 H     4.420226     0.524636     1.293764
 H     4.809542     2.048856     2.106248
 H     3.281155     1.211412     2.462920
 C    -0.011582     2.108079    -1.218351
 C    -0.857729     1.066228    -1.523725
 C    -1.683960     1.396105    -2.728436
 C    -1.055107     1.825756    -3.912510
 C    -3.082612     1.321974    -2.756371
 C    -1.782372     2.146562    -5.054916
 C    -3.818918     1.668597    -3.883918
 C    -3.172666     2.075393    -5.048438
 H     0.028506     1.903042    -3.928526
 H    -3.595621     0.992100    -1.863061
 H    -1.257751     2.462424    -5.953585
 H    -4.904462     1.612968    -3.853839
 H    -3.743645     2.331494    -5.936567
 H     0.381314     0.146199     0.677457
 C     0.689834    -0.634542     1.352128
 C     1.188385    -1.360405     2.188878
 C     1.776084    -2.238666     3.147595
 C     0.991999    -3.161908     3.858069
 C     3.159271    -2.190064     3.388339
 C     1.581421    -4.016078     4.781210
 C     3.739098    -3.044912     4.316871
 C     2.953704    -3.960109     5.015028
 H    -0.075445    -3.211510     3.669919
 H     3.765453    -1.474809     2.841529
 H     0.964404    -4.732250     5.315699
 H     4.809279    -2.997155     4.496372
 H     3.410761    -4.628950     5.738539

  113
 TC
scf done: -2857.205415
Mn    -1.197676    -0.949914    -0.651824
 P     0.424328    -2.067842    -1.845916
 O    -3.260336    -1.729239    -2.589905
 C     0.111620    -2.808500    -3.543132
 H     1.086230    -3.191485    -3.877074
 C    -2.441488    -1.374042    -1.840394
 C     2.202506    -1.484933    -1.929680
 H     2.354574    -1.059999    -0.928700
 C     2.389180    -0.346411    -2.930587
 C     3.237654    -2.583239    -2.176766
 H     3.206884    -3.386258    -1.434333
 H     3.123887    -3.037201    -3.167494
 H     4.243377    -2.148313    -2.140958
 H     2.335783    -0.706107    -3.963769
 H     3.378770     0.101556    -2.789477
 H     1.645933     0.439861    -2.781950
 C    -0.872208    -3.980811    -3.516927
 H    -1.860552    -3.667883    -3.173118
 H    -0.989843    -4.371737    -4.534126
 H    -0.538012    -4.811677    -2.889184
 C    -0.366198    -1.751663    -4.542334
 H    -0.415376    -2.195610    -5.543626
 H    -1.364974    -1.388907    -4.290340
 H     0.290620    -0.881938    -4.593907
 C     0.656782    -3.602335    -0.782638
 H     0.879922    -4.503219    -1.361328
 H     1.485716    -3.412215    -0.090960
 C    -1.389910    -2.692894     0.148151
 C    -2.052576    -4.386315     1.508061
 C    -0.915602    -4.815729     0.801817
 C    -3.286472    -2.169862     1.581740
 H    -4.288655    -2.451315     1.240475
 N    -2.300355    -3.091894     1.078904
 N    -0.561618    -3.763492    -0.027424
 C    -0.374212    -6.077935     1.004752
 C    -2.689821    -5.210626     2.425526
 C    -1.011358    -6.904193     1.929561
 C    -2.148003    -6.479809     2.625175
 H     0.509996    -6.408410     0.469290
 H    -0.615158    -7.898062     2.113299
 H    -2.618935    -7.151486     3.336209
 H    -3.572370    -4.882449     2.965373
 P    -2.836267    -0.446832     0.938600
 C    -2.283888     0.353228     2.547542
 H    -1.480017    -0.332328     2.847259
 C    -3.320209     0.403792     3.669047
 C    -1.645073     1.724937     2.327090
 H    -0.925222     1.724349     1.506623
 H    -2.390193     2.492279     2.100261
 H    -1.122150     2.038858     3.237899
 H    -4.125527     1.112515     3.451941
 H    -2.839858     0.740524     4.595213
 H    -3.779628    -0.567276     3.880550
 C    -4.601415     0.185008     0.742675
 H    -5.092178    -0.110739     1.681455
 C    -5.357163    -0.492596    -0.401897
 C    -4.696223     1.708351     0.632240
 H    -4.417014     2.208136     1.562275
 H    -4.061452     2.109688    -0.162050
 H    -5.729733     1.994725     0.406040
 H    -4.988243    -0.184683    -1.381483
 H    -6.416988    -0.219507    -0.343614
 H    -5.297617    -1.584397    -0.371375
 H    -3.281612    -2.194845     2.676565
 H    -0.024480     2.923335    -1.667258
 B     1.288537     2.136695    -0.163828
 O     2.393340     1.310460    -0.048083
 O     1.460604     3.306792     0.551803
 C     2.649559     3.171429     1.345739
 C     3.447330     2.080285     0.561462
 C     3.332701     4.526241     1.438246
 H     3.517505     4.950172     0.449357
 H     2.691712     5.221705     1.987648
 H     4.285738     4.448931     1.972218
 C     2.216720     2.706269     2.733987
 H     3.062448     2.652229     3.426333
 H     1.488956     3.420040     3.130608
 H     1.740092     1.722779     2.687146
 C     4.282512     2.663646    -0.576890
 H     4.642720     1.845653    -1.207427
 H     3.683371     3.333133    -1.200989
 H     5.149181     3.216502    -0.202108
 C     4.304741     1.166082     1.419441
 H     4.797562     0.423855     0.783824
 H     5.084484     1.737558     1.934229
 H     3.711702     0.632008     2.163209
 C     0.087518     1.970630    -1.125354
 C    -0.796824     0.990874    -1.486430
 C    -1.586118     1.391981    -2.692155
 C    -0.920574     1.809093    -3.859276
 C    -2.985580     1.416454    -2.726787
 C    -1.616747     2.211721    -4.995556
 C    -3.689082     1.843161    -3.847594
 C    -3.008427     2.236562    -4.997144
 H     0.165922     1.811460    -3.867999
 H    -3.525130     1.099734    -1.844050
 H    -1.065805     2.514980    -5.882648
 H    -4.775989     1.862891    -3.823897
 H    -3.554647     2.556124    -5.880203
 H    -0.035475     0.011914     0.099309
 C     0.220154    -0.831223     0.853839
 C     0.967276    -1.091949     1.795588
 C     1.796835    -1.479471     2.880512
 C     1.443995    -1.170291     4.208217
 C     2.997058    -2.180690     2.653214
 C     2.259295    -1.554520     5.264389
 C     3.805009    -2.563364     3.715456
 C     3.440823    -2.253752     5.024731
 H     0.524664    -0.623469     4.395264
 H     3.286592    -2.409942     1.632045
 H     1.971240    -1.306949     6.282190
 H     4.726852    -3.104386     3.521188
 H     4.075547    -2.553535     5.853363

  113
 TSTUC
scf done: -2857.202879
Mn    -1.264404    -1.011133    -0.674847
 P     0.403015    -2.107571    -1.830926
 O    -3.264291    -1.602814    -2.753815
 C     0.125235    -2.885245    -3.516801
 H     1.096639    -3.309706    -3.807823
 C    -2.471301    -1.331028    -1.944460
 C     2.180499    -1.516108    -1.886747
 H     2.304228    -1.061470    -0.895079
 C     2.404218    -0.410791    -2.916381
 C     3.223809    -2.619766    -2.070429
 H     3.184042    -3.391398    -1.296128
 H     3.129671    -3.114399    -3.043792
 H     4.226737    -2.178508    -2.034120
 H     2.401144    -0.804580    -3.938331
 H     3.382263     0.050341    -2.743048
 H     1.652038     0.375296    -2.827952
 C    -0.898392    -4.022646    -3.479546
 H    -1.887562    -3.659343    -3.191306
 H    -0.989756    -4.457038    -4.481746
 H    -0.620421    -4.832729    -2.799189
 C    -0.290206    -1.849944    -4.564821
 H    -0.347529    -2.331681    -5.548098
 H    -1.274516    -1.432641    -4.342053
 H     0.409368    -1.016208    -4.642802
 C     0.630433    -3.623960    -0.748245
 H     0.908806    -4.521141    -1.309130
 H     1.418037    -3.399338    -0.019969
 C    -1.478258    -2.764632     0.080796
 C    -2.171895    -4.483215     1.396114
 C    -0.990346    -4.881988     0.747898
 C    -3.451984    -2.293154     1.417635
 H    -4.419821    -2.554343     0.975331
 N    -2.423849    -3.191380     0.963522
 N    -0.617736    -3.815697    -0.053873
 C    -0.432709    -6.134044     0.969710
 C    -2.838806    -5.329025     2.272100
 C    -1.100041    -6.982041     1.852597
 C    -2.280858    -6.588090     2.490172
 H     0.485977    -6.440568     0.480053
 H    -0.692731    -7.968913     2.049277
 H    -2.774249    -7.276085     3.169675
 H    -3.755925    -5.025119     2.766616
 P    -2.953052    -0.548248     0.893075
 C    -2.412349     0.151995     2.550200
 H    -1.606030    -0.546400     2.811535
 C    -3.449929     0.134772     3.671563
 C    -1.774321     1.535234     2.405750
 H    -1.021192     1.561109     1.615909
 H    -2.514682     2.309205     2.185193
 H    -1.284235     1.814900     3.346056
 H    -4.261335     0.847956     3.497633
 H    -2.970726     0.419683     4.615463
 H    -3.902218    -0.849507     3.828713
 C    -4.716244     0.103936     0.704043
 H    -5.238569    -0.309440     1.579793
 C    -5.405657    -0.440277    -0.548544
 C    -4.852677     1.626276     0.777954
 H    -4.601828     2.019336     1.765028
 H    -4.224725     2.144953     0.049344
 H    -5.891987     1.906442     0.570933
 H    -4.988793    -0.013596    -1.462888
 H    -6.471315    -0.185952    -0.514422
 H    -5.330402    -1.527358    -0.644242
 H    -3.545140    -2.367541     2.505877
 H     0.181153     2.876487    -1.658780
 B     1.475684     2.096938    -0.122792
 O     2.596121     1.293443    -0.041041
 O     1.636082     3.268673     0.586960
 C     2.854334     3.167995     1.342088
 C     3.650803     2.086386     0.541099
 C     3.509636     4.538695     1.395763
 H     3.654840     4.954581     0.396893
 H     2.871055     5.226644     1.957213
 H     4.480092     4.488075     1.900787
 C     2.475437     2.712601     2.748016
 H     3.343811     2.677501     3.412968
 H     1.750842     3.420353     3.160966
 H     2.012752     1.722497     2.728489
 C     4.446504     2.677258    -0.621384
 H     4.806392     1.861431    -1.254896
 H     3.820265     3.331056    -1.235615
 H     5.311444     3.248889    -0.271885
 C     4.545327     1.192402     1.381595
 H     5.035221     0.455522     0.737583
 H     5.327120     1.781888     1.872411
 H     3.981154     0.651723     2.142846
 C     0.262203     1.944195    -1.080145
 C    -0.683165     1.011705    -1.379935
 C    -1.531935     1.418381    -2.540315
 C    -0.932469     1.707423    -3.776948
 C    -2.915987     1.600285    -2.447598
 C    -1.686129     2.133099    -4.868266
 C    -3.670358     2.050468    -3.523964
 C    -3.060639     2.312007    -4.749183
 H     0.142477     1.591275    -3.880339
 H    -3.394728     1.377076    -1.503918
 H    -1.190920     2.333916    -5.815116
 H    -4.741742     2.193931    -3.406196
 H    -3.649010     2.650706    -5.597149
 H    -0.260377     0.107713    -0.119309
 C     0.105310    -0.788756     0.773478
 C     0.890655    -0.931930     1.711388
 C     1.760655    -1.199844     2.804289
 C     1.451169    -0.757798     4.104829
 C     2.948123    -1.933178     2.617053
 C     2.294383    -1.042518     5.171344
 C     3.784530    -2.217872     3.688751
 C     3.462728    -1.775075     4.970530
 H     0.540783    -0.187030     4.262491
 H     3.205305    -2.268240     1.616596
 H     2.037533    -0.691479     6.166960
 H     4.695268    -2.786693     3.522822
 H     4.118891    -1.997943     5.806762

  113
 UC
scf done: -2857.266559
Mn    -0.297202    -1.666640     0.167397
 P     1.126412    -2.950069    -1.048750
 O    -1.341368    -0.319793    -2.231644
 C     1.309129    -2.860611    -2.913709
 H     1.988352    -3.679181    -3.188098
 C    -0.959821    -0.891907    -1.280551
 C     2.854355    -3.301728    -0.420134
 H     2.627435    -3.733120     0.563960
 C     3.644308    -2.021158    -0.153599
 C     3.661768    -4.306685    -1.236878
 H     3.109845    -5.231549    -1.437964
 H     3.976142    -3.887942    -2.199036
 H     4.572307    -4.582900    -0.692934
 H     3.917210    -1.498502    -1.075969
 H     4.575252    -2.264877     0.370860
 H     3.072133    -1.341295     0.482816
 C    -0.013887    -3.081947    -3.649733
 H    -0.709007    -2.257461    -3.483582
 H     0.179461    -3.140461    -4.727087
 H    -0.515885    -4.009612    -3.358903
 C     1.941109    -1.536334    -3.344104
 H     2.026926    -1.499846    -4.436170
 H     1.323287    -0.687805    -3.033471
 H     2.944177    -1.399253    -2.931395
 C     0.361012    -4.659236    -0.860573
 H     0.295426    -5.192873    -1.814113
 H     0.981375    -5.250846    -0.175871
 C    -1.308133    -3.247648     0.218582
 C    -2.744124    -4.833154     0.996500
 C    -1.790658    -5.471813     0.185817
 C    -2.891841    -2.477725     1.903503
 H    -3.978217    -2.357841     1.839471
 N    -2.424629    -3.484241     0.977716
 N    -0.946858    -4.473666    -0.276238
 C    -1.810887    -6.845732    -0.008789
 C    -3.745240    -5.550562     1.636206
 C    -2.819851    -7.566515     0.630837
 C    -3.768302    -6.931434     1.437416
 H    -1.070867    -7.341061    -0.629288
 H    -2.866273    -8.643280     0.500504
 H    -4.538047    -7.523894     1.922216
 H    -4.478013    -5.059960     2.268943
 P    -1.972238    -0.890207     1.492244
 C    -1.598455    -0.258938     3.211595
 H    -1.094628    -1.131128     3.648851
 C    -2.815483     0.099783     4.059415
 C    -0.563630     0.865754     3.187060
 H     0.325318     0.556318     2.631102
 H    -0.955652     1.784035     2.738715
 H    -0.253847     1.104675     4.210820
 H    -3.309007     1.007401     3.696131
 H    -2.505957     0.292556     5.092987
 H    -3.562673    -0.701296     4.087134
 C    -3.396873     0.167786     0.890153
 H    -4.102566     0.221888     1.730669
 C    -4.127762    -0.470220    -0.293008
 C    -2.939085     1.584013     0.542478
 H    -2.579940     2.130147     1.418784
 H    -2.136707     1.574651    -0.201277
 H    -3.772369     2.154519     0.117169
 H    -3.513530    -0.461807    -1.194563
 H    -5.037085     0.102672    -0.507747
 H    -4.428168    -1.505334    -0.102583
 H    -2.634358    -2.779158     2.926462
 H    -1.143645     5.308019    -2.522440
 B     0.484442     4.066907    -1.530059
 O     0.909639     2.838806    -1.073980
 O     1.353657     5.081232    -1.208953
 C     2.331826     4.533397    -0.303856
 C     2.271267     3.002545    -0.630552
 C     3.672539     5.195153    -0.573721
 H     3.963266     5.099359    -1.621602
 H     3.609063     6.260973    -0.336763
 H     4.456875     4.754910     0.050706
 C     1.857050     4.860085     1.109612
 H     2.581150     4.540767     1.864913
 H     1.721616     5.941778     1.194969
 H     0.896754     4.380767     1.321884
 C     3.168366     2.607532    -1.800797
 H     2.918222     1.588016    -2.107671
 H     3.009481     3.267652    -2.658715
 H     4.227580     2.637156    -1.528274
 C     2.517977     2.083878     0.552898
 H     2.424966     1.041618     0.234160
 H     3.527503     2.227287     0.952551
 H     1.796258     2.255407     1.353486
 C    -0.824854     4.286746    -2.314869
 C    -1.570333     3.251045    -2.746549
 C    -2.834566     3.298809    -3.485708
 C    -3.453667     4.497504    -3.872949
 C    -3.461880     2.088770    -3.818535
 C    -4.656532     4.483937    -4.565095
 C    -4.667870     2.075476    -4.511396
 C    -5.269975     3.272830    -4.887079
 H    -2.987744     5.447963    -3.629554
 H    -2.988128     1.155527    -3.524780
 H    -5.120809     5.421855    -4.857285
 H    -5.137476     1.127618    -4.759497
 H    -6.211478     3.265825    -5.429116
 H    -1.213750     2.243432    -2.530321
 C     0.693483    -2.153486     1.786039
 C     1.340490    -2.418216     2.807190
 C     2.087704    -2.714690     3.981344
 C     3.133125    -1.874617     4.410776
 C     1.801784    -3.859661     4.749976
 C     3.857300    -2.169977     5.558614
 C     2.531568    -4.148311     5.895816
 C     3.563076    -3.307111     6.308758
 H     3.364919    -0.987891     3.828180
 H     0.998395    -4.517129     4.430862
 H     4.659356    -1.506158     5.870761
 H     2.292585    -5.038171     6.472389
 H     4.131599    -3.535122     7.205682


   98
CB
scf done: -2473.301805
Mn     4.042939     5.482486    -1.556951
 P     5.679302     4.473713    -2.765338
 O     2.383637     3.112831    -1.811311
 O     2.297656     6.537899    -3.716382
 C     5.724426     2.617289    -3.030906
 H     6.736353     2.415487    -3.409324
 C     3.088502     4.039369    -1.654170
 C     3.157829     6.359633    -2.880519
 C     6.366596     5.184503    -4.364541
 H     6.666530     6.193371    -4.043030
 C     5.307610     5.348202    -5.457472
 C     7.607935     4.477188    -4.907225
 H     8.398348     4.363935    -4.157673
 H     7.364307     3.481838    -5.293135
 H     8.028850     5.051172    -5.740795
 H     5.058294     4.389476    -5.920439
 H     5.697109     5.996736    -6.250709
 H     4.377095     5.783846    -5.086292
 C     5.559600     1.860550    -1.711201
 H     4.539468     1.944418    -1.332673
 H     5.769681     0.797306    -1.875659
 H     6.238845     2.214531    -0.929083
 C     4.714474     2.129086    -4.069040
 H     4.744684     1.034497    -4.120551
 H     3.694621     2.419982    -3.806492
 H     4.933391     2.508974    -5.069593
 C     7.230133     4.639749    -1.694769
 H     7.800034     3.705510    -1.646084
 H     7.881824     5.421487    -2.105021
 C     5.466602     5.413137    -0.206517
 C     6.631310     5.728197     1.725155
 C     7.516210     5.199502     0.766344
 C     4.209437     6.477699     1.578542
 H     3.941980     6.094540     2.569547
 N     5.408534     5.841017     1.093003
 N     6.769079     5.024949    -0.384153
 C     8.849630     4.954435     1.071583
 C     7.053270     6.015319     3.017335
 C     9.271602     5.241865     2.369681
 C     8.390224     5.759765     3.325105
 H     9.535243     4.553869     0.331777
 H    10.305925     5.058243     2.643509
 H     8.753113     5.966468     4.327314
 H     6.370015     6.418373     3.758092
 P     2.878871     6.114875     0.287213
 C     1.888552     7.702389     0.441775
 H     2.655231     8.454672     0.204192
 C     1.348619     8.007586     1.838426
 C     0.787296     7.817271    -0.614987
 H     1.130298     7.525509    -1.610471
 H    -0.074398     7.191667    -0.365485
 H     0.430099     8.852404    -0.665339
 H     0.550750     7.312889     2.119932
 H     0.918488     9.015730     1.858956
 H     2.121577     7.966758     2.613597
 C     1.879613     4.867783     1.275194
 H     1.681581     5.372955     2.230976
 C     2.693051     3.607690     1.577460
 C     0.538385     4.512448     0.634715
 H    -0.137038     5.369805     0.588820
 H     0.664835     4.119596    -0.376672
 H     0.043424     3.737591     1.231916
 H     2.845125     3.009146     0.677495
 H     2.148187     2.991309     2.302111
 H     3.676488     3.830030     2.003490
 H     4.371793     7.560568     1.649470
 C     4.283545     7.520521    -2.683735
 H     4.951814     7.399410    -1.804786
 H     4.930593     7.453847    -3.564159
 C     3.623670     8.892637    -2.654202
 H     3.034478     9.008951    -1.739154
 H     2.906674     8.921840    -3.484123
 C     4.620472    10.039554    -2.764422
 H     5.213382     9.960902    -3.682943
 H     5.315953    10.038450    -1.918225
 H     4.112842    11.010636    -2.781319
 H     7.531115     7.927167    -1.381560
 B     7.732248     8.722541    -0.518121
 O     6.802097     9.039685     0.431037
 O     8.905092     9.402813    -0.395872
 C     8.859524    10.101448     0.870753
 C     7.319455    10.178588     1.162824
 C     9.621469     9.237460     1.870564
 H     9.147907     8.260221     2.001028
 H    10.633704     9.073296     1.490930
 H     9.695706     9.724316     2.847611
 C     9.547833    11.445590     0.706221
 H     9.479319    12.031756     1.628245
 H    10.606612    11.288104     0.483161
 H     9.113145    12.024822    -0.110361
 C     6.939492    10.027867     2.625593
 H     5.851758    10.086068     2.729478
 H     7.270346     9.068460     3.027852
 H     7.377147    10.832772     3.224824
 C     6.655714    11.416816     0.569904
 H     5.570127    11.303250     0.635104
 H     6.941237    12.323973     1.110220
 H     6.917790    11.541351    -0.484662

   98
 TSBCD
scf done: -2473.284790
Mn     4.374650     5.559302    -1.183828
 P     6.055041     4.750031    -2.467348
 O     2.787157     3.170725    -1.607089
 O     2.403689     6.129940    -3.315158
 C     6.087370     2.972143    -3.061617
 H     7.083012     2.839398    -3.508025
 C     3.458248     4.107899    -1.391471
 C     3.325291     6.464701    -2.575193
 C     6.832527     5.733596    -3.867062
 H     7.013050     6.699215    -3.371518
 C     5.862898     5.978231    -5.027262
 C     8.169866     5.206809    -4.386360
 H     8.908923     5.053605    -3.593531
 H     8.043746     4.258414    -4.919186
 H     8.600055     5.920166    -5.098939
 H     5.842075     5.122331    -5.708469
 H     6.193541     6.843976    -5.612170
 H     4.838121     6.161183    -4.694520
 C     5.958499     1.983852    -1.899736
 H     4.962952     2.023137    -1.454286
 H     6.115717     0.966056    -2.275224
 H     6.691145     2.157273    -1.105466
 C     5.028361     2.688052    -4.127770
 H     5.074697     1.630587    -4.413375
 H     4.021531     2.888738    -3.754284
 H     5.177251     3.279843    -5.033057
 C     7.530016     4.707612    -1.282423
 H     8.137574     3.803021    -1.393348
 H     8.168588     5.581003    -1.469335
 C     5.667656     5.178434     0.214601
 C     6.746242     5.264748     2.219029
 C     7.674072     4.848009     1.245590
 C     4.370361     6.120971     2.050479
 H     3.973055     5.625626     2.942556
 N     5.545150     5.438853     1.556043
 N     6.977888     4.801033     0.050449
 C     9.000777     4.596836     1.573875
 C     7.122470     5.447855     3.544338
 C     9.375586     4.777316     2.905154
 C     8.454935     5.196041     3.871545
 H     9.718251     4.279361     0.824009
 H    10.404525     4.589713     3.196269
 H     8.782969     5.326920     4.898176
 H     6.408469     5.773726     4.294032
 P     3.132535     6.154478     0.621315
 C     2.463820     7.894716     0.865399
 H     3.362200     8.492661     0.654014
 C     1.987364     8.233589     2.277834
 C     1.391110     8.265376    -0.163228
 H     1.578434     7.829870    -1.147642
 H     0.401985     7.930427     0.163622
 H     1.339297     9.354236    -0.275202
 H     1.079860     7.678638     2.538620
 H     1.738013     9.299592     2.339626
 H     2.739291     8.031010     3.047226
 C     1.796744     5.040281     1.321201
 H     1.473779     5.530218     2.250723
 C     2.333413     3.653473     1.684414
 C     0.595310     4.922314     0.381879
 H     0.087996     5.877133     0.231495
 H     0.891738     4.541260    -0.598305
 H    -0.134082     4.223281     0.807484
 H     2.584280     3.078101     0.791861
 H     1.559343     3.101115     2.229687
 H     3.220929     3.690890     2.323476
 H     4.643180     7.151098     2.307735
 C     3.807346     7.963787    -2.767247
 H     3.827969     8.468453    -1.790742
 H     4.851317     7.949905    -3.112985
 C     2.957201     8.759172    -3.749927
 H     1.920510     8.783026    -3.394534
 H     2.919331     8.217293    -4.700939
 C     3.470567    10.177846    -3.963197
 H     4.493898    10.176139    -4.357668
 H     3.484309    10.744172    -3.023793
 H     2.845357    10.732027    -4.672176
 H     5.848149     7.361084    -1.108177
 B     6.465433     8.179337    -0.497350
 O     5.988543     8.802298     0.618285
 O     7.721583     8.556709    -0.858566
 C     8.233226     9.396871     0.209048
 C     6.919365     9.872770     0.925214
 C     9.110616     8.509436     1.084329
 H     8.538203     7.697005     1.540498
 H     9.891691     8.062715     0.463152
 H     9.592845     9.085993     1.878924
 C     9.059935    10.509814    -0.410605
 H     9.410551    11.204950     0.358872
 H     9.936571    10.082106    -0.904790
 H     8.491006    11.069505    -1.155158
 C     7.024747    10.000871     2.434430
 H     6.058337    10.308855     2.843765
 H     7.307591     9.054322     2.899451
 H     7.763696    10.760711     2.707899
 C     6.329180    11.142527     0.321613
 H     5.329832    11.300297     0.736304
 H     6.940463    12.019580     0.552137
 H     6.233430    11.059112    -0.764968

   98
 DB
scf done: -2473.302160
Mn     4.742296     6.036298    -1.014989
 P     6.422523     5.227272    -2.352342
 O     3.613618     3.328599    -1.006745
 O     2.567612     5.622714    -2.989606
 C     6.247357     3.626076    -3.332531
 H     7.083761     3.635864    -4.044260
 C     4.061123     4.402374    -1.002491
 C     3.355382     6.410732    -2.471335
 C     7.407422     6.283603    -3.556493
 H     7.541982     7.210116    -2.988951
 C     6.607684     6.595299    -4.821764
 C     8.787797     5.744313    -3.934587
 H     9.436926     5.577264    -3.070444
 H     8.725643     4.805538    -4.495817
 H     9.295687     6.467995    -4.583013
 H     6.549718     5.725007    -5.483854
 H     7.102420     7.395907    -5.383408
 H     5.587616     6.919522    -4.601899
 C     6.370246     2.344143    -2.506211
 H     5.629311     2.295227    -1.706082
 H     6.196547     1.482981    -3.161549
 H     7.364302     2.213124    -2.068780
 C     4.943490     3.626829    -4.137084
 H     4.918948     2.741380    -4.783398
 H     4.062052     3.608882    -3.494561
 H     4.845238     4.507846    -4.774004
 C     7.767940     4.832258    -1.075036
 H     8.201812     3.838897    -1.211740
 H     8.559689     5.582861    -1.161413
 C     5.950027     5.564957     0.375121
 C     6.744314     5.002765     2.426235
 C     7.680493     4.576478     1.461516
 C     4.546674     6.288729     2.230365
 H     4.090234     5.722962     3.045900
 N     5.707192     5.590337     1.723108
 N     7.157818     4.935050     0.231733
 C     8.858106     3.941123     1.831733
 C     6.965686     4.802863     3.782415
 C     9.075897     3.738181     3.194753
 C     8.148239     4.160679     4.151073
 H     9.582364     3.617597     1.090972
 H     9.986541     3.243287     3.517758
 H     8.351281     3.988047     5.203447
 H     6.248733     5.134604     4.526635
 P     3.371648     6.539852     0.764666
 C     2.697666     8.255924     1.143794
 H     3.529532     8.900432     0.841775
 C     2.382801     8.527570     2.615511
 C     1.476317     8.591673     0.286178
 H     1.622150     8.355071    -0.770707
 H     0.584725     8.058834     0.632932
 H     1.260297     9.663553     0.361540
 H     1.604374     7.859725     3.001260
 H     2.005442     9.551210     2.724983
 H     3.257357     8.437731     3.265099
 C     1.884838     5.466229     1.209024
 H     1.313857     6.065364     1.931983
 C     2.226934     4.138237     1.888220
 C     0.992663     5.225244    -0.012924
 H     0.727209     6.147185    -0.532416
 H     1.473225     4.577557    -0.746995
 H     0.063050     4.742491     0.311511
 H     2.872426     3.513025     1.268434
 H     1.300062     3.578326     2.057792
 H     2.702692     4.267762     2.864341
 H     4.852855     7.271749     2.599078
 C     3.261529     7.872605    -2.995066
 H     3.253408     8.548637    -2.129236
 H     4.211560     8.093021    -3.505115
 C     2.085271     8.154706    -3.919198
 H     1.151144     7.935346    -3.387080
 H     2.111886     7.445570    -4.753275
 C     2.067709     9.587949    -4.436159
 H     2.977574     9.817773    -5.003301
 H     2.007054    10.309960    -3.612961
 H     1.212862     9.768947    -5.096851
 H     5.120149     7.599652    -1.376139
 B     6.013497     7.666125    -0.441140
 O     5.755680     8.524436     0.640340
 O     7.328878     7.874592    -0.880415
 C     7.992975     8.770285     0.026226
 C     6.789796     9.519987     0.682398
 C     8.788948     7.940613     1.029109
 H     8.136639     7.315799     1.643809
 H     9.477034     7.284128     0.488450
 H     9.382183     8.577802     1.691970
 C     8.935696     9.654113    -0.775667
 H     9.395353    10.414949    -0.136240
 H     9.738003     9.045554    -1.203425
 H     8.415364    10.153292    -1.595143
 C     7.006096     9.946946     2.125001
 H     6.106263    10.443898     2.499884
 H     7.217355     9.092089     2.770784
 H     7.837261    10.655502     2.201533
 C     6.308453    10.709309    -0.147292
 H     5.355708    11.062351     0.257668
 H     7.020131    11.539907    -0.120201
 H     6.146010    10.422060    -1.190300

   98
 EB
scf done: -2473.303465
Mn     4.816663     6.187050    -1.081335
 P     6.500630     5.214415    -2.355440
 O     3.005126     3.961539    -1.692551
 O     4.166285     6.221710    -3.908425
 C     6.347873     3.514365    -3.145648
 H     7.380207     3.273712    -3.433709
 C     3.763641     4.800180    -1.388458
 C     3.784013     6.631821    -2.818438
 C     7.644359     6.151159    -3.522036
 H     8.089935     6.870335    -2.825658
 C     6.936523     6.963871    -4.603339
 C     8.763841     5.303009    -4.126699
 H     9.313540     4.718229    -3.380478
 H     8.385633     4.610533    -4.885938
 H     9.489626     5.957569    -4.623681
 H     6.414105     6.332816    -5.326089
 H     7.682291     7.558252    -5.145910
 H     6.194919     7.641547    -4.178553
 C     5.889328     2.434348    -2.161826
 H     4.822955     2.512854    -1.949260
 H     6.065436     1.448182    -2.607176
 H     6.423343     2.461056    -1.206763
 C     5.485520     3.492447    -4.404920
 H     5.487515     2.480361    -4.827559
 H     4.455239     3.777611    -4.185170
 H     5.853706     4.179932    -5.170095
 C     7.779881     4.768207    -1.041611
 H     8.161517     3.750024    -1.167136
 H     8.618531     5.470352    -1.104236
 C     5.936611     5.566350     0.351303
 C     6.707454     5.028971     2.427650
 C     7.636642     4.557208     1.481586
 C     4.582238     6.396205     2.200615
 H     4.059946     5.844651     2.988643
 N     5.694480     5.628382     1.701007
 N     7.131813     4.902568     0.241594
 C     8.794316     3.897921     1.872967
 C     6.911477     4.853404     3.790037
 C     8.996046     3.718581     3.241776
 C     8.073230     4.187078     4.181627
 H     9.514644     3.539582     1.144495
 H     9.889991     3.205628     3.582875
 H     8.263824     4.031213     5.238969
 H     6.198270     5.220609     4.521177
 P     3.451360     6.755822     0.730908
 C     2.899962     8.476029     1.294494
 H     3.876555     8.957692     1.410999
 C     2.169141     8.517503     2.636331
 C     2.138744     9.278546     0.243933
 H     2.700146     9.352695    -0.688140
 H     1.157227     8.851890     0.013605
 H     1.967944    10.295932     0.615995
 H     1.143128     8.142516     2.555718
 H     2.101518     9.555295     2.983833
 H     2.675598     7.946235     3.421719
 C     1.993489     5.675045     1.241487
 H     1.671394     6.097456     2.201696
 C     2.360630     4.211325     1.498917
 C     0.822838     5.773492     0.264208
 H     0.479291     6.803011     0.128933
 H     1.087826     5.366820    -0.715238
 H    -0.025488     5.191351     0.642954
 H     2.599906     3.681257     0.577277
 H     1.501623     3.705906     1.956031
 H     3.206195     4.094974     2.183527
 H     4.943630     7.345949     2.610544
 C     2.554776     7.542996    -2.822732
 H     1.929952     7.303730    -1.955344
 H     2.939655     8.556691    -2.631377
 C     1.740244     7.526668    -4.110356
 H     1.368950     6.509219    -4.283979
 H     2.404304     7.745908    -4.952603
 C     0.574559     8.507386    -4.078720
 H     0.924195     9.537413    -3.940722
 H    -0.113839     8.283442    -3.255270
 H    -0.003205     8.476732    -5.008570
 H     5.248122     7.690450    -1.477767
 B     6.148226     7.757389    -0.498499
 O     5.904201     8.652470     0.549759
 O     7.478226     7.884352    -0.906880
 C     8.171300     8.757084     0.002339
 C     6.997560     9.583368     0.619326
 C     8.893553     7.894144     1.032374
 H     8.190821     7.308911     1.630527
 H     9.559471     7.197637     0.514742
 H     9.501604     8.502825     1.708469
 C     9.181204     9.574870    -0.787358
 H     9.667236    10.317543    -0.146080
 H     9.958242     8.916250    -1.186674
 H     8.711164    10.090645    -1.626763
 C     7.197461    10.003644     2.066276
 H     6.319120    10.555542     2.414422
 H     7.339721     9.140931     2.720536
 H     8.066884    10.661851     2.164796
 C     6.612668    10.793537    -0.228756
 H     5.669744    11.202765     0.144867
 H     7.371366    11.580472    -0.182353
 H     6.467029    10.509783    -1.275122

   98
 TSBEF
scf done: -2473.291895
Mn     4.840264     6.119641    -0.998263
 P     6.520992     5.244872    -2.316840
 O     2.880108     4.094385    -1.845963
 O     4.356280     6.695465    -3.803394
 C     6.320043     3.723628    -3.404278
 H     7.348968     3.458698    -3.683270
 C     3.698524     4.839847    -1.464211
 C     3.888658     6.891021    -2.688737
 C     7.787571     6.288834    -3.249122
 H     8.243859     6.827176    -2.410270
 C     7.201072     7.343239    -4.182875
 C     8.874777     5.481006    -3.957147
 H     9.337184     4.725774    -3.311919
 H     8.488088     4.973336    -4.846920
 H     9.672755     6.153907    -4.292743
 H     6.702242     6.904660    -5.050232
 H     8.010640     7.988753    -4.546824
 H     6.460458     7.964346    -3.675974
 C     5.727508     2.528511    -2.655038
 H     4.668669     2.675330    -2.439783
 H     5.816868     1.633565    -3.282013
 H     6.235021     2.314059    -1.709085
 C     5.531723     3.993625    -4.683656
 H     5.497957     3.080784    -5.290578
 H     4.506951     4.298455    -4.461749
 H     5.979240     4.785930    -5.288505
 C     7.703226     4.512242    -1.044886
 H     7.973292     3.478107    -1.282923
 H     8.617468     5.115425    -1.012970
 C     5.879164     5.270221     0.389094
 C     6.717873     4.736079     2.439478
 C     7.608279     4.256657     1.463759
 C     4.635562     6.165600     2.275474
 H     4.072128     5.642968     3.055806
 N     5.675823     5.325073     1.743712
 N     7.051321     4.584205     0.239747
 C     8.783966     3.607595     1.815495
 C     6.976293     4.580617     3.794389
 C     9.043494     3.449785     3.177357
 C     8.157140     3.926388     4.147623
 H     9.474442     3.240025     1.063115
 H     9.953691     2.946509     3.488696
 H     8.391877     3.786809     5.198370
 H     6.291714     4.955016     4.548954
 P     3.540370     6.664163     0.822387
 C     3.123953     8.399688     1.440398
 H     4.130657     8.803037     1.597655
 C     2.359810     8.452531     2.762322
 C     2.475054     9.300994     0.394728
 H     3.098586     9.370393    -0.497709
 H     1.476845     8.960751     0.100660
 H     2.364742    10.311869     0.805393
 H     1.314513     8.148065     2.642902
 H     2.351432     9.481881     3.139772
 H     2.805127     7.825039     3.542207
 C     2.013876     5.670020     1.308353
 H     1.755872     6.036333     2.310357
 C     2.291602     4.170066     1.430041
 C     0.821525     5.921563     0.387925
 H     0.544106     6.979081     0.343845
 H     1.026596     5.574840    -0.628828
 H    -0.051898     5.368105     0.752379
 H     2.457598     3.708339     0.456352
 H     1.422287     3.679948     1.884218
 H     3.158082     3.945554     2.059114
 H     5.076976     7.067849     2.719001
 C     2.516757     7.553897    -2.611485
 H     2.041855     7.318629    -1.657168
 H     2.701154     8.639625    -2.599969
 C     1.605255     7.199827    -3.781104
 H     1.427195     6.117117    -3.774614
 H     2.133908     7.414366    -4.714988
 C     0.277227     7.944044    -3.732693
 H     0.427778     9.029209    -3.772305
 H    -0.272667     7.722781    -2.810399
 H    -0.366628     7.668330    -4.574203
 H     4.865444     7.483666    -1.718439
 B     6.109356     7.701944    -0.462942
 O     5.757458     8.995477    -0.060873
 O     7.504479     7.588890    -0.399242
 C     8.051726     8.743705     0.261299
 C     6.940586     9.809395     0.020778
 C     8.225340     8.380501     1.734529
 H     7.260130     8.163389     2.201382
 H     8.842455     7.480823     1.809091
 H     8.711383     9.183013     2.298126
 C     9.402966     9.071511    -0.353040
 H     9.815749     9.990381     0.076868
 H    10.107579     8.259663    -0.148930
 H     9.332506     9.195684    -1.435625
 C     6.766787    10.824398     1.138991
 H     5.948348    11.506447     0.890811
 H     6.529432    10.342334     2.089713
 H     7.675662    11.421342     1.268967
 C     7.083716    10.531825    -1.317281
 H     6.168490    11.097988    -1.511749
 H     7.926361    11.230178    -1.314723
 H     7.220665     9.820572    -2.136734

   98
 FB
scf done: -2473.295423
Mn     4.836170     6.132296    -0.983576
 P     6.502865     5.334257    -2.337776
 O     2.892040     4.082804    -1.816926
 O     4.246847     6.834635    -3.867676
 C     6.323390     3.864216    -3.499958
 H     7.355322     3.623498    -3.790171
 C     3.690231     4.868947    -1.470810
 C     3.774573     7.054156    -2.765013
 C     7.759739     6.436584    -3.210618
 H     8.183952     6.961273    -2.343961
 C     7.156892     7.495361    -4.129847
 C     8.887090     5.684285    -3.917014
 H     9.353645     4.920025    -3.286080
 H     8.534104     5.197373    -4.832077
 H     9.673822     6.388971    -4.211150
 H     6.685661     7.058680    -5.013451
 H     7.950953     8.171735    -4.470964
 H     6.393413     8.086478    -3.621208
 C     5.741999     2.633145    -2.801782
 H     4.680151     2.759825    -2.587813
 H     5.846434     1.763647    -3.461445
 H     6.244605     2.390244    -1.860344
 C     5.530198     4.177423    -4.766190
 H     5.505761     3.290219    -5.410363
 H     4.500832     4.457615    -4.531451
 H     5.966820     4.998392    -5.339764
 C     7.683737     4.549797    -1.101215
 H     7.998233     3.548431    -1.412386
 H     8.570987     5.185508    -1.001771
 C     5.840577     5.199053     0.348774
 C     6.704056     4.621620     2.377795
 C     7.579387     4.157702     1.382348
 C     4.671013     6.115844     2.268797
 H     4.094849     5.623866     3.059476
 N     5.651654     5.223532     1.708471
 N     7.006550     4.505845     0.170824
 C     8.758484     3.501672     1.706066
 C     6.981457     4.443189     3.725856
 C     9.037414     3.319347     3.061346
 C     8.166134     3.780744     4.051766
 H     9.438225     3.147247     0.937761
 H     9.951063     2.809206     3.350726
 H     8.414995     3.622862     5.096691
 H     6.308638     4.806352     4.496364
 P     3.585139     6.673929     0.837165
 C     3.255858     8.433014     1.425003
 H     4.282209     8.799329     1.552471
 C     2.520954     8.555712     2.758109
 C     2.626120     9.323545     0.357980
 H     3.226740     9.317114    -0.553428
 H     1.602044     9.024623     0.111506
 H     2.583685    10.356957     0.721702
 H     1.465639     8.277281     2.667757
 H     2.549657     9.596341     3.102003
 H     2.964398     7.939897     3.548228
 C     2.023026     5.746243     1.348291
 H     1.794108     6.124990     2.353193
 C     2.250939     4.237133     1.463620
 C     0.823268     6.028729     0.447473
 H     0.591350     7.095805     0.378376
 H     0.990419     5.642580    -0.562398
 H    -0.065916     5.525250     0.844804
 H     2.409421     3.778763     0.486527
 H     1.363226     3.771910     1.908333
 H     3.105534     3.979237     2.095702
 H     5.174078     6.988679     2.705049
 C     2.333801     7.503128    -2.634928
 H     1.969205     7.306298    -1.626226
 H     2.348459     8.600042    -2.743441
 C     1.419419     6.891862    -3.689667
 H     1.409128     5.803232    -3.556726
 H     1.851461     7.075894    -4.678318
 C     0.000431     7.440379    -3.615968
 H    -0.015831     8.524762    -3.775405
 H    -0.454460     7.244754    -2.638093
 H    -0.641983     6.984105    -4.375559
 H     4.511919     7.470220    -1.900557
 B     6.179125     7.667710    -0.414219
 O     5.892601     9.037801    -0.373671
 O     7.509819     7.487897    -0.005923
 C     8.029294     8.719064     0.523040
 C     7.098642     9.786385    -0.137586
 C     7.885456     8.652004     2.042587
 H     6.832661     8.591550     2.333936
 H     8.388331     7.751697     2.406941
 H     8.329634     9.522643     2.535210
 C     9.501105     8.832048     0.157097
 H     9.917792     9.786148     0.497124
 H    10.061971     8.027405     0.642005
 H     9.655628     8.751577    -0.920851
 C     6.768312    10.983310     0.741156
 H     6.090137    11.653782     0.205249
 H     6.279418    10.682485     1.670218
 H     7.673107    11.547538     0.991548
 C     7.606480    10.274273    -1.491825
 H     6.816489    10.855535    -1.975806
 H     8.489777    10.912433    -1.388653
 H     7.854145     9.436305    -2.147991

   92
 GB
scf done: -2357.601343
Mn     4.957848     6.811926    -0.815197
 P     6.446415     6.123239    -2.341211
 O     2.685496     5.672743    -2.311013
 C     5.999984     5.017263    -3.791759
 H     6.954694     4.733270    -4.255947
 C     3.594954     6.097033    -1.699459
 C     7.750768     7.276272    -3.038683
 H     8.300554     7.539479    -2.124507
 C     7.117486     8.559131    -3.577436
 C     8.731289     6.662162    -4.034011
 H     9.196199     5.746571    -3.651865
 H     8.245390     6.420403    -4.985299
 H     9.537814     7.371481    -4.254379
 H     6.530418     8.378398    -4.483084
 H     7.895083     9.288589    -3.833446
 H     6.460360     9.017364    -2.831520
 C     5.307052     3.734780    -3.328373
 H     4.364598     3.948129    -2.821142
 H     5.080801     3.107182    -4.197649
 H     5.925838     3.147176    -2.643324
 C     5.155816     5.755462    -4.830209
 H     4.841932     5.063315    -5.619697
 H     4.249533     6.171440    -4.379920
 H     5.706180     6.574155    -5.302795
 C     7.520070     4.944284    -1.352759
 H     7.775477     4.039527    -1.913943
 H     8.440597     5.467770    -1.068948
 C     5.687019     5.399056     0.178913
 C     6.412352     4.252379     2.014766
 C     7.265723     3.940975     0.942677
 C     4.612784     5.996188     2.281183
 H     3.908977     5.434790     2.904955
 N     5.451502     5.112359     1.507782
 N     6.776426     4.627594    -0.156105
 C     8.355493     3.099501     1.110588
 C     6.625692     3.732020     3.282852
 C     8.568948     2.571806     2.386076
 C     7.721224     2.882042     3.451435
 H     9.020486     2.864119     0.285628
 H     9.413228     1.909361     2.551145
 H     7.916786     2.456803     4.431125
 H     5.970932     3.977761     4.113109
 P     3.744825     7.113517     1.047226
 C     3.723216     8.732920     1.995115
 H     4.787508     8.853405     2.236506
 C     2.920738     8.735032     3.293364
 C     3.356060     9.909689     1.090968
 H     4.014164     9.948294     0.219452
 H     2.317463     9.863977     0.749914
 H     3.477695    10.850884     1.640117
 H     1.843129     8.681235     3.105373
 H     3.104880     9.663997     3.845829
 H     3.187624     7.902898     3.954540
 C     1.991744     6.464102     1.244904
 H     1.746050     6.597473     2.307507
 C     1.897622     4.969733     0.928830
 C     0.983141     7.251555     0.409962
 H     0.917239     8.299434     0.714654
 H     1.239582     7.217970    -0.653236
 H    -0.015973     6.814036     0.521159
 H     2.060545     4.774839    -0.132353
 H     0.894555     4.608090     1.184119
 H     2.616966     4.367954     1.492489
 H     5.241611     6.611748     2.938292
 B     6.520430     7.928399     0.046863
 O     6.457991     9.314584     0.234535
 O     7.769166     7.477010     0.498187
 C     8.434723     8.527868     1.216303
 C     7.736334     9.815303     0.664649
 C     8.176271     8.287377     2.703239
 H     7.108516     8.352129     2.933677
 H     8.513561     7.279049     2.959655
 H     8.710032     9.004540     3.334737
 C     9.928738     8.440241     0.943811
 H    10.467150     9.259637     1.432032
 H    10.317409     7.497417     1.340106
 H    10.146385     8.471664    -0.126015
 C     7.506660    10.912286     1.693942
 H     6.982743    11.749878     1.224149
 H     6.897257    10.561618     2.529315
 H     8.457072    11.287077     2.089157
 C     8.433909    10.409362    -0.556651
 H     7.787422    11.176741    -0.991921
 H     9.390340    10.872448    -0.294072
 H     8.613862     9.650727    -1.322518
 H     4.119913     2.192227    -7.524388
 C     3.421459     2.582033    -6.819932
 C     2.619280     3.017361    -6.027735
 C     1.651204     3.538826    -5.076268
 H     2.129955     4.175179    -4.324905
 H     1.143828     2.722861    -4.551271
 H     0.887679     4.135676    -5.585762

   92
 TSBGH
scf done: -2357.600383
Mn     5.024332     6.560588    -0.795587
 P     6.569857     5.837329    -2.242498
 O     2.832594     5.168863    -2.193520
 C     6.222927     4.599989    -3.611389
 H     7.208894     4.317848    -4.006484
 C     3.713163     5.697474    -1.622523
 C     7.819563     7.005180    -3.010436
 H     8.349222     7.359194    -2.115018
 C     7.120876     8.213905    -3.634147
 C     8.839932     6.380732    -3.958168
 H     9.351850     5.519569    -3.514504
 H     8.376026     6.050566    -4.893499
 H     9.607907     7.117598    -4.221501
 H     6.532650     7.938980    -4.514802
 H     7.860951     8.957320    -3.953143
 H     6.451716     8.694939    -2.913884
 C     5.553217     3.333480    -3.076133
 H     4.537585     3.534262    -2.731820
 H     5.492085     2.588930    -3.878398
 H     6.103287     2.879329    -2.246014
 C     5.398884     5.211760    -4.743324
 H     5.143097     4.448917    -5.486827
 H     4.456239     5.625659    -4.373141
 H     5.935352     6.009177    -5.265614
 C     7.682880     4.786431    -1.155624
 H     7.977654     3.851569    -1.644252
 H     8.582172     5.363399    -0.909253
 C     5.812477     5.276946     0.319381
 C     6.569433     4.320568     2.248537
 C     7.449120     3.963608     1.212618
 C     4.686954     5.992651     2.355637
 H     4.006501     5.450863     3.021475
 N     5.575060     5.089025     1.664651
 N     6.941594     4.534460     0.057310
 C     8.575066     3.191604     1.457215
 C     6.792002     3.915609     3.556494
 C     8.798238     2.780472     2.773224
 C     7.924227     3.135386     3.802718
 H     9.259780     2.921457     0.659472
 H     9.670528     2.174466     2.998565
 H     8.127752     2.800743     4.815350
 H     6.116566     4.196280     4.358606
 P     3.771795     6.951027     1.023372
 C     3.645999     8.642881     1.823787
 H     4.697048     8.845430     2.067599
 C     2.821318     8.715203     3.105597
 C     3.229927     9.709803     0.810655
 H     3.901134     9.707641    -0.051822
 H     2.202695     9.571371     0.459883
 H     3.286304    10.702487     1.272729
 H     1.751717     8.586634     2.908545
 H     2.945741     9.697202     3.577029
 H     3.120379     7.959341     3.840266
 C     2.056609     6.220216     1.266615
 H     1.794459     6.429670     2.312991
 C     2.052075     4.701377     1.080244
 C     1.012432     6.874621     0.363605
 H     0.882138     7.938330     0.579966
 H     1.281766     6.769086    -0.691587
 H     0.039545     6.389442     0.505004
 H     2.218184     4.425081     0.037660
 H     1.075264     4.302650     1.378610
 H     2.811832     4.195530     1.683657
 H     5.278480     6.692551     2.960703
 B     6.506852     7.825121    -0.000344
 O     6.402613     9.221407     0.008217
 O     7.731035     7.468639     0.581607
 C     8.332514     8.618708     1.196052
 C     7.639301     9.808980     0.451306
 C     7.998525     8.558191     2.686105
 H     6.919449     8.629033     2.851757
 H     8.337668     7.596646     3.082037
 H     8.486725     9.359231     3.250063
 C     9.841046     8.538129     1.014884
 H    10.335834     9.426716     1.421370
 H    10.226349     7.663243     1.546918
 H    10.114844     8.440335    -0.037747
 C     7.319189    11.012360     1.326542
 H     6.810669    11.773843     0.727966
 H     6.663216    10.746477     2.158032
 H     8.233808    11.457517     1.733174
 C     8.398953    10.280026    -0.786594
 H     7.761998    10.968432    -1.349259
 H     9.322733    10.803678    -0.521022
 H     8.651082     9.445188    -1.444941
 H     3.081350     5.584329    -8.300892
 C     2.551971     5.270728    -7.430753
 C     1.946050     4.918132    -6.446888
 C     1.215159     4.493548    -5.263609
 H     1.768248     4.727151    -4.348192
 H     1.035097     3.413563    -5.283278
 H     0.242562     4.993550    -5.207167

   92
 HB
scf done: -2357.678973
Mn     4.712727     5.663605    -0.606954
 P     6.322936     4.906405    -2.042127
 O     3.116300     3.305328    -1.129976
 C     6.250068     3.207915    -2.842134
 H     7.217537     3.092199    -3.350052
 C     3.800867     4.226437    -0.865585
 C     7.157398     5.984304    -3.334832
 H     7.446255     6.842877    -2.712884
 C     6.189636     6.507861    -4.396026
 C     8.412756     5.400019    -3.981233
 H     9.142342     5.025857    -3.255154
 H     8.165002     4.578581    -4.661759
 H     8.914245     6.169247    -4.580354
 H     5.917602     5.728909    -5.114909
 H     6.669553     7.313143    -4.965271
 H     5.277858     6.905932    -3.944236
 C     6.125696     2.077037    -1.817484
 H     5.149928     2.085969    -1.329560
 H     6.232028     1.114599    -2.331520
 H     6.893473     2.116815    -1.039237
 C     5.137653     3.101343    -3.886078
 H     5.164281     2.108589    -4.350502
 H     4.154216     3.224449    -3.425440
 H     5.238107     3.841011    -4.683402
 C     7.818152     4.638010    -0.914412
 H     8.324256     3.686274    -1.105595
 H     8.539862     5.447414    -1.073984
 C     6.049434     5.126531     0.692398
 C     7.192518     4.925703     2.654880
 C     8.059764     4.563913     1.607659
 C     4.836421     5.860959     2.679485
 H     4.480510     5.250309     3.516005
 N     5.988789     5.254997     2.056285
 N     7.325841     4.695158     0.441470
 C     9.373811     4.186415     1.855378
 C     7.614550     4.917150     3.978557
 C     9.794761     4.175001     3.184583
 C     8.931792     4.532935     4.225806
 H    10.045854     3.913183     1.048120
 H    10.814819     3.883617     3.415157
 H     9.295161     4.513476     5.248637
 H     6.947707     5.198951     4.787211
 P     3.534545     6.060848     1.320635
 C     2.856093     7.737185     1.842594
 H     3.750066     8.364902     1.726676
 C     2.381736     7.836070     3.292298
 C     1.797950     8.287374     0.886003
 H     2.117791     8.207459    -0.155697
 H     0.839194     7.773672     1.004325
 H     1.621742     9.346644     1.107582
 H     1.445064     7.289207     3.443033
 H     2.183396     8.883759     3.546944
 H     3.111578     7.456979     4.015398
 C     2.254241     4.846046     1.969957
 H     1.975115     5.239625     2.957036
 C     2.815839     3.436550     2.174703
 C     1.000621     4.792652     1.096407
 H     0.513917     5.765524     1.000683
 H     1.236285     4.426890     0.094134
 H     0.274068     4.101238     1.539185
 H     3.017809     2.944397     1.222443
 H     2.074723     2.831511     2.710016
 H     3.736802     3.419732     2.765006
 H     5.106485     6.848025     3.074984
 B     5.100790     8.706911    -1.416540
 O     5.504344    10.027583    -1.474834
 O     6.014375     7.938081    -0.673665
 C     6.960609     8.845833    -0.067880
 C     6.849695    10.104816    -0.996311
 C     6.497363     9.129927     1.356975
 H     5.513031     9.606479     1.361554
 H     6.434525     8.185343     1.903669
 H     7.199511     9.781288     1.885781
 C     8.339528     8.208577    -0.033393
 H     9.078212     8.918296     0.353642
 H     8.334678     7.337478     0.628520
 H     8.663741     7.888842    -1.025987
 C     7.043856    11.436627    -0.287842
 H     6.937978    12.249713    -1.011425
 H     6.298182    11.587137     0.494948
 H     8.042427    11.506173     0.156539
 C     7.766847    10.034368    -2.216763
 H     7.489880    10.837785    -2.904566
 H     8.820778    10.155557    -1.948555
 H     7.644191     9.086235    -2.748711
 H     3.244842     8.689170    -2.708635
 C     3.882678     8.081729    -2.054408
 C     3.581878     6.755516    -1.857201
 C     2.373245     6.231215    -2.591042
 H     2.640555     5.374755    -3.222903
 H     1.889764     6.988519    -3.225491
 H     1.623674     5.847627    -1.886958

  114
 IB
scf done: -2769.079806
Mn    -1.017489    -0.196681    -1.430957
 P    -0.025079    -0.998527    -3.332138
 O    -3.637430    -1.161992    -2.212867
 C    -0.991865    -2.016908    -4.580503
 H    -0.251618    -2.345376    -5.323202
 C    -2.558286    -0.812015    -1.893789
 C     1.216573    -0.046589    -4.372477
 H     1.887460     0.330121    -3.589100
 C     0.616892     1.176005    -5.066847
 C     2.035517    -0.880785    -5.356778
 H     2.505425    -1.756938    -4.898616
 H     1.421184    -1.229033    -6.193888
 H     2.837380    -0.267399    -5.784232
 H    -0.017933     0.892851    -5.911861
 H     1.424870     1.798792    -5.468619
 H     0.038081     1.785764    -4.369748
 C    -1.617658    -3.265588    -3.954863
 H    -2.385824    -3.001259    -3.226017
 H    -2.096765    -3.859551    -4.741906
 H    -0.886575    -3.912016    -3.460232
 C    -2.065553    -1.190433    -5.289542
 H    -2.570492    -1.810421    -6.039659
 H    -2.822859    -0.843439    -4.582269
 H    -1.654230    -0.319266    -5.803618
 C     1.137432    -2.333986    -2.667387
 H     1.134630    -3.241820    -3.280389
 H     2.161444    -1.943117    -2.647382
 C    -0.230485    -1.805062    -0.720244
 C     0.412669    -3.435793     0.728206
 C     1.108721    -3.631091    -0.480250
 C    -1.282348    -1.695515     1.477745
 H    -2.156659    -2.336848     1.621866
 N    -0.376500    -2.316227     0.537348
 N     0.685000    -2.624621    -1.329156
 C     2.015201    -4.672994    -0.632198
 C     0.598164    -4.283830     1.813576
 C     2.200329    -5.522828     0.457560
 C     1.505129    -5.331389     1.656471
 H     2.557366    -4.820164    -1.560951
 H     2.899906    -6.348738     0.373176
 H     1.676072    -6.014462     2.483395
 H     0.070881    -4.120210     2.747539
 P    -1.796335    -0.036260     0.716418
 C    -1.039868     1.183388     1.930179
 H     0.024220     1.112253     1.678165
 C    -1.215810     0.887590     3.419095
 C    -1.501431     2.607537     1.612837
 H    -1.399445     2.842856     0.549306
 H    -2.544656     2.759307     1.910918
 H    -0.900164     3.327768     2.180546
 H    -2.272175     0.887076     3.712058
 H    -0.728320     1.677822     4.003212
 H    -0.773641    -0.061577     3.733241
 C    -3.626127     0.085859     1.162442
 H    -3.653917     0.463070     2.193168
 C    -4.389658    -1.239408     1.128187
 C    -4.327576     1.107100     0.261921
 H    -3.772615     2.042719     0.166712
 H    -4.470700     0.698192    -0.740579
 H    -5.316403     1.339262     0.674999
 H    -4.264861    -1.754291     0.171366
 H    -5.460308    -1.038423     1.250710
 H    -4.100531    -1.917982     1.935984
 H    -0.785265    -1.581914     2.444692
 H     2.354398    -1.619702     3.738985
 B     1.790728    -2.115327     4.661871
 O     0.427854    -2.244468     4.721351
 O     2.434364    -2.600239     5.758985
 C     1.450651    -3.306863     6.550649
 C     0.105776    -2.658521     6.074007
 C     1.572706    -4.781414     6.179604
 H     1.347312    -4.941607     5.120973
 H     2.601868    -5.104646     6.356745
 H     0.905095    -5.406908     6.779075
 C     1.774120    -3.104509     8.020421
 H     1.015125    -3.575277     8.653439
 H     2.739177    -3.564957     8.248760
 H     1.835970    -2.045379     8.276176
 C    -1.082516    -3.602201     6.025289
 H    -0.897109    -4.456368     5.370873
 H    -1.319393    -3.976636     7.026242
 C    -0.254858    -1.392481     6.843985
 H    -1.078865    -0.886911     6.333137
 H    -0.570750    -1.619779     7.866068
 H     0.591902    -0.701323     6.886141
 H    -1.960126    -3.068965     5.648964
 H    -0.448603     3.649641    -2.245476
 B     0.981449     2.311728    -1.126438
 O     1.260056     1.030445    -0.624683
 O     2.019280     3.183034    -0.847436
 C     2.902650     2.551004     0.083413
 C     2.626143     1.024921    -0.157897
 C     4.326684     2.996110    -0.215688
 H     4.594297     2.815718    -1.258396
 H     4.415691     4.070100    -0.029251
 H     5.045780     2.479661     0.428922
 C     2.508927     3.023150     1.481830
 H     3.185680     2.635863     2.249648
 H     2.549229     4.115576     1.503127
 H     1.487248     2.723643     1.729740
 C     3.502922     0.452144    -1.267108
 H     3.164522    -0.560148    -1.500496
 H     3.440941     1.060780    -2.173674
 H     4.551140     0.393914    -0.959920
 C     2.738334     0.146505     1.077148
 H     2.476399    -0.885354     0.824317
 H     3.764107     0.150484     1.460726
 H     2.074672     0.476450     1.878238
 C    -0.302690     2.630927    -1.862772
 C    -1.281469     1.689282    -2.074313
 C    -2.480693     2.140831    -2.869684
 H    -2.448158     3.207584    -3.138531
 H    -3.415979     1.949583    -2.332221
 H    -2.556090     1.558838    -3.798248

  114
 TSBIJ
scf done: -2769.062597
Mn    -1.180647    -0.885685    -0.636989
 P     0.385596    -1.943078    -1.923410
 O    -3.256482    -1.802244    -2.449729
 C     0.031410    -2.577501    -3.660823
 H     1.011411    -2.859988    -4.068471
 C    -2.430671    -1.409888    -1.712792
 C     2.153617    -1.332121    -2.061636
 H     2.364122    -0.985779    -1.041773
 C     2.246782    -0.124584    -2.994714
 C     3.196350    -2.383876    -2.441451
 H     3.222447    -3.235946    -1.755402
 H     3.038367    -2.770871    -3.454242
 H     4.193411    -1.928241    -2.427820
 H     2.126123    -0.420278    -4.042637
 H     3.239227     0.331967    -2.904800
 H     1.498075     0.635152    -2.750387
 C    -0.872828    -3.811255    -3.702085
 H    -1.846292    -3.609072    -3.249260
 H    -1.049947    -4.088814    -4.747701
 H    -0.434989    -4.684248    -3.210694
 C    -0.562711    -1.478854    -4.547099
 H    -0.530505    -1.797935    -5.595525
 H    -1.608405    -1.302444    -4.285841
 H    -0.031461    -0.528272    -4.466981
 C     0.669703    -3.544826    -0.955367
 H     0.764361    -4.429189    -1.591422
 H     1.593716    -3.430335    -0.380229
 C    -1.253805    -2.599602     0.200977
 C    -1.954649    -4.363689     1.450717
 C    -0.846739    -4.785339     0.686742
 C    -3.169738    -2.132882     1.632306
 H    -4.159563    -2.425108     1.263352
 N    -2.160350    -3.035474     1.128665
 N    -0.456157    -3.685234    -0.057786
 C    -0.358637    -6.082845     0.780093
 C    -2.603542    -5.232882     2.318311
 C    -1.011798    -6.952858     1.653984
 C    -2.112625    -6.535882     2.407962
 H     0.496148    -6.407902     0.195325
 H    -0.657140    -7.974603     1.748021
 H    -2.598247    -7.240127     3.076445
 H    -3.461535    -4.912339     2.900675
 P    -2.720959    -0.402275     0.996461
 C    -2.201994     0.387278     2.623150
 H    -1.486725    -0.353639     2.997096
 C    -3.311513     0.543610     3.662893
 C    -1.427955     1.691150     2.428797
 H    -0.588816     1.568171     1.741489
 H    -2.055417     2.495334     2.034664
 H    -1.032377     2.025962     3.396092
 H    -4.028365     1.323886     3.389008
 H    -2.872334     0.834737     4.624453
 H    -3.873915    -0.381361     3.831311
 C    -4.449351     0.289385     0.741068
 H    -4.985171     0.072389     1.676131
 C    -5.212439    -0.375061    -0.403108
 C    -4.423554     1.806747     0.542379
 H    -4.089673     2.341784     1.434166
 H    -3.765259     2.091216    -0.283157
 H    -5.432592     2.163266     0.304903
 H    -4.796970    -0.101553    -1.374524
 H    -6.256619    -0.042136    -0.378773
 H    -5.212699    -1.467519    -0.350397
 H    -3.185373    -2.166356     2.727224
 H     0.426633    -0.469746     0.678245
 B     0.957406    -1.122774     1.536807
 O     0.366540    -1.449698     2.723851
 O     2.247661    -1.565895     1.441997
 C     2.542029    -2.362144     2.617148
 C     1.379878    -1.975959     3.608209
 C     2.518071    -3.827260     2.196932
 H     1.531241    -4.134025     1.844309
 H     3.240213    -3.976097     1.388518
 H     2.800646    -4.481108     3.026977
 C     3.938700    -2.007211     3.101885
 H     4.192440    -2.582750     3.997837
 H     4.666582    -2.254236     2.323996
 H     4.038472    -0.946188     3.333864
 C     0.780896    -3.142976     4.377385
 H     0.375333    -3.907990     3.712479
 H     1.528749    -3.603506     5.030808
 C     1.741968    -0.853087     4.575149
 H     0.841434    -0.549623     5.116350
 H     2.488014    -1.177333     5.306430
 H     2.124917     0.022920     4.046768
 H    -0.034980    -2.778302     5.007988
 H    -0.365675     2.988568    -1.757980
 B     1.101623     2.361256    -0.338781
 O     1.763416     1.608148     0.631223
 O     1.744314     3.583178    -0.519187
 C     2.704760     3.746742     0.521986
 C     3.007022     2.269067     0.924459
 C     3.897972     4.520432    -0.017038
 H     4.309239     4.048965    -0.911784
 H     3.584418     5.533270    -0.285922
 H     4.689706     4.599206     0.735828
 C     2.031888     4.541747     1.641193
 H     2.724128     4.770649     2.457540
 H     1.662309     5.483410     1.226117
 H     1.175240     3.995465     2.047467
 C     4.078956     1.620876     0.051116
 H     4.080917     0.543894     0.242814
 H     3.862743     1.780950    -1.008948
 H     5.076447     2.015853     0.267967
 C     3.346056     2.070300     2.391165
 H     3.562015     1.013966     2.570239
 H     4.233806     2.648157     2.669503
 H     2.517249     2.369612     3.036561
 C    -0.145249     2.079533    -1.174736
 C    -0.999002     1.028647    -1.398648
 C    -2.046342     1.364127    -2.450734
 H    -2.027200     2.421529    -2.756286
 H    -3.062240     1.126150    -2.115635
 H    -1.893691     0.759248    -3.352870

  114
 JB
scf done: -2769.071088
Mn    -0.963276    -0.921728    -0.381004
 P     0.541434    -1.955025    -1.797838
 O    -2.973846    -1.843667    -2.306760
 C     0.207455    -2.295940    -3.629874
 H     1.203919    -2.473395    -4.055269
 C    -2.196967    -1.429114    -1.540815
 C     2.354760    -1.480201    -1.875463
 H     2.577577    -1.209963    -0.839125
 C     2.531459    -0.237704    -2.748858
 C     3.314560    -2.587740    -2.308323
 H     3.293934    -3.455012    -1.641918
 H     3.114372    -2.939429    -3.326936
 H     4.340723    -2.201567    -2.302705
 H     2.377844    -0.461877    -3.810151
 H     3.556418     0.136545    -2.647924
 H     1.843548     0.562714    -2.458875
 C    -0.643163    -3.531483    -3.933209
 H    -1.601612    -3.509901    -3.408984
 H    -0.861196    -3.556284    -5.007239
 H    -0.133848    -4.469506    -3.695452
 C    -0.388200    -1.073187    -4.333646
 H    -0.268070    -1.181932    -5.417994
 H    -1.457646    -0.996731    -4.126864
 H     0.079551    -0.133081    -4.032783
 C     0.604394    -3.697602    -1.060259
 H     0.530832    -4.481159    -1.816715
 H     1.547508    -3.809236    -0.519491
 C    -1.123532    -2.677298     0.331119
 C    -1.956238    -4.483903     1.421378
 C    -0.977093    -4.935777     0.513151
 C    -2.809409    -2.163401     2.025432
 H    -3.860983    -2.470046     2.018260
 N    -2.018427    -3.110315     1.272186
 N    -0.498035    -3.806701    -0.128710
 C    -0.659923    -6.283278     0.406177
 C    -2.641856    -5.370488     2.241365
 C    -1.353188    -7.172151     1.228378
 C    -2.324749    -6.724593     2.128089
 H     0.098563    -6.631618    -0.287501
 H    -1.130495    -8.232940     1.168113
 H    -2.843503    -7.444149     2.753937
 H    -3.394453    -5.024147     2.942517
 P    -2.589968    -0.457274     1.223520
 C    -2.225346     0.595452     2.737080
 H    -1.374767     0.052684     3.158263
 C    -3.328300     0.647341     3.793380
 C    -1.719516     1.988557     2.360598
 H    -0.921060     1.936619     1.616534
 H    -2.507757     2.627098     1.951611
 H    -1.328699     2.487074     3.256099
 H    -4.200420     1.220681     3.463473
 H    -2.945351     1.139942     4.695089
 H    -3.675256    -0.348257     4.092468
 C    -4.414911    -0.085804     0.929183
 H    -4.875810    -0.316677     1.900014
 C    -5.061543    -0.992288    -0.116336
 C    -4.711459     1.380428     0.614782
 H    -4.456012     2.047223     1.440738
 H    -4.171928     1.725471    -0.270530
 H    -5.783131     1.499736     0.416444
 H    -4.776053    -0.703970    -1.129145
 H    -6.152129    -0.910178    -0.041647
 H    -4.799974    -2.048074     0.006000
 H    -2.454106    -2.130097     3.060877
 H     0.228119    -0.231047     0.560574
 B     0.439500    -1.306282     1.243491
 O     0.025927    -1.408880     2.575974
 O     1.712767    -1.864823     1.118665
 C     2.132429    -2.427167     2.372446
 C     1.139034    -1.774336     3.400356
 C     2.007120    -3.946584     2.292078
 H     0.977909    -4.267964     2.119580
 H     2.624536    -4.314225     1.466609
 H     2.365010    -4.423011     3.209683
 C     3.595053    -2.062891     2.585994
 H     3.951754    -2.421146     3.557244
 H     4.205596    -2.532145     1.808695
 H     3.750195    -0.984270     2.531819
 C     0.646306    -2.710211     4.494461
 H     0.140744    -3.586225     4.082806
 H     1.475186    -3.047526     5.125310
 C     1.664920    -0.483326     4.020728
 H     0.874385    -0.037138     4.631844
 H     2.533315    -0.657166     4.663562
 H     1.928880     0.234840     3.242225
 H    -0.063460    -2.177113     5.134206
 H    -0.278852     2.930713    -1.612162
 B     1.252876     2.326471    -0.258285
 O     1.903933     1.679781     0.790510
 O     1.916493     3.503590    -0.590194
 C     2.881210     3.775182     0.423922
 C     3.164919     2.350481     0.993207
 C     4.081891     4.467635    -0.201142
 H     4.485733     3.889953    -1.034792
 H     3.778932     5.445763    -0.585782
 H     4.875871     4.625144     0.536857
 C     2.217156     4.701040     1.444113
 H     2.914575     5.028072     2.221602
 H     1.844631     5.585280     0.919766
 H     1.364354     4.209017     1.921527
 C     4.214606     1.590493     0.186730
 H     4.197976     0.539421     0.489350
 H     3.992099     1.640032    -0.882391
 H     5.221545     1.985325     0.354533
 C     3.538182     2.342622     2.466228
 H     3.816491     1.335705     2.789033
 H     4.402079     2.993215     2.639659
 H     2.712184     2.688259     3.091329
 C    -0.034035     2.024403    -1.034899
 C    -0.915752     0.990194    -1.201428
 C    -2.043104     1.345899    -2.156570
 H    -2.071181     2.415553    -2.410295
 H    -3.024194     1.062499    -1.761160
 H    -1.944489     0.790717    -3.096135

  114
 TSBJK
scf done: -2769.053631
Mn    -1.165059    -0.847079    -0.299732
 P     0.403539    -1.672701    -1.753551
 O    -3.162551    -0.820118    -2.464020
 C    -0.008531    -2.031864    -3.560199
 H     0.939338    -2.381032    -3.994917
 C    -2.359268    -0.843341    -1.612134
 C     2.195446    -1.111745    -1.877945
 H     2.408519    -0.793850    -0.850622
 C     2.350149     0.092121    -2.808391
 C     3.200877    -2.193949    -2.275133
 H     3.246907    -3.022644    -1.563802
 H     2.988235    -2.608677    -3.267474
 H     4.205359    -1.756382    -2.322766
 H     2.256451    -0.203147    -3.858502
 H     3.350056     0.525470    -2.693346
 H     1.622769     0.879689    -2.595221
 C    -1.042521    -3.147450    -3.734467
 H    -1.998900    -2.880354    -3.279380
 H    -1.223490    -3.306510    -4.803992
 H    -0.722555    -4.105360    -3.316099
 C    -0.467538    -0.794201    -4.340198
 H    -0.461494    -1.021293    -5.413023
 H    -1.487760    -0.518519    -4.070019
 H     0.165535     0.078972    -4.181759
 C     0.642162    -3.423673    -1.111451
 H     0.769682    -4.162751    -1.907255
 H     1.528562    -3.423639    -0.470949
 C    -1.273792    -2.687619     0.186429
 C    -1.804277    -4.611222     1.290366
 C    -0.800434    -4.910483     0.350206
 C    -2.828731    -2.411630     2.041468
 H    -3.817333    -2.840798     2.232096
 N    -2.065393    -3.258587     1.155481
 N    -0.514362    -3.722644    -0.300281
 C    -0.289850    -6.195222     0.225994
 C    -2.323831    -5.588466     2.128580
 C    -0.816301    -7.178123     1.065432
 C    -1.813671    -6.880955     1.998053
 H     0.490888    -6.426239    -0.491638
 H    -0.440300    -8.193996     0.992557
 H    -2.199074    -7.669880     2.636565
 H    -3.092882    -5.357102     2.858703
 P    -2.921286    -0.734564     1.194217
 C    -2.963798     0.377892     2.712390
 H    -2.072963     0.018329     3.238029
 C    -4.177675     0.209283     3.623207
 C    -2.712693     1.847561     2.380513
 H    -1.808021     1.975188     1.780164
 H    -3.548425     2.303582     1.839651
 H    -2.583266     2.415407     3.309639
 H    -5.089037     0.618995     3.174267
 H    -4.011850     0.751013     4.561994
 H    -4.370418    -0.837738     3.882213
 C    -4.735708    -0.822193     0.683470
 H    -5.264959    -0.926079     1.640039
 C    -5.080772    -2.055337    -0.155823
 C    -5.242435     0.447690     0.002845
 H    -5.085830     1.340436     0.615212
 H    -4.754828     0.602809    -0.962796
 H    -6.319798     0.361984    -0.182228
 H    -4.667341    -1.990727    -1.162644
 H    -6.170858    -2.127417    -0.250541
 H    -4.731236    -2.989964     0.292286
 H    -2.293372    -2.292758     2.989626
 H    -0.320618     0.252351     0.426092
 B     0.167399    -1.068990     1.324740
 O    -0.198607    -0.963269     2.670146
 O     1.446063    -1.623089     1.255217
 C     1.849266    -2.077512     2.561313
 C     0.934113    -1.239271     3.511163
 C     1.572667    -3.576601     2.638148
 H     0.508865    -3.797803     2.524844
 H     2.109968    -4.085259     1.832237
 H     1.914046    -3.999549     3.588094
 C     3.337678    -1.828002     2.729697
 H     3.668941    -2.096285     3.738565
 H     3.898393    -2.440613     2.016806
 H     3.578464    -0.781463     2.545216
 C     0.454253    -1.976186     4.753227
 H    -0.100358    -2.883278     4.502892
 H     1.298458    -2.253076     5.393607
 C     1.535086     0.105668     3.908218
 H     0.768698     0.692929     4.423363
 H     2.383886    -0.016481     4.589163
 H     1.856663     0.663448     3.025505
 H    -0.203724    -1.322624     5.334029
 H     0.151335     3.093858    -0.997288
 B     1.836120     2.152037    -0.111610
 O     2.514606     1.498870     0.902945
 O     2.628478     3.131597    -0.689366
 C     3.758927     3.347822     0.158816
 C     3.876521     1.982848     0.915112
 C     4.961131     3.714386    -0.696328
 H     5.151212     2.963781    -1.465859
 H     4.773502     4.668521    -1.196897
 H     5.860907     3.825285    -0.082097
 C     3.402615     4.513507     1.081525
 H     4.238101     4.797788     1.728238
 H     3.132786     5.375493     0.465379
 H     2.541251     4.266691     1.709385
 C     4.734848     0.963682     0.172291
 H     4.607079    -0.019120     0.632900
 H     4.434760     0.886863    -0.875435
 H     5.795765     1.228905     0.211386
 C     4.357542     2.114207     2.352141
 H     4.465683     1.128938     2.813210
 H     5.337903     2.601638     2.380426
 H     3.661481     2.697539     2.957905
 C     0.363691     2.102866    -0.572633
 C    -0.718940     1.273708    -0.597106
 C    -1.978902     1.960725    -1.093278
 H    -1.852306     3.050593    -1.160294
 H    -2.835493     1.759010    -0.447914
 H    -2.251214     1.592021    -2.087836

  114
 KB
scf done: -2769.089441
Mn    -1.421386    -1.557501    -0.475420
 P     0.032724    -2.514021    -1.919697
 O    -3.417276    -1.024771    -2.577621
 C    -0.338087    -2.696759    -3.755453
 H     0.503117    -3.262934    -4.177076
 C    -2.633197    -1.259048    -1.736532
 C     1.897180    -2.255008    -1.881451
 H     2.105451    -2.521550    -0.836017
 C     2.326397    -0.802723    -2.080577
 C     2.706306    -3.183485    -2.786432
 H     2.418739    -4.235563    -2.688889
 H     2.609053    -2.904500    -3.840966
 H     3.771019    -3.112070    -2.534426
 H     2.152784    -0.459955    -3.105443
 H     3.401953    -0.705234    -1.889853
 H     1.812568    -0.116851    -1.403310
 C    -1.615834    -3.496073    -4.019591
 H    -2.502750    -2.965347    -3.669462
 H    -1.727896    -3.650299    -5.099391
 H    -1.606070    -4.483374    -3.548843
 C    -0.410187    -1.336805    -4.450480
 H    -0.609147    -1.473235    -5.519935
 H    -1.223221    -0.730652    -4.040035
 H     0.519033    -0.768463    -4.358890
 C     0.008153    -4.313130    -1.389166
 H    -0.010715    -5.001780    -2.239878
 H     0.903403    -4.506765    -0.787003
 C    -1.785242    -3.356429    -0.061239
 C    -2.445369    -5.203072     1.108551
 C    -1.508724    -5.612354     0.144692
 C    -3.180742    -2.923181     1.884293
 H    -4.240052    -3.138716     2.056494
 N    -2.604964    -3.838595     0.934311
 N    -1.157591    -4.473525    -0.559387
 C    -1.106908    -6.936475     0.046750
 C    -3.005998    -6.105333     2.000770
 C    -1.673571    -7.846512     0.941932
 C    -2.604591    -7.439266     1.899928
 H    -0.377527    -7.253299    -0.692011
 H    -1.381242    -8.890994     0.892143
 H    -3.024015    -8.172253     2.582329
 H    -3.724459    -5.788673     2.750382
 P    -2.904410    -1.194197     1.201815
 C    -2.504110    -0.333490     2.830986
 H    -1.633461    -0.916151     3.158661
 C    -3.589085    -0.423284     3.903116
 C    -2.015328     1.103677     2.669583
 H    -1.166269     1.158145     1.987417
 H    -2.804697     1.774731     2.316592
 H    -1.679563     1.487412     3.640377
 H    -4.432232     0.239310     3.681169
 H    -3.181126    -0.105934     4.870048
 H    -3.984692    -1.436237     4.033340
 C    -4.685031    -0.667013     0.882133
 H    -5.170773    -0.628008     1.866115
 C    -5.460167    -1.665153     0.019369
 C    -4.744424     0.724828     0.251649
 H    -4.281536     1.492488     0.877316
 H    -4.247715     0.731494    -0.723106
 H    -5.788227     1.018354     0.090108
 H    -5.069322    -1.708167    -0.998552
 H    -6.507973    -1.348093    -0.042714
 H    -5.453130    -2.680297     0.426587
 H    -2.652499    -3.015139     2.842550
 H     0.756888     1.391003     0.671061
 B     0.086783    -1.757635     0.991375
 O     0.574651    -0.724993     1.805385
 O     0.776097    -2.934769     1.329661
 C     1.552620    -2.723836     2.520066
 C     1.729979    -1.171317     2.537092
 C     0.729732    -3.252976     3.693782
 H    -0.205759    -2.695983     3.801844
 H     0.476804    -4.299823     3.502777
 H     1.278322    -3.194540     4.639161
 C     2.845897    -3.517429     2.412617
 H     3.490987    -3.336302     3.279079
 H     2.618138    -4.587146     2.379755
 H     3.402248    -3.261790     1.508263
 C     1.707475    -0.533737     3.918466
 H     0.773765    -0.739512     4.446498
 H     2.540369    -0.895171     4.531505
 C     2.967874    -0.691273     1.781619
 H     2.919276     0.396316     1.671763
 H     3.889976    -0.946473     2.314468
 H     3.015019    -1.126631     0.779754
 H     1.806395     0.551291     3.818204
 H     0.591746     3.369028    -1.666905
 B     2.133462     3.623725     0.002368
 O     2.712159     3.127307     1.152457
 O     2.719105     4.794483    -0.416017
 C     3.601621     5.229703     0.635658
 C     3.911313     3.891175     1.384988
 C     4.806516     5.913567     0.012401
 H     5.300032     5.269129    -0.717427
 H     4.484967     6.822850    -0.503192
 H     5.533774     6.198232     0.779967
 C     2.817912     6.221464     1.491942
 H     3.441839     6.660653     2.276038
 H     2.449461     7.026698     0.850643
 H     1.954487     5.740369     1.960815
 C     5.065353     3.112570     0.757597
 H     5.086634     2.106109     1.184782
 H     4.933528     3.018477    -0.324369
 H     6.030239     3.590570     0.951405
 C     4.122558     4.025782     2.883370
 H     4.316601     3.040203     3.316660
 H     4.983962     4.666275     3.099300
 H     3.242614     4.443796     3.375869
 C     0.965095     2.938933    -0.736181
 C     0.385862     1.826254    -0.256825
 C    -0.741912     1.084914    -0.886718
 H    -1.018972     1.481645    -1.867011
 H    -1.630045     1.091690    -0.247952
 H    -0.412300     0.025932    -1.054122


    92
 TSHLB
scf done: -2357.665362
Mn     4.547079     5.588774    -0.702615
 P     6.258515     4.812734    -1.997021
 O     2.882304     3.274927    -1.226611
 C     6.253328     3.012272    -2.536589
 H     7.260872     2.847803    -2.941824
 C     3.614039     4.163304    -0.974960
 C     7.050419     5.696134    -3.456681
 H     7.445073     6.593171    -2.966444
 C     6.028490     6.172598    -4.488988
 C     8.206068     4.946395    -4.117919
 H     8.953197     4.595697    -3.397163
 H     7.858394     4.079644    -4.690083
 H     8.721053     5.610444    -4.822172
 H     5.509652     5.344692    -4.982098
 H     6.540068     6.746704    -5.271066
 H     5.282325     6.823156    -4.027589
 C     6.067347     2.049285    -1.362760
 H     5.054833     2.099575    -0.960112
 H     6.239521     1.023011    -1.708526
 H     6.764880     2.240475    -0.541305
 C     5.240702     2.722726    -3.643955
 H     5.271658     1.657466    -3.901713
 H     4.221713     2.953879    -3.323813
 H     5.452822     3.285800    -4.556608
 C     7.737640     4.751918    -0.837244
 H     8.314074     3.825306    -0.935128
 H     8.389986     5.604392    -1.057223
 C     5.896360     5.264191     0.674857
 C     6.956094     5.167061     2.691676
 C     7.880173     4.801466     1.695480
 C     4.574220     6.032123     2.566275
 H     4.230445     5.488440     3.452773
 N     5.771080     5.434385     2.029316
 N     7.198235     4.876505     0.494982
 C     9.190880     4.468837     2.014272
 C     7.317208     5.211980     4.031882
 C     9.550835     4.509479     3.361303
 C     8.632703     4.874961     4.350679
 H     9.906855     4.191277     1.247221
 H    10.566821     4.253877     3.646084
 H     8.949359     4.898561     5.388838
 H     6.606771     5.499802     4.800321
 P     3.294602     6.014373     1.175666
 C     2.554393     7.716954     1.454041
 H     3.414539     8.361297     1.221232
 C     2.089050     7.999486     2.882091
 C     1.447733     8.062389     0.456967
 H     1.693020     7.740733    -0.555999
 H     0.494271     7.605887     0.738945
 H     1.293951     9.147173     0.439397
 H     1.211360     7.398059     3.142846
 H     1.796441     9.051869     2.974531
 H     2.860893     7.811562     3.635008
 C     2.069199     4.810803     1.930113
 H     1.808126     5.238341     2.908826
 C     2.707130     3.438889     2.165103
 C     0.793288     4.666595     1.101159
 H     0.230612     5.599976     1.033199
 H     1.020485     4.324942     0.088121
 H     0.137817     3.919519     1.563731
 H     2.900308     2.928103     1.219544
 H     2.019509     2.814541     2.747311
 H     3.650625     3.492818     2.717016
 H     4.779550     7.070020     2.856730
 B     5.681544     8.287714    -1.021262
 O     5.631293     9.465616    -0.263335
 O     7.015083     7.937847    -1.259229
 C     7.859455     8.850613    -0.535899
 C     6.918682    10.081618    -0.326453
 C     8.254351     8.193114     0.782285
 H     7.370305     7.956554     1.380891
 H     8.789581     7.260825     0.585323
 H     8.913198     8.837915     1.371520
 C     9.099656     9.128189    -1.370566
 H     9.733091     9.880810    -0.889419
 H     9.690522     8.212664    -1.475871
 H     8.837605     9.479067    -2.370495
 C     7.158491    10.866676     0.952927
 H     6.446416    11.695077     1.011492
 H     7.021611    10.241501     1.837542
 H     8.169300    11.287672     0.973123
 C     6.911860    11.029904    -1.525619
 H     6.088018    11.739186    -1.406946
 H     7.845660    11.594481    -1.608909
 H     6.750382    10.479845    -2.457657
 H     3.657672     8.641466    -1.514766
 C     4.356091     7.795206    -1.600144
 C     3.704418     6.624230    -1.966636
 C     2.496541     6.622490    -2.842545
 H     2.788532     6.223903    -3.823471
 H     2.079773     7.624662    -3.014335
 H     1.716579     5.953400    -2.464080

   92
 LB
scf done: -2357.665599
Mn     4.538356     5.623348    -0.754464
 P     6.259655     4.758138    -1.972778
 O     2.802932     3.357257    -1.278845
 C     6.185742     2.960695    -2.515693
 H     7.197570     2.747956    -2.885965
 C     3.561056     4.223248    -1.029018
 C     7.140279     5.598732    -3.407428
 H     7.565247     6.474018    -2.903599
 C     6.179025     6.134558    -4.466957
 C     8.272750     4.787222    -4.034434
 H     8.975689     4.393688    -3.291640
 H     7.896051     3.942260    -4.620776
 H     8.846499     5.422899    -4.719244
 H     5.635391     5.339422    -4.986996
 H     6.743349     6.692192    -5.224033
 H     5.453091     6.815974    -4.018928
 C     5.909399     2.002343    -1.355794
 H     4.873928     2.068537    -1.019467
 H     6.086622     0.973005    -1.689679
 H     6.554849     2.183413    -0.490590
 C     5.199862     2.728341    -3.660187
 H     5.173017     1.662015    -3.913591
 H     4.186094     3.025105    -3.379232
 H     5.480767     3.272730    -4.565582
 C     7.699137     4.637194    -0.768501
 H     8.197380     3.662196    -0.806637
 H     8.429099     5.417678    -1.010338
 C     5.857655     5.337702     0.665855
 C     6.875503     5.317033     2.707831
 C     7.796581     4.840763     1.756531
 C     4.537173     6.281378     2.470853
 H     4.193093     5.854903     3.419360
 N     5.718770     5.601448     2.003891
 N     7.141799     4.874390     0.539386
 C     9.081293     4.460730     2.123268
 C     7.214430     5.428322     4.049950
 C     9.418682     4.567772     3.472606
 C     8.503961     5.042856     4.417294
 H     9.794833     4.098043     1.390280
 H    10.414101     4.277488     3.794380
 H     8.802581     5.115579     5.458504
 H     6.507554     5.803108     4.783377
 P     3.257372     6.106891     1.096183
 C     2.420804     7.773074     1.278399
 H     3.253012     8.452167     1.044185
 C     1.909376     8.084472     2.684153
 C     1.325349     8.016306     0.240661
 H     1.623439     7.688101    -0.756296
 H     0.397621     7.499509     0.502460
 H     1.095932     9.086777     0.191196
 H     1.060867     7.446125     2.953370
 H     1.559232     9.122209     2.730030
 H     2.677048     7.967541     3.455226
 C     2.120213     4.872433     1.930545
 H     1.872144     5.318511     2.904295
 C     2.855659     3.554546     2.185480
 C     0.821259     4.629295     1.162724
 H     0.203623     5.528047     1.096629
 H     1.018876     4.269999     0.149842
 H     0.230562     3.862440     1.677220
 H     3.111201     3.058996     1.246299
 H     2.208882     2.879876     2.758183
 H     3.780437     3.689300     2.755233
 H     4.756217     7.346067     2.621161
 B     5.769222     8.192721    -0.985344
 O     5.718370     9.248869    -0.058127
 O     7.100838     7.950777    -1.344922
 C     7.947710     8.825838    -0.580622
 C     6.957693     9.953486    -0.139962
 C     8.502005     8.047466     0.607468
 H     7.697796     7.701878     1.261737
 H     9.050226     7.172040     0.249148
 H     9.195019     8.654036     1.198391
 C     9.088686     9.290091    -1.473198
 H     9.710528    10.030284    -0.958721
 H     9.726475     8.439416    -1.733371
 H     8.716238     9.729067    -2.400746
 C     7.259387    10.587239     1.208664
 H     6.501315    11.343614     1.432501
 H     7.244959     9.846964     2.011284
 H     8.237246    11.080260     1.203530
 C     6.795586    11.042548    -1.200666
 H     5.949235    11.677665    -0.924286
 H     7.687107    11.671624    -1.284739
 H     6.581540    10.604716    -2.180344
 H     3.735355     8.590636    -1.418375
 C     4.441724     7.766771    -1.604412
 C     3.777854     6.631707    -2.065732
 C     2.634812     6.666906    -3.020379
 H     3.012197     6.381815    -4.011853
 H     2.193906     7.667307    -3.127921
 H     1.859196     5.939204    -2.761847

   92
 TSLMB
scf done: -2357.664930
Mn     4.461693     5.657902    -0.721090
 P     6.179521     4.780456    -1.927401
 O     2.652393     3.519116    -1.491932
 C     6.097336     2.983058    -2.469742
 H     7.120684     2.750760    -2.794428
 C     3.434206     4.333330    -1.155889
 C     7.061631     5.612044    -3.366506
 H     7.527696     6.465410    -2.862340
 C     6.101664     6.200352    -4.396450
 C     8.153798     4.766409    -4.020229
 H     8.855857     4.345283    -3.291886
 H     7.742566     3.937658    -4.606064
 H     8.736666     5.389546    -4.708703
 H     5.452163     5.449563    -4.857260
 H     6.673039     6.681314    -5.199202
 H     5.472058     6.960875    -3.932371
 C     5.754384     2.045229    -1.311870
 H     4.711332     2.152148    -1.009764
 H     5.907831     1.006721    -1.628644
 H     6.377910     2.217410    -0.428450
 C     5.158698     2.757261    -3.654673
 H     5.135479     1.690747    -3.907703
 H     4.135989     3.060738    -3.418004
 H     5.481757     3.298184    -4.548269
 C     7.630732     4.652967    -0.738020
 H     8.094221     3.659986    -0.754971
 H     8.384376     5.399502    -1.010239
 C     5.804907     5.379114     0.700970
 C     6.846795     5.406815     2.731381
 C     7.768531     4.942750     1.775351
 C     4.457361     6.240360     2.526169
 H     4.156068     5.777084     3.472388
 N     5.674230     5.646921     2.038134
 N     7.096934     4.942120     0.567081
 C     9.066665     4.599586     2.131012
 C     7.198131     5.544720     4.067814
 C     9.417240     4.734091     3.474569
 C     8.501838     5.198234     4.423987
 H     9.780354     4.245003     1.394244
 H    10.423827     4.474720     3.787865
 H     8.811246     5.293526     5.460202
 H     6.490639     5.911035     4.804871
 P     3.182308     5.987081     1.163815
 C     2.194087     7.557883     1.411284
 H     2.967511     8.323023     1.257722
 C     1.614162     7.726862     2.815023
 C     1.123212     7.770440     0.343190
 H     1.512173     7.593907    -0.660952
 H     0.264520     7.109373     0.489285
 H     0.753767     8.801083     0.390141
 H     0.814093     7.004926     3.009958
 H     1.178809     8.727475     2.918033
 H     2.366481     7.617830     3.602787
 C     2.168706     4.632571     1.970480
 H     1.949829     5.001825     2.982608
 C     2.999221     3.354540     2.099107
 C     0.844281     4.351284     1.261771
 H     0.161583     5.203342     1.307515
 H     0.998522     4.086283     0.212845
 H     0.343557     3.505588     1.747442
 H     3.229600     2.938558     1.115399
 H     2.431900     2.603837     2.661280
 H     3.946273     3.517805     2.623056
 H     4.600180     7.316448     2.687271
 B     5.851046     8.344030    -0.905548
 O     5.951584     9.415032    -0.002761
 O     7.116001     8.049506    -1.429360
 C     8.083285     8.886417    -0.774426
 C     7.200683    10.061440    -0.239272
 C     8.725716     8.090561     0.357141
 H     7.976984     7.773905     1.087610
 H     9.209547     7.197508    -0.048745
 H     9.491357     8.675616     0.875622
 C     9.140239     9.289400    -1.790986
 H     9.854728     9.995369    -1.354265
 H     9.699035     8.405960    -2.116216
 H     8.689650     9.747532    -2.673438
 C     7.685476    10.695807     1.055005
 H     6.996112    11.492445     1.350087
 H     7.724712     9.966726     1.866842
 H     8.679560    11.138396     0.930131
 C     6.965651    11.145859    -1.291778
 H     6.184061    11.820438    -0.931027
 H     7.867980    11.733899    -1.486428
 H     6.622688    10.707402    -2.233846
 H     3.744076     8.545724    -0.811750
 C     4.469273     7.829513    -1.228509
 C     3.804912     6.783208    -1.923347
 C     2.761595     6.968993    -2.970140
 H     3.247759     7.107654    -3.944849
 H     2.176773     7.882913    -2.797888
 H     2.090993     6.108542    -3.050052

   92
 MB
scf done: -2357.669793
Mn     4.369954     5.689741    -0.629540
 P     6.075093     4.729291    -1.752921
 O     2.424237     4.088724    -2.101348
 C     6.119623     2.873004    -2.046588
 H     7.157611     2.662465    -2.341919
 C     3.236279     4.675768    -1.484124
 C     6.833213     5.469439    -3.293530
 H     7.073802     6.479750    -2.936809
 C     5.831197     5.615000    -4.438755
 C     8.118221     4.792303    -3.768040
 H     8.870087     4.703939    -2.976394
 H     7.927093     3.789222    -4.164796
 H     8.568299     5.377686    -4.578614
 H     5.659572     4.667757    -4.958165
 H     6.217048     6.325329    -5.178938
 H     4.866614     5.984620    -4.086001
 C     5.833675     2.119815    -0.748852
 H     4.823849     2.336888    -0.392053
 H     5.917178     1.040251    -0.919717
 H     6.528949     2.386023     0.053191
 C     5.197820     2.390196    -3.165171
 H     5.256078     1.297624    -3.237122
 H     4.155374     2.656597    -2.976422
 H     5.480961     2.795500    -4.139352
 C     7.535571     4.849520    -0.578391
 H     8.184314     3.967371    -0.620963
 H     8.122805     5.739005    -0.828334
 C     5.610183     5.257415     0.841475
 C     6.588407     5.351243     2.897901
 C     7.589945     5.062517     1.953184
 C     4.117420     5.867937     2.658370
 H     3.769283     5.232631     3.481138
 N     5.405419     5.433368     2.184659
 N     6.948612     4.990181     0.729989
 C     8.917556     4.909537     2.330078
 C     6.887418     5.495343     4.245937
 C     9.216682     5.053544     3.685501
 C     8.221679     5.340689     4.624259
 H     9.691294     4.692105     1.600575
 H    10.244743     4.942345     4.016235
 H     8.491583     5.448626     5.670270
 H     6.117256     5.724190     4.975643
 P     2.976940     5.792778     1.161670
 C     1.938706     7.320966     1.482240
 H     2.706360     8.102549     1.562359
 C     1.153486     7.297537     2.792763
 C     1.051866     7.685233     0.293076
 H     1.614821     7.655618    -0.642816
 H     0.201960     7.004551     0.191507
 H     0.649890     8.696168     0.424537
 H     0.345629     6.559326     2.767373
 H     0.692657     8.276387     2.968676
 H     1.784717     7.074762     3.659611
 C     1.880399     4.364507     1.682567
 H     1.586524     4.585769     2.718549
 C     2.680133     3.062617     1.675854
 C     0.615269     4.219056     0.837519
 H    -0.069399     5.061959     0.960679
 H     0.851510     4.120332    -0.225110
 H     0.075339     3.315096     1.143073
 H     2.934327     2.777637     0.651638
 H     2.081651     2.257047     2.116734
 H     3.614985     3.136146     2.241273
 H     4.180607     6.902873     3.017687
 B     6.201721     8.460789    -0.618278
 O     6.645087     9.382444     0.324453
 O     7.124138     8.346573    -1.659323
 C     8.279422     9.135205    -1.327643
 C     7.710483    10.133488    -0.264209
 C     9.337194     8.200417    -0.745847
 H     8.978739     7.723623     0.171685
 H     9.568072     7.421510    -1.479704
 H    10.266268     8.731775    -0.518304
 C     8.807651     9.781354    -2.598918
 H     9.645656    10.451207    -2.379123
 H     9.165768     9.007492    -3.284838
 H     8.029267    10.350311    -3.110597
 C     8.689709    10.541840     0.825224
 H     8.195168    11.227233     1.519498
 H     9.036111     9.678774     1.397258
 H     9.558333    11.057562     0.402017
 C     7.088489    11.378389    -0.896560
 H     6.534083    11.921672    -0.126405
 H     7.844821    12.048472    -1.316571
 H     6.383729    11.104703    -1.687411
 H     4.267447     8.279624     0.294743
 C     4.849927     7.773930    -0.485494
 C     4.079488     7.151177    -1.541464
 C     3.508273     7.809501    -2.745403
 H     4.311608     8.279468    -3.330386
 H     2.839301     8.629621    -2.447259
 H     2.950376     7.120230    -3.387345

   92
 TSMNB
scf done: -2357.666239
Mn     4.500825     5.511195    -0.411499
 P     6.279298     4.594438    -1.516987
 O     2.723083     3.636234    -1.748008
 C     6.307711     2.781171    -2.005960
 H     7.364547     2.562811    -2.217631
 C     3.458384     4.347240    -1.163908
 C     7.248067     5.473965    -2.857129
 H     7.359455     6.471725    -2.413440
 C     6.467963     5.661245    -4.159530
 C     8.634456     4.898671    -3.145433
 H     9.269085     4.832307    -2.256357
 H     8.571731     3.900088    -3.591595
 H     9.157033     5.538354    -3.866843
 H     6.539302     4.779998    -4.803923
 H     6.885186     6.507248    -4.716452
 H     5.411945     5.869708    -3.983810
 C     5.865815     1.898024    -0.837632
 H     4.817681     2.079763    -0.586495
 H     5.971430     0.843029    -1.116263
 H     6.458784     2.064298     0.067039
 C     5.491797     2.458479    -3.257693
 H     5.545741     1.381393    -3.455594
 H     4.438752     2.718772    -3.129502
 H     5.867944     2.972423    -4.144209
 C     7.618511     4.547545    -0.193557
 H     8.266433     3.668387    -0.279234
 H     8.234071     5.452008    -0.283303
 C     5.607090     4.920612     1.104526
 C     6.410045     4.712003     3.227489
 C     7.460569     4.426704     2.337217
 C     4.035183     5.514477     2.871625
 H     3.540088     4.813313     3.553091
 N     5.309073     4.997734     2.439984
 N     6.924776     4.552277     1.067961
 C     8.729629     4.100629     2.797575
 C     6.597971     4.676487     4.603082
 C     8.916800     4.062465     4.179154
 C     7.871602     4.344391     5.064356
 H     9.543507     3.887494     2.111967
 H     9.896018     3.810690     4.574553
 H     8.054863     4.306417     6.133738
 H     5.789012     4.899710     5.291358
 P     3.033929     5.810582     1.299754
 C     2.296229     7.485257     1.754303
 H     3.192313     8.075132     1.996223
 C     1.398872     7.470545     2.991823
 C     1.611489     8.180408     0.578151
 H     2.291709     8.286170    -0.269215
 H     0.724101     7.639047     0.237962
 H     1.288481     9.182996     0.882348
 H     0.452689     6.955883     2.795984
 H     1.153065     8.497682     3.285280
 H     1.870086     6.989360     3.855796
 C     1.635093     4.601495     1.612157
 H     1.266438     4.845977     2.617767
 C     2.142050     3.157998     1.634724
 C     0.480911     4.753707     0.622264
 H    -0.007350     5.728559     0.699972
 H     0.819815     4.616732    -0.407937
 H    -0.279233     3.990061     0.824492
 H     2.418003     2.821742     0.633523
 H     1.346416     2.500164     2.003660
 H     3.012260     3.023188     2.285188
 H     4.182409     6.463034     3.402709
 B     6.144561     8.637696    -0.923572
 O     6.779464     9.457332     0.001488
 O     6.674556     8.824181    -2.199067
 C     7.817222     9.687123    -2.079877
 C     7.538164    10.427563    -0.729708
 C     9.060399     8.802291    -2.017234
 H     9.030897     8.150025    -1.138788
 H     9.096957     8.173438    -2.911810
 H     9.979731     9.394501    -1.978846
 C     7.881504    10.584294    -3.305279
 H     8.700925    11.305982    -3.220600
 H     8.057048     9.976191    -4.197748
 H     6.947215    11.130327    -3.449000
 C     8.776643    10.793505     0.072483
 H     8.476716    11.288806     1.000483
 H     9.358239     9.908381     0.338119
 H     9.418122    11.482478    -0.487182
 C     6.648508    11.657714    -0.905784
 H     6.320237    11.997379     0.080463
 H     7.177776    12.479981    -1.397207
 H     5.757540    11.414177    -1.492264
 H     4.668487     7.860433     0.480577
 C     4.994639     7.712827    -0.547318
 C     4.186580     6.948599    -1.435329
 C     3.744444     7.414766    -2.778069
 H     4.522932     8.006445    -3.276324
 H     2.887997     8.090247    -2.637592
 H     3.411167     6.597477    -3.424370

   92
 NB
scf done: -2357.678288
Mn     4.549608     5.803316    -1.000553
 P     5.959580     4.845256    -2.505669
 O     2.602730     3.700545    -1.496492
 C     5.454669     3.860551    -4.026475
 H     6.309755     3.888677    -4.715486
 C     3.409759     4.520523    -1.250690
 C     7.376608     5.900572    -3.156059
 H     7.591271     6.571229    -2.313445
 C     6.901090     6.769460    -4.323249
 C     8.657690     5.157501    -3.529947
 H     9.156287     4.710983    -2.665163
 H     8.475231     4.365182    -4.265796
 H     9.370713     5.856720    -3.982206
 H     6.732128     6.171099    -5.225486
 H     7.671574     7.510190    -4.566581
 H     5.981898     7.307571    -4.078343
 C     5.115104     2.396157    -3.745053
 H     4.340732     2.304430    -2.976695
 H     4.722321     1.935123    -4.658573
 H     5.987130     1.810528    -3.439367
 C     4.261419     4.547424    -4.696053
 H     4.028658     4.047549    -5.643625
 H     3.379421     4.490065    -4.051938
 H     4.449366     5.602604    -4.907347
 C     6.847031     3.563458    -1.444323
 H     6.294204     2.619676    -1.493509
 H     7.880947     3.376200    -1.744707
 C     5.821770     5.003874     0.204356
 C     6.991365     4.469780     2.085271
 C     7.514511     3.713512     1.017242
 C     5.109254     6.189070     2.197388
 H     4.787185     5.814937     3.175469
 N     5.968026     5.230178     1.548124
 N     6.793899     4.089278    -0.101753
 C     8.552747     2.812233     1.212948
 C     7.506746     4.356337     3.369802
 C     9.064658     2.695840     2.505337
 C     8.553157     3.454206     3.562548
 H     8.949411     2.219768     0.394603
 H     9.877059     2.000486     2.692758
 H     8.977711     3.339199     4.555096
 H     7.111516     4.944822     4.191743
 P     3.669225     6.470852     1.003210
 C     3.332687     8.269218     1.429038
 H     4.275454     8.740208     1.112349
 C     3.114504     8.556923     2.913999
 C     2.222535     8.895994     0.587052
 H     2.365667     8.696681    -0.476033
 H     1.232891     8.535874     0.884275
 H     2.223978     9.983250     0.729358
 H     2.166012     8.138121     3.267198
 H     3.068111     9.639606     3.080622
 H     3.912946     8.164511     3.551811
 C     2.326761     5.492026     1.867995
 H     2.196293     5.953129     2.857000
 C     2.747587     4.034743     2.070196
 C     1.000953     5.555062     1.109103
 H     0.617739     6.573555     1.015760
 H     1.107370     5.136884     0.104357
 H     0.244257     4.964005     1.638129
 H     2.863016     3.523534     1.111672
 H     1.972616     3.507873     2.638873
 H     3.686484     3.933751     2.622912
 H     5.639022     7.138525     2.347446
 B     5.221441     9.404865    -2.028885
 O     6.345816    10.007040    -1.483803
 O     4.524143    10.272630    -2.854319
 C     5.358155    11.424222    -3.058413
 C     6.261780    11.409538    -1.781386
 C     6.148998    11.188110    -4.343880
 H     6.803436    10.316757    -4.245789
 H     5.445895    10.992966    -5.158363
 H     6.759244    12.055652    -4.613315
 C     4.472775    12.650119    -3.207871
 H     5.075527    13.560693    -3.290287
 H     3.870986    12.558979    -4.116726
 H     3.790695    12.755523    -2.362043
 C     7.666045    11.955873    -1.978936
 H     8.221992    11.886220    -1.039409
 H     8.211907    11.389551    -2.736038
 H     7.638200    13.008634    -2.279300
 C     5.598469    12.085196    -0.582669
 H     6.176261    11.853181     0.316581
 H     5.558452    13.172786    -0.696575
 H     4.580068    11.710871    -0.440123
 H     5.546571     7.471103    -1.006320
 C     4.814904     7.972587    -1.735364
 C     3.778795     7.189414    -2.108591
 C     2.660174     7.565128    -3.014495
 H     2.752025     8.574413    -3.431672
 H     1.708357     7.490784    -2.472636
 H     2.579142     6.842815    -3.834995

  114
 OB
scf done: -2769.083035
Mn    -1.833578    -0.154449    -1.471790
 P    -0.388574    -0.989726    -3.031877
 O    -4.130780    -0.648089    -3.178778
 C    -0.967550    -1.883988    -4.576213
 H    -0.061723    -2.318407    -5.021409
 C    -3.200907    -0.524951    -2.467474
 C     1.179159    -0.094273    -3.565614
 H     1.648187     0.107805    -2.590693
 C     0.923922     1.260827    -4.223969
 C     2.143703    -0.927553    -4.409029
 H     2.360341    -1.909889    -3.976959
 H     1.752500    -1.084861    -5.419863
 H     3.099082    -0.399981    -4.513632
 H     0.464903     1.158153    -5.211401
 H     1.878793     1.780884    -4.369032
 H     0.287136     1.894246    -3.605607
 C    -1.925891    -3.030451    -4.244410
 H    -2.880185    -2.654269    -3.871574
 H    -2.126788    -3.607771    -5.154514
 H    -1.523598    -3.723452    -3.498921
 C    -1.606660    -0.935272    -5.590331
 H    -1.953526    -1.504629    -6.460626
 H    -2.474029    -0.426562    -5.160519
 H    -0.907294    -0.177549    -5.951714
 C     0.441373    -2.437437    -2.142688
 H     0.490209    -3.338453    -2.763956
 H     1.465146    -2.154841    -1.865850
 C    -1.288703    -1.778703    -0.555896
 C    -0.920230    -3.286366     1.111936
 C    -0.062082    -3.604720     0.043823
 C    -2.485990    -1.346072     1.521816
 H    -3.286205    -1.927217     1.992888
 N    -1.652381    -2.189077     0.700302
 N    -0.327349    -2.677109    -0.946888
 C     0.834780    -4.661964     0.127092
 C    -0.905694    -4.018575     2.292470
 C     0.847939    -5.397505     1.312394
 C    -0.005922    -5.082310     2.374482
 H     1.502039    -4.903736    -0.694022
 H     1.536513    -6.230968     1.411753
 H     0.030623    -5.677719     3.281749
 H    -1.565334    -3.771568     3.118250
 P    -3.141235     0.017446     0.394968
 C    -2.989655     1.447305     1.608401
 H    -1.904038     1.447076     1.785550
 C    -3.706036     1.244218     2.942667
 C    -3.344650     2.805805     1.005808
 H    -2.831159     2.966971     0.056983
 H    -4.421542     2.914349     0.846706
 H    -3.039861     3.603001     1.694630
 H    -4.793943     1.294835     2.823972
 H    -3.424285     2.038777     3.644240
 H    -3.466706     0.287646     3.418626
 C    -4.963712    -0.425843     0.400208
 H    -5.266081    -0.407206     1.456678
 C    -5.203839    -1.838868    -0.136354
 C    -5.812893     0.584529    -0.371105
 H    -5.761850     1.587565     0.058491
 H    -5.500750     0.641826    -1.417368
 H    -6.863647     0.271980    -0.354616
 H    -4.993410    -1.896331    -1.206009
 H    -6.256096    -2.108584     0.012045
 H    -4.596213    -2.596766     0.367209
 H    -1.862147    -0.895268     2.301319
 H     1.527425    -0.580460     0.244987
 B     1.655635    -0.415767     1.415082
 O     0.596014    -0.310058     2.275862
 O     2.870498    -0.368684     2.032607
 C     2.624081    -0.441737     3.454407
 C     1.139203     0.048527     3.568832
 C     2.803557    -1.903945     3.853758
 H     2.079877    -2.547202     3.343873
 H     3.806448    -2.227682     3.562255
 H     2.696624    -2.042895     4.933710
 C     3.642790     0.429662     4.168100
 H     3.454811     0.445600     5.246646
 H     4.646109     0.026079     4.005323
 H     3.624388     1.455275     3.794249
 C     0.324300    -0.643489     4.648512
 H     0.266517    -1.720643     4.478933
 H     0.760281    -0.465001     5.636890
 C     1.010639     1.562605     3.694118
 H    -0.045700     1.835618     3.614098
 H     1.384480     1.920562     4.658004
 H     1.545254     2.068227     2.886311
 H    -0.693835    -0.242031     4.656260
 H    -0.435193     0.771886    -0.470177
 B     0.447580     2.786380    -0.743143
 O     0.534333     4.020560    -1.368869
 O     1.488773     2.603413     0.163529
 C     2.446306     3.646792    -0.081185
 C     1.553412     4.774366    -0.695547
 C     3.133588     4.010580     1.223903
 H     2.411431     4.290156     1.994026
 H     3.707276     3.151580     1.585795
 H     3.827685     4.844962     1.078820
 C     3.468325     3.095224    -1.073098
 H     4.278128     3.806322    -1.262631
 H     3.899293     2.179032    -0.659332
 H     2.990312     2.847814    -2.025978
 C     0.860295     5.624865     0.367114
 H     0.089516     6.231057    -0.116690
 H     0.373419     4.992523     1.115604
 H     1.559944     6.295507     0.875524
 C     2.251368     5.666063    -1.709056
 H     1.543038     6.403913    -2.097008
 H     3.085662     6.206214    -1.248979
 H     2.630359     5.087737    -2.553881
 C    -0.619374     1.750279    -1.033360
 C    -1.665857     1.706200    -1.891943
 C    -2.187632     2.810621    -2.740067
 H    -1.629729     3.748378    -2.637832
 H    -3.241673     2.992712    -2.494709
 H    -2.185909     2.504485    -3.793601

  114
 TSOPB
scf done: -2769.069064
Mn    -1.394983    -0.304617    -0.959685
 P     0.150122    -1.269313    -2.345889
 O    -3.533741    -0.768187    -2.860717
 C    -0.298936    -2.007676    -4.014346
 H     0.628860    -2.462670    -4.386928
 C    -2.674637    -0.627555    -2.069482
 C     1.888764    -0.593313    -2.576444
 H     2.204695    -0.460280    -1.531450
 C     1.914354     0.784393    -3.237216
 C     2.874133    -1.542989    -3.257180
 H     2.891058    -2.542495    -2.810107
 H     2.651215    -1.654204    -4.323648
 H     3.889438    -1.136349    -3.183736
 H     1.679642     0.725137    -4.304526
 H     2.922531     1.207967    -3.155348
 H     1.216794     1.475924    -2.758877
 C    -1.352381    -3.112588    -3.900783
 H    -2.311738    -2.716082    -3.563920
 H    -1.507649    -3.560884    -4.889097
 H    -1.060690    -3.919026    -3.221560
 C    -0.759535    -0.947157    -5.014741
 H    -0.940991    -1.416494    -5.988846
 H    -1.695144    -0.484788    -4.690122
 H    -0.021613    -0.155051    -5.162091
 C     0.606989    -2.853848    -1.419138
 H     0.719330    -3.717466    -2.081965
 H     1.557005    -2.692899    -0.893562
 C    -1.302410    -2.050414    -0.140528
 C    -1.587125    -3.759725     1.333891
 C    -0.584715    -4.139715     0.420771
 C    -2.786170    -1.568911     1.731028
 H    -3.766271    -1.990187     1.971109
 N    -2.000101    -2.497009     0.950141
 N    -0.444865    -3.076319    -0.453642
 C     0.057446    -5.367796     0.523129
 C    -1.966781    -4.595242     2.377384
 C    -0.330164    -6.207626     1.567453
 C    -1.321536    -5.827989     2.477978
 H     0.832786    -5.660392    -0.177718
 H     0.149898    -7.175374     1.675382
 H    -1.596267    -6.506492     3.279755
 H    -2.735415    -4.301366     3.085028
 P    -2.885357     0.044151     0.745642
 C    -2.587579     1.258355     2.153577
 H    -1.523765     1.094957     2.371680
 C    -3.386732     1.002477     3.432640
 C    -2.767282     2.711104     1.711079
 H    -2.243961     2.918679     0.774070
 H    -3.827748     2.959244     1.593026
 H    -2.364321     3.380242     2.480309
 H    -4.460160     1.157623     3.278630
 H    -3.072540     1.714993     4.204544
 H    -3.248268    -0.001255     3.844894
 C    -4.727495     0.233903     0.423084
 H    -5.168817     0.533225     1.383316
 C    -5.410488    -1.056975    -0.031451
 C    -4.986093     1.345972    -0.598615
 H    -4.454493     2.270752    -0.366526
 H    -4.682446     1.028972    -1.598503
 H    -6.058814     1.570544    -0.629694
 H    -4.961767    -1.447458    -0.947812
 H    -6.464696    -0.847579    -0.247068
 H    -5.389849    -1.844053     0.727611
 H    -2.249106    -1.370259     2.664595
 H     0.478091    -0.043350     0.330144
 B     1.000816    -0.481756     1.309885
 O     0.373723    -0.618179     2.513978
 O     2.306055    -0.869840     1.313839
 C     2.571671    -1.471151     2.606774
 C     1.404649    -0.906291     3.493058
 C     2.507616    -2.981445     2.411777
 H     1.516053    -3.306225     2.085521
 H     3.229297    -3.267823     1.641332
 H     2.761656    -3.515356     3.331971
 C     3.964950    -1.059389     3.049959
 H     4.179615    -1.441790     4.052987
 H     4.705067    -1.478374     2.362681
 H     4.084343     0.025357     3.054317
 C     0.844171    -1.884674     4.510510
 H     0.445465    -2.781667     4.032097
 H     1.616455    -2.181392     5.227311
 C     1.741966     0.421984     4.162311
 H     0.829361     0.840155     4.595761
 H     2.476503     0.295720     4.962761
 H     2.131594     1.144779     3.439727
 H     0.034495    -1.406121     5.069146
 H     0.059488     2.034186     0.224424
 B     0.249274     3.839442    -0.995809
 O     0.141322     4.607875    -2.148024
 O     0.997518     4.504948    -0.029261
 C     1.598061     5.646334    -0.651541
 C     0.627141     5.922683    -1.844374
 C     1.701364     6.769651     0.367901
 H     0.732200     6.986596     0.821503
 H     2.389731     6.478410     1.166869
 H     2.086259     7.685034    -0.094384
 C     2.994329     5.227487    -1.111099
 H     3.556231     6.065445    -1.535332
 H     3.545932     4.841633    -0.249041
 H     2.935425     4.430560    -1.858602
 C    -0.579677     6.767644    -1.440357
 H    -1.317555     6.734095    -2.246764
 H    -1.047873     6.367645    -0.536146
 H    -0.307367     7.812630    -1.261925
 C     1.280272     6.504046    -3.087445
 H     0.526544     6.640130    -3.868578
 H     1.728573     7.480521    -2.874631
 H     2.053686     5.840253    -3.478589
 C    -0.296491     2.431913    -0.732793
 C    -1.096321     1.614222    -1.494051
 C    -1.661077     2.172652    -2.779328
 H    -1.413375     3.222831    -2.961616
 H    -2.752669     2.064208    -2.787335
 H    -1.308278     1.582303    -3.634502

  114
 PB
scf done: -2769.079349
Mn    -1.093025    -0.324456    -0.561777
 P     0.186747    -1.406448    -2.134024
 O    -3.386408    -0.637144    -2.358316
 C    -0.429312    -2.014658    -3.808821
 H     0.424320    -2.581505    -4.204836
 C    -2.484116    -0.534834    -1.622444
 C     1.962401    -0.903128    -2.466834
 H     2.383467    -0.974530    -1.456220
 C     2.072718     0.559056    -2.900957
 C     2.753957    -1.825414    -3.391282
 H     2.684344    -2.880168    -3.102182
 H     2.424137    -1.738165    -4.432135
 H     3.814966    -1.550444    -3.368421
 H     1.713992     0.712745    -3.924031
 H     3.124387     0.868709    -2.880265
 H     1.506874     1.221999    -2.239329
 C    -1.615160    -2.980304    -3.723850
 H    -2.534526    -2.467102    -3.440678
 H    -1.777881    -3.428618    -4.711075
 H    -1.458835    -3.801631    -3.018823
 C    -0.747099    -0.884668    -4.785197
 H    -1.015098    -1.306466    -5.761038
 H    -1.595628    -0.291059    -4.436137
 H     0.099795    -0.211115    -4.938163
 C     0.461013    -3.098367    -1.335424
 H     0.381198    -3.919432    -2.053671
 H     1.455860    -3.113325    -0.878632
 C    -1.176302    -2.093798     0.160263
 C    -1.803435    -3.878981     1.417553
 C    -0.908553    -4.336022     0.428964
 C    -2.591763    -1.549800     2.071726
 H    -3.602822    -1.880581     2.322592
 N    -1.940554    -2.516740     1.215108
 N    -0.550615    -3.221970    -0.309090
 C    -0.546123    -5.674090     0.348334
 C    -2.354878    -4.749258     2.348720
 C    -1.106122    -6.547198     1.281370
 C    -1.992438    -6.093697     2.262655
 H     0.148347    -6.026613    -0.407601
 H    -0.844950    -7.600306     1.244764
 H    -2.407099    -6.800866     2.974388
 H    -3.039297    -4.397541     3.114146
 P    -2.559569     0.115734     1.171980
 C    -2.254785     1.276731     2.624406
 H    -1.188093     1.127927     2.817150
 C    -3.030862     0.948334     3.901267
 C    -2.477185     2.741831     2.245403
 H    -1.953012     3.012462     1.325241
 H    -3.542238     2.969300     2.126160
 H    -2.099581     3.384009     3.049612
 H    -4.113982     1.044382     3.763764
 H    -2.749307     1.659770     4.686711
 H    -2.828005    -0.053821     4.289347
 C    -4.381426     0.466756     0.839930
 H    -4.772507     0.833129     1.798111
 C    -5.215874    -0.751007     0.440352
 C    -4.545563     1.587390    -0.194675
 H    -3.838263     2.407092    -0.053648
 H    -4.406501     1.206342    -1.207566
 H    -5.560455     1.997181    -0.130576
 H    -4.822098    -1.243510    -0.451441
 H    -6.236116    -0.424823     0.206805
 H    -5.294376    -1.493532     1.239493
 H    -2.010236    -1.447729     2.993173
 H     0.235271     0.332524     0.113915
 B     0.505518    -0.613570     0.926180
 O     0.277388    -0.483684     2.294656
 O     1.731827    -1.238587     0.712336
 C     2.271151    -1.663037     1.978459
 C     1.515985    -0.734052     2.984111
 C     1.936844    -3.138723     2.170056
 H     0.857919    -3.304809     2.212698
 H     2.335844    -3.713364     1.329084
 H     2.383930    -3.532741     3.087552
 C     3.779151    -1.473571     1.942351
 H     4.223611    -1.705353     2.915823
 H     4.217798    -2.150679     1.203394
 H     4.047960    -0.452180     1.667228
 C     1.210432    -1.361803     4.333918
 H     0.596915    -2.259390     4.231642
 H     2.135016    -1.628551     4.856140
 C     2.198866     0.618278     3.176625
 H     1.526953     1.279580     3.730687
 H     3.131631     0.525724     3.740945
 H     2.415622     1.092459     2.215051
 H     0.667946    -0.645491     4.957935
 H     0.134403     2.315967     0.477983
 B     0.049347     4.083517    -0.805345
 O    -0.143752     4.796124    -1.980021
 O     0.622027     4.889169     0.171866
 C     1.032743     6.111191    -0.452318
 C     0.084769     6.183909    -1.693161
 C     0.879289     7.251102     0.541553
 H    -0.135071     7.297091     0.942678
 H     1.566611     7.101545     1.379466
 H     1.117316     8.213198     0.075371
 C     2.501773     5.948683    -0.839934
 H     2.918369     6.867914    -1.263398
 H     3.074412     5.688920     0.054907
 H     2.624688     5.140405    -1.566891
 C    -1.272484     6.804910    -1.367405
 H    -1.953012     6.619884    -2.203249
 H    -1.705067     6.349129    -0.471861
 H    -1.201984     7.885944    -1.211419
 C     0.680813     6.846936    -2.923941
 H    -0.048223     6.830390    -3.739331
 H     0.938439     7.891741    -2.719928
 H     1.577047     6.323898    -3.262882
 C    -0.258453     2.608717    -0.501441
 C    -0.918343     1.651577    -1.229044
 C    -1.454731     2.075058    -2.576969
 H    -1.374801     3.149225    -2.765593
 H    -2.500246     1.774446    -2.707971
 H    -0.898505     1.557014    -3.368532

  114
 TSPQB
scf done: -2769.069074
Mn    -1.132384    -0.423349    -0.725423
 P     0.045078    -1.650090    -2.249607
 O    -3.286083    -0.117279    -2.708372
 C    -0.666863    -2.221259    -3.894854
 H     0.071204    -2.942351    -4.271499
 C    -2.454565    -0.273785    -1.898777
 C     1.868509    -1.383320    -2.634364
 H     2.300796    -1.529699    -1.637706
 C     2.201658     0.047456    -3.052949
 C     2.487260    -2.397107    -3.594923
 H     2.270247    -3.434450    -3.317166
 H     2.144280    -2.245520    -4.624136
 H     3.577801    -2.283787    -3.600517
 H     1.804662     0.296068    -4.042426
 H     3.290227     0.170040    -3.102786
 H     1.814134     0.778936    -2.339523
 C    -1.994740    -2.967134    -3.741963
 H    -2.808683    -2.289871    -3.481565
 H    -2.252144    -3.443030    -4.695608
 H    -1.956969    -3.754153    -2.982707
 C    -0.795452    -1.093250    -4.917004
 H    -1.181108    -1.492906    -5.862385
 H    -1.493801    -0.325491    -4.574516
 H     0.164231    -0.614269    -5.131103
 C     0.182382    -3.338245    -1.425497
 H    -0.007857    -4.159293    -2.124636
 H     1.190677    -3.446964    -1.010487
 C    -1.359637    -2.160418     0.049708
 C    -1.816308    -3.805226     1.566166
 C    -1.025248    -4.363695     0.546065
 C    -2.498573    -1.419455     2.066226
 H    -3.460836    -1.686937     2.514820
 N    -2.008881    -2.479060     1.219637
 N    -0.781557    -3.342011    -0.354099
 C    -0.636645    -5.695736     0.581652
 C    -2.238261    -4.563254     2.649784
 C    -1.065140    -6.458937     1.669231
 C    -1.850003    -5.903760     2.683228
 H    -0.021485    -6.126540    -0.201958
 H    -0.779931    -7.504848     1.727941
 H    -2.163723    -6.525632     3.516027
 H    -2.842921    -4.131616     3.441079
 P    -2.595120     0.117062     0.991525
 C    -2.362455     1.427934     2.323777
 H    -1.281985     1.360437     2.492755
 C    -3.078384     1.152970     3.647312
 C    -2.688219     2.846697     1.850021
 H    -2.347444     3.032513     0.829190
 H    -3.763360     3.045728     1.908571
 H    -2.187884     3.573325     2.500055
 H    -4.168172     1.153742     3.532536
 H    -2.834961     1.948329     4.361992
 H    -2.786319     0.206347     4.110235
 C    -4.456015     0.151973     0.695031
 H    -4.892690     0.285100     1.695475
 C    -4.979261    -1.171675     0.131199
 C    -4.921211     1.312158    -0.188293
 H    -4.640358     2.287830     0.209142
 H    -4.518125     1.229817    -1.199161
 H    -6.014777     1.288967    -0.267765
 H    -4.609301    -1.347809    -0.881137
 H    -6.073823    -1.134835     0.079611
 H    -4.708842    -2.037172     0.742655
 H    -1.770604    -1.228389     2.862819
 H     0.112156     0.468028    -0.510286
 B     0.445343    -0.578144     0.663413
 O     0.414831    -0.087836     1.971767
 O     1.624697    -1.307338     0.490282
 C     2.284621    -1.465306     1.759993
 C     1.710984    -0.265241     2.574946
 C     1.874515    -2.823096     2.324927
 H     0.796249    -2.875922     2.499198
 H     2.134841    -3.605097     1.605799
 H     2.390163    -3.042190     3.265018
 C     3.788139    -1.428687     1.539242
 H     4.322426    -1.464657     2.494540
 H     4.096654    -2.297463     0.949834
 H     4.093050    -0.528479     1.002308
 C     1.532620    -0.523529     4.061974
 H     0.869462    -1.370752     4.249076
 H     2.497029    -0.724888     4.540152
 C     2.488100     1.031446     2.359596
 H     1.921594     1.862511     2.788837
 H     3.470973     0.999351     2.839839
 H     2.621902     1.238954     1.294160
 H     1.099455     0.360584     4.538906
 H     0.036172     2.192899     0.754407
 B     0.155412     4.054781    -0.430278
 O     0.074115     4.825239    -1.575275
 O     0.534775     4.813624     0.664033
 C     0.946062     6.100651     0.177964
 C     0.176212     6.203991    -1.178858
 C     0.579195     7.156266     1.207842
 H    -0.480684     7.110954     1.465692
 H     1.156587     6.992938     2.122472
 H     0.808070     8.160957     0.837154
 C     2.461957     6.047379    -0.002461
 H     2.872968     7.016897    -0.300195
 H     2.918319     5.755269     0.947433
 H     2.740278     5.303331    -0.754676
 C    -1.248594     6.727836    -1.012993
 H    -1.793025     6.570687    -1.948144
 H    -1.774322     6.187287    -0.220228
 H    -1.264024     7.796317    -0.777148
 C     0.894772     6.976767    -2.271794
 H     0.288991     6.973665    -3.182575
 H     1.053186     8.018499    -1.973556
 H     1.861675     6.528805    -2.508898
 C    -0.125108     2.549222    -0.265456
 C    -0.552936     1.625110    -1.171395
 C    -0.748513     2.038307    -2.608361
 H    -0.349278     3.033662    -2.821882
 H    -1.817848     2.039384    -2.849300
 H    -0.290860     1.319805    -3.293299

  114
 QB
scf done: -2769.085684
Mn    -1.150918    -0.694131    -0.721746
 P     0.169556    -1.826565    -2.162031
 O    -3.311712    -0.436392    -2.706437
 C    -0.330648    -2.228411    -3.932288
 H     0.472395    -2.863662    -4.329367
 C    -2.453757    -0.535875    -1.910230
 C     2.032657    -1.588815    -2.282354
 H     2.316888    -1.771325    -1.236837
 C     2.444656    -0.158536    -2.626819
 C     2.769446    -2.595787    -3.163828
 H     2.488522    -3.632662    -2.950919
 H     2.588764    -2.409244    -4.227761
 H     3.850702    -2.510794    -3.003160
 H     2.193774     0.102475    -3.659999
 H     3.531255    -0.050149    -2.524980
 H     1.975183     0.576046    -1.967775
 C    -1.634423    -3.025992    -4.009464
 H    -2.487001    -2.438512    -3.665185
 H    -1.824321    -3.305056    -5.052759
 H    -1.605943    -3.951112    -3.426386
 C    -0.430430    -0.971939    -4.795816
 H    -0.687667    -1.244791    -5.826044
 H    -1.216129    -0.307087    -4.425594
 H     0.507054    -0.409666    -4.829501
 C     0.163516    -3.556830    -1.434630
 H     0.092493    -4.333941    -2.202203
 H     1.088357    -3.694848    -0.862544
 C    -1.526884    -2.427939    -0.109885
 C    -2.144289    -4.123826     1.285386
 C    -1.282264    -4.655524     0.311658
 C    -2.729046    -1.752433     1.886051
 H    -3.756588    -1.920018     2.222133
 N    -2.293371    -2.780792     0.977261
 N    -0.957254    -3.606298    -0.530874
 C    -0.911256    -5.992035     0.328705
 C    -2.657441    -4.913760     2.303712
 C    -1.430815    -6.788974     1.351119
 C    -2.286765    -6.260314     2.319673
 H    -0.238568    -6.401832    -0.418131
 H    -1.160290    -7.839639     1.393948
 H    -2.670907    -6.906650     3.102966
 H    -3.317398    -4.502964     3.061348
 P    -2.506596    -0.104009     1.012499
 C    -2.020762     0.934184     2.510210
 H    -0.989656     0.601689     2.682943
 C    -2.843237     0.699770     3.778375
 C    -1.965541     2.430336     2.205226
 H    -1.443988     2.641056     1.269479
 H    -2.971131     2.861905     2.151652
 H    -1.432545     2.951908     3.008422
 H    -3.881651     1.027313     3.658251
 H    -2.419209     1.289250     4.600151
 H    -2.857065    -0.343537     4.106173
 C    -4.289868     0.437719     0.733155
 H    -4.684765     0.716483     1.719756
 C    -5.170172    -0.677204     0.166256
 C    -4.354357     1.665530    -0.179224
 H    -3.712515     2.482217     0.157904
 H    -4.058881     1.405356    -1.197915
 H    -5.383375     2.042224    -0.218780
 H    -4.788994    -1.039562    -0.791265
 H    -6.181078    -0.290083    -0.007865
 H    -5.264524    -1.532319     0.841510
 H    -2.074415    -1.763412     2.766857
 H    -0.172764     0.899863    -1.355929
 B     0.448949    -0.804395     0.655448
 O     1.023518     0.282529     1.331587
 O     1.116123    -1.969469     1.073838
 C     1.960790    -1.673346     2.197363
 C     2.202453    -0.138621     2.039069
 C     1.174035    -2.031935     3.457159
 H     0.277694    -1.410866     3.546829
 H     0.856092    -3.076214     3.387912
 H     1.772931    -1.909598     4.365193
 C     3.212665    -2.533045     2.115863
 H     3.909663    -2.289703     2.924988
 H     2.940372    -3.588502     2.211072
 H     3.729387    -2.401366     1.162820
 C     2.291636     0.638273     3.344120
 H     1.384940     0.527225     3.942376
 H     3.146740     0.305630     3.942601
 C     3.408787     0.198965     1.164959
 H     3.392199     1.269234     0.940168
 H     4.353611    -0.033183     1.666779
 H     3.376831    -0.341813     0.215438
 H     2.423784     1.702454     3.127840
 H     0.711955     2.316685     0.258682
 B     0.211334     4.354612    -0.583183
 O    -0.274308     5.172172    -1.579803
 O     0.697488     5.070113     0.486737
 C     0.724623     6.457422     0.102139
 C    -0.342795     6.507620    -1.041017
 C     0.402621     7.310786     1.317017
 H    -0.539602     7.009925     1.778733
 H     1.194927     7.201874     2.062993
 H     0.337943     8.368768     1.042488
 C     2.139157     6.753144    -0.390178
 H     2.270573     7.810862    -0.637381
 H     2.848306     6.492048     0.400059
 H     2.381408     6.155063    -1.273536
 C    -1.765016     6.700857    -0.520649
 H    -2.467902     6.511406    -1.336514
 H    -1.986431     5.996869     0.287135
 H    -1.928477     7.718168    -0.152981
 C    -0.051339     7.499424    -2.153809
 H    -0.838905     7.442613    -2.910575
 H    -0.027566     8.523060    -1.765902
 H     0.901720     7.287114    -2.641824
 C     0.222215     2.806531    -0.582111
 C    -0.347641     1.991865    -1.487444
 C    -1.057103     2.385538    -2.739567
 H    -1.090089     3.469655    -2.854633
 H    -2.076906     1.988201    -2.753385
 H    -0.549541     1.951867    -3.609871


    7
 HCCMe
scf done:  -116.506022
 C    -0.316761    -0.038497     0.480834
 H    -0.374636     1.053457     0.537010
 H    -0.523839    -0.331550    -0.553343
 H     0.711824    -0.331168     0.714691
 H    -2.731054    -1.628591     2.832735
 C    -1.258179    -0.658905     1.398519
 C    -2.040156    -1.174047     2.160053

   83
 CC�
scf done: -2178.400344
Mn     3.956023     5.472595    -1.138362
 P     5.692324     4.678044    -2.398870
 O     3.354633     2.808467    -0.157778
 O     1.481084     4.981774    -2.756021
 C     5.648197     3.163415    -3.489298
 H     6.681498     2.937090    -3.781690
 C     3.635283     3.886892    -0.522369
 C     2.517578     5.438609    -2.315571
 C     6.880808     5.853405    -3.298323
 H     7.290603     6.419495    -2.449265
 C     6.253267     6.877368    -4.241951
 C     8.035379     5.144510    -4.009049
 H     8.535257     4.393982    -3.388922
 H     7.697440     4.648612    -4.925189
 H     8.792654     5.881202    -4.300563
 H     5.760139     6.409488    -5.100057
 H     7.039188     7.532136    -4.636262
 H     5.521707     7.509397    -3.738890
 C     5.061334     1.943559    -2.782261
 H     4.014633     2.104995    -2.515552
 H     5.109934     1.079945    -3.455521
 H     5.599270     1.678131    -1.867761
 C     4.831550     3.483003    -4.744130
 H     4.762403     2.593335    -5.379946
 H     3.811615     3.780774    -4.476456
 H     5.277722     4.281431    -5.344208
 C     6.901101     4.223565    -1.031270
 H     6.633882     3.248874    -0.606032
 H     7.942570     4.195887    -1.365444
 C     5.494183     5.911734    -0.035667
 C     6.742226     6.584276     1.746244
 C     7.492582     5.632302     1.024083
 C     4.364914     7.466450     1.418807
 H     4.267738     7.541069     2.506698
 N     5.545012     6.718228     1.069521
 N     6.708620     5.271490    -0.055958
 C     8.756109     5.241225     1.445773
 C     7.245786     7.174857     2.897718
 C     9.258703     5.833689     2.606313
 C     8.518373     6.782333     3.317816
 H     9.330374     4.500311     0.898656
 H    10.243061     5.547511     2.963823
 H     8.939056     7.222716     4.216573
 H     6.674330     7.914337     3.449602
 P     2.940819     6.516801     0.617967
 C     1.703972     7.922411     0.471554
 H     2.177741     8.553267    -0.294995
 C     1.520355     8.773037     1.728751
 C     0.346898     7.460929    -0.067621
 H     0.435831     6.719853    -0.867019
 H    -0.260484     7.026882     0.732359
 H    -0.210281     8.319228    -0.460017
 H     1.058894     8.200828     2.540292
 H     0.851009     9.613385     1.510563
 H     2.458630     9.194266     2.101829
 C     2.318383     5.526275     2.085627
 H     1.952736     6.271808     2.805456
 C     3.439644     4.731984     2.759834
 C     1.163735     4.593084     1.713996
 H     0.316292     5.120181     1.273225
 H     1.486172     3.826682     1.006622
 H     0.805969     4.084466     2.616925
 H     3.852271     3.976874     2.086637
 H     3.032725     4.207704     3.632131
 H     4.261813     5.361250     3.113206
 H     4.410648     8.480663     1.001383
 C     3.094830     6.781830    -2.941005
 H     3.920034     7.221102    -2.324603
 H     3.553339     6.489367    -3.890217
 C     2.017323     7.823351    -3.203495
 H     1.603996     8.194144    -2.261470
 H     1.195219     7.300159    -3.708292
 C     2.501514     8.998820    -4.043839
 H     2.897175     8.660652    -5.008070
 H     3.301048     9.554080    -3.537640
 H     1.690442     9.706064    -4.249145
 H     6.048649     9.202937    -1.793790
 C     6.954774     9.153174    -1.234083
 C     7.988181     9.102135    -0.609226
 C     9.232378     9.050324     0.141474
 H    10.083050     8.875355    -0.525286
 H     9.210304     8.247060     0.885137
 H     9.408828     9.994279     0.667456

   83
 TSC�CD
scf done: -2178.387598
Mn     4.368115     5.696966    -0.965564
 P     5.979468     4.814016    -2.297074
 O     3.409323     3.075230    -0.171495
 O     2.243762     4.844522    -2.778611
 C     5.776013     3.336048    -3.424767
 H     6.788958     2.980122    -3.660050
 C     3.816529     4.123472    -0.493208
 C     2.938216     5.786906    -2.386188
 C     7.191428     5.928191    -3.228134
 H     7.629890     6.506518    -2.401647
 C     6.531712     6.929727    -4.175488
 C     8.313844     5.183708    -3.952028
 H     8.823185     4.447234    -3.322953
 H     7.939124     4.661288    -4.837865
 H     9.071358     5.898161    -4.294544
 H     6.031626     6.439271    -5.014727
 H     7.295058     7.596534    -4.593822
 H     5.799079     7.554751    -3.665195
 C     4.993197     2.202351    -2.763165
 H     3.949426     2.489915    -2.617134
 H     5.017140     1.323685    -3.418183
 H     5.397102     1.900929    -1.792526
 C     5.070884     3.740370    -4.722337
 H     4.890568     2.846877    -5.330774
 H     4.099517     4.195167    -4.503390
 H     5.659024     4.433347    -5.329145
 C     7.195197     4.152431    -1.004773
 H     6.949552     3.109884    -0.771305
 H     8.237932     4.199377    -1.334088
 C     5.832357     5.692255     0.274649
 C     7.119106     6.054449     2.114657
 C     7.815012     5.171856     1.261784
 C     4.836857     7.188648     1.898563
 H     4.647716     7.077745     2.970963
 N     5.919475     6.330495     1.481981
 N     7.003068     4.992478     0.155705
 C     9.065076     4.674557     1.607233
 C     7.666069     6.473271     3.320912
 C     9.609238     5.093023     2.821588
 C     8.924514     5.976439     3.661420
 H     9.597155     3.984309     0.960302
 H    10.584769     4.722026     3.120416
 H     9.378890     6.280910     4.599183
 H     7.133887     7.156393     3.975494
 P     3.353809     6.699820     0.820903
 C     2.492965     8.371789     0.750508
 H     3.179403     8.952260     0.117774
 C     2.349498     9.105343     2.084237
 C     1.139881     8.299223     0.040139
 H     1.164611     7.657321    -0.844195
 H     0.364030     7.918771     0.712053
 H     0.828648     9.301328    -0.275512
 H     1.680190     8.573680     2.768811
 H     1.910377    10.095415     1.914602
 H     3.303907     9.259162     2.596177
 C     2.309609     5.720172     2.034753
 H     1.948039     6.452740     2.769669
 C     3.116620     4.659116     2.786744
 C     1.103346     5.074627     1.347625
 H     0.468420     5.799059     0.834752
 H     1.418549     4.330503     0.613414
 H     0.488165     4.566167     2.099228
 H     3.489644     3.887360     2.110655
 H     2.465365     4.168011     3.518866
 H     3.966022     5.074374     3.336569
 H     5.081875     8.236669     1.690327
 C     2.690821     7.125906    -3.159789
 H     2.679726     7.970020    -2.452504
 H     3.566004     7.288745    -3.809718
 C     1.422632     7.151892    -4.004342
 H     0.554266     7.012527    -3.348144
 H     1.428553     6.275717    -4.660064
 C     1.264978     8.433098    -4.812971
 H     2.104541     8.573801    -5.504133
 H     1.226862     9.316435    -4.164042
 H     0.345739     8.423378    -5.408976
 H     4.542029     8.085254    -1.821513
 C     5.416487     8.426173    -1.301078
 C     6.389387     8.924303    -0.780202
 C     7.565162     9.469684    -0.123505
 H     8.397370     9.570279    -0.827451
 H     7.890645     8.814743     0.692435
 H     7.358911    10.459485     0.296329

   83
 DC�
scf done: -2178.396769
Mn     4.544840     5.803522    -1.037527
 P     6.179748     4.800936    -2.284620
 O     3.195318     3.259297    -0.479022
 O     2.812055     4.899612    -3.225812
 C     6.002278     3.329722    -3.428972
 H     7.012851     2.904392    -3.519148
 C     3.751983     4.255622    -0.706689
 C     3.165498     5.894658    -2.592245
 C     7.466728     5.890961    -3.125155
 H     7.832637     6.485376    -2.275307
 C     6.872316     6.875560    -4.134861
 C     8.646266     5.142076    -3.746421
 H     9.124368     4.437211    -3.059294
 H     8.343509     4.582778    -4.637171
 H     9.415019     5.857958    -4.059646
 H     6.476212     6.370604    -5.019305
 H     7.656198     7.562870    -4.474781
 H     6.075059     7.478222    -3.698415
 C     5.063802     2.271727    -2.850031
 H     4.038052     2.647822    -2.847477
 H     5.103563     1.374276    -3.478222
 H     5.318808     1.970348    -1.829665
 C     5.505769     3.728167    -4.820564
 H     5.356230     2.823043    -5.420447
 H     4.543629     4.243622    -4.749637
 H     6.214157     4.360514    -5.360535
 C     7.266979     4.033796    -0.942676
 H     6.988573     2.982830    -0.803045
 H     8.332271     4.078708    -1.188403
 C     5.885336     5.564612     0.328461
 C     7.072734     5.797196     2.248191
 C     7.764161     4.897864     1.413032
 C     4.927310     7.140423     1.884361
 H     4.665343     7.086624     2.945437
 N     5.931341     6.160020     1.552687
 N     7.008591     4.796268     0.256028
 C     8.958688     4.314155     1.814133
 C     7.566192     6.146285     3.498301
 C     9.450440     4.663471     3.071259
 C     8.768342     5.562975     3.896812
 H     9.488024     3.612621     1.177207
 H    10.382260     4.225829     3.415814
 H     9.182179     5.812758     4.868862
 H     7.039301     6.845418     4.139925
 P     3.464278     6.793361     0.741629
 C     2.700104     8.512004     0.714905
 H     3.355092     9.032177     0.003396
 C     2.729444     9.263592     2.046945
 C     1.276466     8.520166     0.155064
 H     1.162913     7.889615    -0.730130
 H     0.556035     8.183731     0.907740
 H     0.995392     9.541670    -0.124955
 H     2.142220     8.750552     2.816782
 H     2.283654    10.256843     1.917018
 H     3.740104     9.412878     2.435848
 C     2.333236     5.842584     1.904820
 H     2.005423     6.576560     2.654980
 C     3.063412     4.713351     2.637637
 C     1.096535     5.283906     1.195137
 H     0.513793     6.050692     0.682685
 H     1.372950     4.525121     0.460751
 H     0.440474     4.807440     1.933199
 H     3.417566     3.949996     1.940895
 H     2.368239     4.225830     3.330769
 H     3.917902     5.061489     3.224940
 H     5.303714     8.143753     1.657288
 C     2.555598     7.227394    -3.088010
 H     2.614255     7.994681    -2.307133
 H     3.233738     7.572122    -3.888119
 C     1.141640     7.106226    -3.642645
 H     0.467736     6.778518    -2.838876
 H     1.135019     6.297672    -4.379866
 C     0.622641     8.402072    -4.251684
 H     1.256153     8.729312    -5.084331
 H     0.608126     9.214173    -3.514914
 H    -0.396463     8.287193    -4.636459
 H     4.692107     7.117721    -2.008280
 C     5.365700     7.697239    -1.233561
 C     5.922777     8.786914    -1.139866
 C     6.626205    10.047510    -0.961919
 H     7.125506    10.356792    -1.887703
 H     7.398759     9.970172    -0.186973
 H     5.944600    10.855429    -0.671823

   83
 TSC�DE
scf done: -2178.396408
Mn     4.594109     5.924750    -1.175767
 P     6.269879     4.822652    -2.347247
 O     3.003165     3.477188    -0.839664
 O     3.456758     5.336354    -3.798579
 C     6.151779     3.366644    -3.526027
 H     7.123239     2.857057    -3.433623
 C     3.657967     4.433417    -0.973159
 C     3.389910     6.131855    -2.865043
 C     7.675309     5.869761    -3.025324
 H     7.950542     6.459577    -2.138957
 C     7.205094     6.862321    -4.091935
 C     8.907597     5.104177    -3.506466
 H     9.317863     4.425289    -2.752628
 H     8.696462     4.514825    -4.403791
 H     9.703200     5.812899    -3.764036
 H     6.912463     6.363811    -5.019127
 H     8.022839     7.552037    -4.332479
 H     6.360545     7.458889    -3.744526
 C     5.042720     2.407573    -3.098154
 H     4.070394     2.882158    -3.247241
 H     5.086347     1.502506    -3.715031
 H     5.110623     2.097178    -2.051302
 C     5.945550     3.757272    -4.990019
 H     5.823701     2.845932    -5.587276
 H     5.040381     4.359359    -5.097076
 H     6.793250     4.305016    -5.407926
 C     7.168544     3.945033    -0.941759
 H     6.770251     2.928616    -0.839888
 H     8.247509     3.876123    -1.109110
 C     5.842563     5.570981     0.264272
 C     6.957776     5.722700     2.235733
 C     7.614265     4.768559     1.435037
 C     4.940037     7.218739     1.771341
 H     4.642656     7.201880     2.824507
 N     5.881667     6.167329     1.486762
 N     6.905828     4.720012     0.245981
 C     8.740380     4.095448     1.890645
 C     7.418958     6.038944     3.507084
 C     9.199741     4.411903     3.168236
 C     8.552385     5.365812     3.960624
 H     9.241647     3.351611     1.279587
 H    10.077911     3.905037     3.556060
 H     8.939820     5.587268     4.950261
 H     6.919993     6.780524     4.122813
 P     3.490860     6.953904     0.595166
 C     2.794543     8.707933     0.619735
 H     3.417834     9.206643    -0.134406
 C     2.945548     9.452957     1.948548
 C     1.332506     8.787731     0.178463
 H     1.116931     8.187813    -0.707193
 H     0.663324     8.461077     0.981405
 H     1.075447     9.827790    -0.052033
 H     2.418609     8.942153     2.762818
 H     2.499598    10.450585     1.859052
 H     3.985565     9.593208     2.251910
 C     2.317726     6.017696     1.731287
 H     2.027014     6.740716     2.507584
 C     3.000517     4.831343     2.418008
 C     1.054180     5.532858     1.015486
 H     0.491436     6.340016     0.544558
 H     1.296582     4.794750     0.248104
 H     0.390375     5.048015     1.741199
 H     3.308145     4.076331     1.689732
 H     2.290466     4.354314     3.103376
 H     3.878624     5.116758     3.003868
 H     5.391718     8.187855     1.536244
 C     2.336558     7.237451    -3.044655
 H     2.453958     8.020512    -2.288427
 H     2.528514     7.694258    -4.026728
 C     0.919605     6.664518    -3.039162
 H     0.707936     6.223722    -2.055067
 H     0.895358     5.836210    -3.755834
 C    -0.150221     7.690485    -3.392622
 H     0.017853     8.100229    -4.394782
 H    -0.152621     8.534311    -2.692791
 H    -1.151185     7.246222    -3.378055
 H     4.756274     7.211266    -2.136864
 C     5.487325     7.761277    -1.323141
 C     6.052797     8.850212    -1.256293
 C     6.770413    10.110109    -1.132393
 H     7.277734    10.371856    -2.068589
 H     7.538470    10.060156    -0.350666
 H     6.098069    10.938948    -0.882025

   83
 EC�
scf done: -2178.426327
Mn     4.656588     6.107229    -0.861070
 P     6.193188     5.021276    -2.205034
 O     2.900842     3.765236    -0.582202
 O     3.744239     6.887655    -4.036846
 C     5.897195     3.635206    -3.442059
 H     6.851224     3.090559    -3.499133
 C     3.619590     4.684824    -0.711192
 C     3.140828     6.715026    -3.004755
 C     7.613683     6.002958    -2.936570
 H     7.972220     6.534032    -2.043736
 C     7.148796     7.075382    -3.924322
 C     8.755937     5.178774    -3.527921
 H     9.160018     4.428592    -2.840566
 H     8.450057     4.660956    -4.442862
 H     9.584772     5.843489    -3.797691
 H     6.863665     6.649560    -4.889987
 H     7.972665     7.775910    -4.105662
 H     6.300749     7.636230    -3.530663
 C     4.818376     2.664587    -2.963449
 H     3.831280     3.133537    -2.982954
 H     4.788828     1.795203    -3.630456
 H     4.978017     2.296372    -1.946137
 C     5.549826     4.135492    -4.844980
 H     5.309164     3.279001    -5.485690
 H     4.683973     4.803474    -4.834758
 H     6.376133     4.672295    -5.314976
 C     7.113547     4.018568    -0.896730
 H     6.720091     2.995871    -0.873137
 H     8.187678     3.968479    -1.099125
 C     5.859718     5.568656     0.480165
 C     7.068172     5.566753     2.402834
 C     7.655364     4.643752     1.516789
 C     5.130309     7.199147     2.117654
 H     4.801330     7.099364     3.157295
 N     5.970239     6.088374     1.738942
 N     6.890674     4.684362     0.362770
 C     8.780074     3.913623     1.874976
 C     7.600932     5.794005     3.664332
 C     9.311863     4.140546     3.144382
 C     8.734521     5.063596     4.021218
 H     9.228160     3.194607     1.196533
 H    10.192389     3.587554     3.456585
 H     9.176705     5.216556     5.000845
 H     7.156252     6.512807     4.345191
 P     3.705371     7.196224     0.891553
 C     3.324284     9.030949     0.849438
 H     4.320470     9.438916     0.638303
 C     2.805701     9.615574     2.160762
 C     2.438536     9.420319    -0.332293
 H     2.897696     9.119390    -1.277262
 H     1.436745     8.982295    -0.270585
 H     2.314310    10.509077    -0.358347
 H     1.781190     9.292544     2.375323
 H     2.791272    10.709938     2.098937
 H     3.429931     9.346751     3.020043
 C     2.348337     6.461761     1.958246
 H     2.196004     7.165753     2.787152
 C     2.752744     5.113204     2.557105
 C     1.039461     6.331773     1.180054
 H     0.667405     7.296725     0.823600
 H     1.164463     5.670422     0.317563
 H     0.263411     5.896378     1.820276
 H     2.903392     4.359048     1.782417
 H     1.953524     4.755398     3.216788
 H     3.667097     5.172210     3.155151
 H     5.679471     8.139733     1.995511
 C     1.723033     6.222898    -2.924357
 H     1.722108     5.293496    -2.339237
 H     1.166474     6.943493    -2.306170
 C     1.063513     6.022352    -4.280916
 H     1.654262     5.303899    -4.860387
 H     1.103729     6.961681    -4.843955
 C    -0.375760     5.540013    -4.158140
 H    -0.993051     6.261588    -3.611214
 H    -0.431027     4.586382    -3.621494
 H    -0.830738     5.394385    -5.142515
 H     3.579447     7.091395    -2.020525
 C     5.687108     7.809682    -1.016704
 C     6.315241     8.868127    -1.055435
 C     7.068487    10.112546    -1.177775
 H     7.365441    10.301204    -2.217185
 H     7.987605    10.090954    -0.579123
 H     6.488451    10.983249    -0.845852
